# Supplementary material for: Health assessment of future PM2.5 exposures from indoor, outdoor, and secondhand tobacco smoke concentrations under alternative policy pathways in Ulaanbaatar, Mongolia
Source: PLoS One. 2017 Oct 31;12(10):e0186834. doi: 10.1371/journal.pone.0186834 (PMC5663421; doi:10.1371/journal.pone.0186834)
Supplement: S1 Table — provides projection estimates for population (total and child) and household number (by household type) for 2013 through 2030 as applied in the manuscript. (XLSX) [file pone.0186834.s007.xlsx]

## Sheet: Sheet1
Projection estimates for the Ulaanbaatar population (total and child) and household number (by household type), 2013 through 2030, as employed in "Health Assessment of Future PM2.5 Exposures from Indoor, Outdoor, and Secondhand Tobacco Smoke Concentrations under Alternative Policy Pathways in Ulaanbaatar, Mongolia", L.D. Hill, et al.
file prepared by L. Drew Hill, University of California, Berkeley, drew.hill@berkeley.edu
file prepared October 18, 2017
Data Notes…
Household number projections are shown for the entire city (columns D:G) as well as the subset of districts included in the outdoor air quality model (columns I:L)
Data sources, assumptions, and tabulation methods are stated in the aforementioned manuscript and/or its S1 Text (supplemental text).
								Number of HH not in Bagnurr or Bagakanghai (i.e. included in outdoor model)
Year	Total Population	Child Population (<5 years old)	Total # Households	Ger Area Household #		Apartment Area Household #		Total # Households	Ger Area Household #		Apartment Area Household #
				Ger	Regular House				Ger	Regular House
2013	1.30316e+06	140887	350137	83780.7	103313	163043		340196	80944.8	101164	158087
2014	1.35518e+06	148219	372317	86245.9	106353	179718		361722	83326.5	104141	174255
2015	1407196	155551	395277	88547.1	109191	197539		384003	85549.8	106920	191534
2016	1.45952e+06	158438	419096	90683.8	111826	216586		407116	87614.1	109500	210002
2017	1.51184e+06	161325	443679	92616.3	114209	236854		430968	89481.2	111833	229653
2018	1.56416e+06	164212	469005	94323	116313	258369		455538	91130.2	113894	250514
2019	1.61648e+06	167099	495045	95781.2	118112	281152		480799	92539	115655	272605
2020	1668797	169986	521761	96967.3	119574	305219		506712	93685	117087	295940
2021	1.71575e+06	168427	547389	96996.8	119611	330782		531562	93713.4	117123	320726
2022	1.7627e+06	166869	573515	96666.9	119204	357645		556891	93394.8	116724	346772
2023	1.80965e+06	165310	600070	95953.7	118324	385792		582633	92705.7	115863	374064
2024	1.8566e+06	163752	626972	94833.8	116943	415195		608708	91623.7	114511	402573
2025	1903554	162193	654130	93285.2	115034	445811		635027	90127.5	112641	432259
2026	1.94347e+06	159973	678985	90958.3	112164	475863		659107	87879.4	109831	461397
2027	1.9834e+06	157753	703804	88197	108759	506848		683149	85211.6	106497	491440
2028	2.02332e+06	155532	728471	84988.8	104803	538680		707039	82111.9	102623	522304
2029	2.06324e+06	153312	752864	81324.3	100284	571255		730659	78571.4	98198.3	553889
2030	2103158	151092	776853	77197.8	95195.7	604459		753884	74584.6	93215.6	586084
