# Supplementary material for: Health assessment of future PM2.5 exposures from indoor, outdoor, and secondhand tobacco smoke concentrations under alternative policy pathways in Ulaanbaatar, Mongolia
Source: PLoS One. 2017 Oct 31;12(10):e0186834. doi: 10.1371/journal.pone.0186834 (PMC5663421; doi:10.1371/journal.pone.0186834)
Supplement: S2 Table — provides aggregated mortality data according to disease-specific ICD codes (see S1 Text) as analyzed in S1 Text and employed in the manuscript. (XLSX) [file pone.0186834.s008.xlsx]

## Sheet: Bacgrkound Mortality - 2006 thr
Aggregated mortality data for Ulaanbaatar, Mongolia according to disease-specific ICD codes (see S1 Text) as analyzed in "Health Assessment of Future PM2.5 Exposures from Indoor, Outdoor, and Secondhand Tobacco Smoke Concentrations under Alternative Policy Pathways in Ulaanbaatar, Mongolia", L.D. Hill, et al.
Data provided by the Health Development Center of the Mongolian Ministry of Health and Sports in conjunction with the Mongolian National University of Medical Sciences
More-detailed methods can be found in the aforementioned manuscript and/or its S1 Text (supplemental text).
file prepared by L. Drew Hill, University of California, Berkeley, drew.hill@berkeley.edu
file prepared Oct 18, 2017
Year	LC	ALRI (<5 Years Old)	COPD	IHD	Stroke
2006	98	68	28	708	772
2007	145	48	24	718	818
2008	129	66	33	650	725
2009	100	97	59	784	784
2010	139	93	51	988	882
2011	129	107	46	961	867
2012	142	69	61	853	797
