# Supplementary material for: Health assessment of future PM2.5 exposures from indoor, outdoor, and secondhand tobacco smoke concentrations under alternative policy pathways in Ulaanbaatar, Mongolia
Source: PLoS One. 2017 Oct 31;12(10):e0186834. doi: 10.1371/journal.pone.0186834 (PMC5663421; doi:10.1371/journal.pone.0186834)
Supplement: S3 Table — provides mean, lower, and upper estimates of disease-specific population attributable (Risk) fraction, background disease burden, and attributable risk (deaths and Disability-Adjusted Life Years [DALYs]) by year and policy pathway (BAU, Pathway 1, Pathway 2) as analyzed in the main text and S1 Text. (CSV) [file pone.0186834.s009.csv]

Mean, lower, and upper estimates of disease-specific Population Attributable (Risk) Fraction, background disease burden, and attributable risk (deaths and Disability-Adjusted Life Years [DALYs]) for Ulaanbaatar, Mongolia by year and policy pathway as analyzed in "Health Assessment of Future PM2.5 Exposures from Indoor, Outdoor, and Secondhand Tobacco Smoke Concentrations under Alternative Policy …
file prepared by L. Drew Hill, University of California, Berkeley, drew.hill@berkeley.edu
file prepared October 18, 2017
Data Notes:
Relevant data sources, assumptions, and tabulation methods are stated in the aforementioned manuscript and/or its S1 Text (supplemental text).
Year	Disease	Pathway	PAF	Stat	Est. All Population	Est. Child Population (< 5 yrs. old)	Adjusted Background Mortality	Background DALYs	Attributable Mortality	Attributable DALYs
2014	alri	BAU	0.228524537	lower	1355176	148219	370.6885714	31760.33005	84.71143419	7258.014723
2014	alri	Pathway 1	0.228524537	lower	1355176	148219	370.6885714	31760.33005	84.71143419	7258.014723
2014	alri	Pathway 2	0.228524537	lower	1355176	148219	370.6885714	31760.33005	84.71143419	7258.014723
2014	alri	BAU	0.334001455	mean	1355176	148219	370.6885714	31760.33005	123.8105223	10607.99646
2014	alri	Pathway 1	0.334001455	mean	1355176	148219	370.6885714	31760.33005	123.8105223	10607.99646
2014	alri	Pathway 2	0.334001455	mean	1355176	148219	370.6885714	31760.33005	123.8105223	10607.99646
2014	alri	BAU	0.423417609	upper	1355176	148219	370.6885714	31760.33005	156.9560687	13447.88302
2014	alri	Pathway 1	0.423417609	upper	1355176	148219	370.6885714	31760.33005	156.9560687	13447.88302
2014	alri	Pathway 2	0.423417609	upper	1355176	148219	370.6885714	31760.33005	156.9560687	13447.88302
2014	copd	BAU	0.091880239	lower	1355176	148219	350.1182143	13700.23707	32.16894531	1258.781061
2014	copd	Pathway 1	0.091880239	lower	1355176	148219	350.1182143	13700.23707	32.16894531	1258.781061
2014	copd	Pathway 2	0.091880239	lower	1355176	148219	350.1182143	13700.23707	32.16894531	1258.781061
2014	copd	BAU	0.191363141	mean	1355176	148219	350.1182143	13700.23707	66.99972128	2621.720402
2014	copd	Pathway 1	0.191363141	mean	1355176	148219	350.1182143	13700.23707	66.99972128	2621.720402
2014	copd	Pathway 2	0.191363141	mean	1355176	148219	350.1182143	13700.23707	66.99972128	2621.720402
2014	copd	BAU	0.279151484	upper	1355176	148219	350.1182143	13700.23707	97.73601925	3824.441516
2014	copd	Pathway 1	0.279151484	upper	1355176	148219	350.1182143	13700.23707	97.73601925	3824.441516
2014	copd	Pathway 2	0.279151484	upper	1355176	148219	350.1182143	13700.23707	97.73601925	3824.441516
2014	ihd	BAU	0.189277802	lower	1355176	148219	1974.326071	43976.65679	373.6960997	8323.804947
2014	ihd	Pathway 1	0.189277802	lower	1355176	148219	1974.326071	43976.65679	373.6960997	8323.804947
2014	ihd	Pathway 2	0.189277802	lower	1355176	148219	1974.326071	43976.65679	373.6960997	8323.804947
2014	ihd	BAU	0.271991399	mean	1355176	148219	1974.326071	43976.65679	536.9997094	11961.27238
2014	ihd	Pathway 1	0.271991399	mean	1355176	148219	1974.326071	43976.65679	536.9997094	11961.27238
2014	ihd	Pathway 2	0.271991399	mean	1355176	148219	1974.326071	43976.65679	536.9997094	11961.27238
2014	ihd	BAU	0.424025076	upper	1355176	148219	1974.326071	43976.65679	837.1637631	18647.20525
2014	ihd	Pathway 1	0.424025076	upper	1355176	148219	1974.326071	43976.65679	837.1637631	18647.20525
2014	ihd	Pathway 2	0.424025076	upper	1355176	148219	1974.326071	43976.65679	837.1637631	18647.20525
2014	lc	BAU	0.07764921	lower	1355176	148219	218.4642857	5462.833191	16.96357926	424.1846831
2014	lc	Pathway 1	0.07764921	lower	1355176	148219	218.4642857	5462.833191	16.96357926	424.1846831
2014	lc	Pathway 2	0.07764921	lower	1355176	148219	218.4642857	5462.833191	16.96357926	424.1846831
2014	lc	BAU	0.242500925	mean	1355176	148219	218.4642857	5462.833191	52.97779147	1324.742104
2014	lc	Pathway 1	0.242500925	mean	1355176	148219	218.4642857	5462.833191	52.97779147	1324.742104
2014	lc	Pathway 2	0.242500925	mean	1355176	148219	218.4642857	5462.833191	52.97779147	1324.742104
2014	lc	BAU	0.342722497	upper	1355176	148219	218.4642857	5462.833191	74.87262541	1872.23583
2014	lc	Pathway 1	0.342722497	upper	1355176	148219	218.4642857	5462.833191	74.87262541	1872.23583
2014	lc	Pathway 2	0.342722497	upper	1355176	148219	218.4642857	5462.833191	74.87262541	1872.23583
2014	stroke	BAU	0.142809974	lower	1355176	148219	1401.878571	32219.68677	200.202243	4601.292645
2014	stroke	Pathway 1	0.142809974	lower	1355176	148219	1401.878571	32219.68677	200.202243	4601.292645
2014	stroke	Pathway 2	0.142809974	lower	1355176	148219	1401.878571	32219.68677	200.202243	4601.292645
2014	stroke	BAU	0.421721364	mean	1355176	148219	1401.878571	32219.68677	591.2021428	13587.73024
2014	stroke	Pathway 1	0.421721364	mean	1355176	148219	1401.878571	32219.68677	591.2021428	13587.73024
2014	stroke	Pathway 2	0.421721364	mean	1355176	148219	1401.878571	32219.68677	591.2021428	13587.73024
2014	stroke	BAU	0.538698587	upper	1355176	148219	1401.878571	32219.68677	755.1900058	17356.69974
2014	stroke	Pathway 1	0.538698587	upper	1355176	148219	1401.878571	32219.68677	755.1900058	17356.69974
2014	stroke	Pathway 2	0.538698587	upper	1355176	148219	1401.878571	32219.68677	755.1900058	17356.69974
2015	alri	BAU	0.228691974	lower	1407196	155551	389.4	33363.51179	89.05265474	7629.967375
2015	alri	Pathway 1	0.216169235	lower	1407196	155551	389.4	33363.51179	84.17629993	7212.164804
2015	alri	Pathway 2	0.20657001	lower	1407196	155551	389.4	33363.51179	80.438362	6891.900973
2015	alri	BAU	0.334121197	mean	1407196	155551	389.4	33363.51179	130.1067942	11147.4565
2015	alri	Pathway 1	0.317767762	mean	1407196	155551	389.4	33363.51179	123.7387667	10601.84849
2015	alri	Pathway 2	0.303157652	mean	1407196	155551	389.4	33363.51179	118.0495898	10114.4039
2015	alri	BAU	0.423430642	upper	1407196	155551	389.4	33363.51179	164.8838919	14127.1332
2015	alri	Pathway 1	0.404798465	upper	1407196	155551	389.4	33363.51179	157.6285221	13505.49834
2015	alri	Pathway 2	0.385908139	upper	1407196	155551	389.4	33363.51179	150.2726293	12875.25074
2015	copd	BAU	0.092060758	lower	1407196	155551	378.1207143	14795.9838	34.81007966	1362.129488
2015	copd	Pathway 1	0.087226298	lower	1407196	155551	378.1207143	14795.9838	32.98207028	1290.598899
2015	copd	Pathway 2	0.083530631	lower	1407196	155551	378.1207143	14795.9838	31.58466188	1235.917864
2015	copd	BAU	0.191641515	mean	1407196	155551	378.1207143	14795.9838	72.46362646	2835.524749
2015	copd	Pathway 1	0.183589433	mean	1407196	155551	378.1207143	14795.9838	69.41896764	2716.386281
2015	copd	Pathway 2	0.175063213	mean	1407196	155551	378.1207143	14795.9838	66.19502727	2590.232469
2015	copd	BAU	0.279506147	upper	1407196	155551	378.1207143	14795.9838	105.6870638	4135.568418
2015	copd	Pathway 1	0.269276066	upper	1407196	155551	378.1207143	14795.9838	101.8188585	3984.204317
2015	copd	Pathway 2	0.256354198	upper	1407196	155551	378.1207143	14795.9838	96.93283237	3793.012558
2015	ihd	BAU	0.18945485	lower	1407196	155551	2060.207857	45889.61021	390.3163706	8694.00922
2015	ihd	Pathway 1	0.184096762	lower	1407196	155551	2060.207857	45889.61021	379.2775965	8448.12867
2015	ihd	Pathway 2	0.174924088	lower	1407196	155551	2060.207857	45889.61021	360.3799807	8027.198219
2015	ihd	BAU	0.2722447	mean	1407196	155551	2060.207857	45889.61021	560.8806707	12493.20318
2015	ihd	Pathway 1	0.264584432	mean	1407196	155551	2060.207857	45889.61021	545.0989253	12141.67644
2015	ihd	Pathway 2	0.251610346	mean	1407196	155551	2060.207857	45889.61021	518.3696127	11546.30072
2015	ihd	BAU	0.424503963	upper	1407196	155551	2060.207857	45889.61021	874.5663994	19480.32138
2015	ihd	Pathway 1	0.410448867	upper	1407196	155551	2060.207857	45889.61021	845.6099818	18835.33854
2015	ihd	Pathway 2	0.390902256	upper	1407196	155551	2060.207857	45889.61021	805.3398991	17938.35216
2015	lc	BAU	0.077817203	lower	1407196	155551	224.3571429	5610.187691	17.45884524	436.5691122
2015	lc	Pathway 1	0.073359821	lower	1407196	155551	224.3571429	5610.187691	16.45879989	411.5623661
2015	lc	Pathway 2	0.070417924	lower	1407196	155551	224.3571429	5610.187691	15.79876428	395.0577716
2015	lc	BAU	0.242851752	mean	1407196	155551	224.3571429	5610.187691	54.48552526	1362.443911
2015	lc	Pathway 1	0.232464596	mean	1407196	155551	224.3571429	5610.187691	52.15509264	1304.170017
2015	lc	Pathway 2	0.221642798	mean	1407196	155551	224.3571429	5610.187691	49.72714481	1243.457695
2015	lc	BAU	0.343113515	upper	1407196	155551	224.3571429	5610.187691	76.97996787	1924.931218
2015	lc	Pathway 1	0.330773509	upper	1407196	155551	224.3571429	5610.187691	74.21139936	1855.701468
2015	lc	Pathway 2	0.314710049	upper	1407196	155551	224.3571429	5610.187691	70.60744747	1765.582444
2015	stroke	BAU	0.142991055	lower	1407196	155551	1420.971429	32658.50215	203.1862044	4669.873692
2015	stroke	Pathway 1	0.137597306	lower	1407196	155551	1420.971429	32658.50215	195.5218407	4493.721918
2015	stroke	Pathway 2	0.130771826	lower	1407196	155551	1420.971429	32658.50215	185.8230287	4270.811967
2015	stroke	BAU	0.422257447	mean	1407196	155551	1420.971429	32658.50215	600.0157679	13790.29575
2015	stroke	Pathway 1	0.405236858	mean	1407196	155551	1420.971429	32658.50215	575.8299963	13234.42878
2015	stroke	Pathway 2	0.384028749	mean	1407196	155551	1420.971429	32658.50215	545.6938807	12541.80374
2015	stroke	BAU	0.539221739	upper	1407196	155551	1420.971429	32658.50215	766.2186844	17610.17431
2015	stroke	Pathway 1	0.522586134	upper	1407196	155551	1420.971429	32658.50215	742.5799653	17066.88038
2015	stroke	Pathway 2	0.491947323	upper	1407196	155551	1420.971429	32658.50215	699.0430902	16066.2627
2016	alri	BAU	0.228859411	lower	1459516	158438	408.1114286	34966.69352	93.40014126	8002.456892
2016	alri	Pathway 1	0.203813932	lower	1459516	158438	408.1114286	34966.69352	83.17879494	7126.699295
2016	alri	Pathway 2	0.184615483	lower	1459516	158438	408.1114286	34966.69352	75.3436887	6455.393031
2016	alri	BAU	0.334240939	mean	1459516	158438	408.1114286	34966.69352	136.4075472	11687.30049
2016	alri	Pathway 1	0.301534069	mean	1459516	158438	408.1114286	34966.69352	123.0594998	10543.64939
2016	alri	Pathway 2	0.272313849	mean	1459516	158438	408.1114286	34966.69352	111.1343939	9521.914901
2016	alri	BAU	0.423443674	upper	1459516	158438	408.1114286	34966.69352	172.8122028	14806.42518
2016	alri	Pathway 1	0.38617932	upper	1459516	158438	408.1114286	34966.69352	157.604194	13503.41393
2016	alri	Pathway 2	0.348398669	upper	1459516	158438	408.1114286	34966.69352	142.1854784	12182.34947
2016	copd	BAU	0.092241277	lower	1459516	158438	406.1232143	15891.73054	37.46132397	1465.873521
2016	copd	Pathway 1	0.082572358	lower	1459516	158438	406.1232143	15891.73054	33.53455129	1312.217657
2016	copd	Pathway 2	0.075181023	lower	1459516	158438	406.1232143	15891.73054	30.53275864	1194.756556
2016	copd	BAU	0.191919888	mean	1459516	158438	406.1232143	15891.73054	77.94312196	3049.939151
2016	copd	Pathway 1	0.175815725	mean	1459516	158438	406.1232143	15891.73054	71.40284749	2794.016131
2016	copd	Pathway 2	0.158763285	mean	1459516	158438	406.1232143	15891.73054	64.4774558	2523.023351
2016	copd	BAU	0.279860809	upper	1459516	158438	406.1232143	15891.73054	113.6579712	4447.47256
2016	copd	Pathway 1	0.259400648	upper	1459516	158438	406.1232143	15891.73054	105.348625	4122.325202
2016	copd	Pathway 2	0.233556911	upper	1459516	158438	406.1232143	15891.73054	94.85288344	3711.623495
2016	ihd	BAU	0.189631898	lower	1459516	158438	2146.089643	47802.56363	406.9670518	9064.890861
2016	ihd	Pathway 1	0.178915723	lower	1459516	158438	2146.089643	47802.56363	383.9691793	8552.630217
2016	ihd	Pathway 2	0.160570374	lower	1459516	158438	2146.089643	47802.56363	344.5984165	7675.675518
2016	ihd	BAU	0.272498002	mean	1459516	158438	2146.089643	47802.56363	584.8051399	13026.10308
2016	ihd	Pathway 1	0.257177465	mean	1459516	158438	2146.089643	47802.56363	551.9258941	12293.74214
2016	ihd	Pathway 2	0.231229294	mean	1459516	158438	2146.089643	47802.56363	496.2387938	11053.35306
2016	ihd	BAU	0.424982849	upper	1459516	158438	2146.089643	47802.56363	912.051291	20315.26969
2016	ihd	Pathway 1	0.396872659	upper	1459516	158438	2146.089643	47802.56363	851.7243024	18971.53052
2016	ihd	Pathway 2	0.357779436	upper	1459516	158438	2146.089643	47802.56363	767.8267411	17102.77424
2016	lc	BAU	0.077985195	lower	1459516	158438	230.25	5757.542191	17.95609114	449.0030503
2016	lc	Pathway 1	0.069070432	lower	1459516	158438	230.25	5757.542191	15.90346702	397.6759276
2016	lc	Pathway 2	0.063186638	lower	1459516	158438	230.25	5757.542191	14.54872343	363.7997349
2016	lc	BAU	0.243202579	mean	1459516	158438	230.25	5757.542191	55.9973938	1400.249109
2016	lc	Pathway 1	0.222428267	mean	1459516	158438	230.25	5757.542191	51.2141085	1280.640132
2016	lc	Pathway 2	0.20078467	mean	1459516	158438	230.25	5757.542191	46.23067022	1156.026208
2016	lc	BAU	0.343504533	upper	1459516	158438	230.25	5757.542191	79.09191877	1977.741843
2016	lc	Pathway 1	0.318824521	upper	1459516	158438	230.25	5757.542191	73.40934596	1835.645631
2016	lc	Pathway 2	0.286697602	upper	1459516	158438	230.25	5757.542191	66.01212283	1650.673539
2016	stroke	BAU	0.143172136	lower	1459516	158438	1440.064286	33097.31753	206.1770804	4738.613662
2016	stroke	Pathway 1	0.132384638	lower	1459516	158438	1440.064286	33097.31753	190.6423889	4381.576393
2016	stroke	Pathway 2	0.118733678	lower	1459516	158438	1440.064286	33097.31753	170.9841291	3929.76624
2016	stroke	BAU	0.422793531	mean	1459516	158438	1440.064286	33097.31753	608.8498638	13993.33174
2016	stroke	Pathway 1	0.388752351	mean	1459516	158438	1440.064286	33097.31753	559.8283773	12866.66001
2016	stroke	Pathway 2	0.346336135	mean	1459516	158438	1440.064286	33097.31753	498.7462992	11462.79704
2016	stroke	BAU	0.53974489	upper	1459516	158438	1440.064286	33097.31753	777.2673399	17864.10802
2016	stroke	Pathway 1	0.506473681	upper	1459516	158438	1440.064286	33097.31753	729.3546593	16762.92023
2016	stroke	Pathway 2	0.445196059	upper	1459516	158438	1440.064286	33097.31753	641.1109441	14734.79531
2017	alri	BAU	0.229026848	lower	1511836	161325	426.8228571	36569.87526	97.75389376	8375.483274
2017	alri	Pathway 1	0.191458629	lower	1511836	161325	426.8228571	36569.87526	81.71891924	7001.618195
2017	alri	Pathway 2	0.162660957	lower	1511836	161325	426.8228571	36569.87526	69.42741428	5948.490895
2017	alri	BAU	0.334360681	mean	1511836	161325	426.8228571	36569.87526	142.7127813	12227.5284
2017	alri	Pathway 1	0.285300376	mean	1511836	161325	426.8228571	36569.87526	121.7727218	10433.39918
2017	alri	Pathway 2	0.241470046	mean	1511836	161325	426.8228571	36569.87526	103.0649349	8830.529455
2017	alri	BAU	0.423456707	upper	1511836	161325	426.8228571	36569.87526	180.7410014	15485.75894
2017	alri	Pathway 1	0.367560175	upper	1511836	161325	426.8228571	36569.87526	156.8830842	13441.62976
2017	alri	Pathway 2	0.310889198	upper	1511836	161325	426.8228571	36569.87526	132.6946159	11369.17921
2017	copd	BAU	0.092421796	lower	1511836	161325	434.1257143	16987.47727	40.12267824	1570.01316
2017	copd	Pathway 1	0.077918417	lower	1511836	161325	434.1257143	16987.47727	33.82638835	1323.637334
2017	copd	Pathway 2	0.066831415	lower	1511836	161325	434.1257143	16987.47727	29.0132356	1135.297136
2017	copd	BAU	0.192198262	mean	1511836	161325	434.1257143	16987.47727	83.43820777	3264.963606
2017	copd	Pathway 1	0.168042017	mean	1511836	161325	434.1257143	16987.47727	72.95136083	2854.60995
2017	copd	Pathway 2	0.142463358	mean	1511836	161325	434.1257143	16987.47727	61.84700687	2420.093048
2017	copd	BAU	0.280215471	upper	1511836	161325	434.1257143	16987.47727	121.6487414	4760.153941
2017	copd	Pathway 1	0.24952523	upper	1511836	161325	434.1257143	16987.47727	108.3253188	4238.804174
2017	copd	Pathway 2	0.210759624	upper	1511836	161325	434.1257143	16987.47727	91.49617248	3580.274328
2017	ihd	BAU	0.189808946	lower	1511836	161325	2231.971429	49715.51706	423.6481434	9436.449871
2017	ihd	Pathway 1	0.173734683	lower	1511836	161325	2231.971429	49715.51706	387.7708483	8637.309589
2017	ihd	Pathway 2	0.14621666	lower	1511836	161325	2231.971429	49715.51706	326.351407	7269.236843
2017	ihd	BAU	0.272751304	mean	1511836	161325	2231.971429	49715.51706	608.7731172	13559.9721
2017	ihd	Pathway 1	0.249770498	mean	1511836	161325	2231.971429	49715.51706	557.4806158	12417.46947
2017	ihd	Pathway 2	0.210848242	mean	1511836	161325	2231.971429	49715.51706	470.6072525	10482.42938
2017	ihd	BAU	0.425461736	upper	1511836	161325	2231.971429	49715.51706	949.6184378	21152.05017
2017	ihd	Pathway 1	0.38329645	upper	1511836	161325	2231.971429	49715.51706	855.5067248	19055.78119
2017	ihd	Pathway 2	0.324656615	upper	1511836	161325	2231.971429	49715.51706	724.6242893	16140.47149
2017	lc	BAU	0.078153187	lower	1511836	161325	236.1428571	5904.896691	18.45531695	461.4864971
2017	lc	Pathway 1	0.064781043	lower	1511836	161325	236.1428571	5904.896691	15.29758063	382.5253675
2017	lc	Pathway 2	0.055955352	lower	1511836	161325	236.1428571	5904.896691	13.21345671	330.4105732
2017	lc	BAU	0.243553406	mean	1511836	161325	236.1428571	5904.896691	57.51339708	1438.157699
2017	lc	Pathway 1	0.212391938	mean	1511836	161325	236.1428571	5904.896691	50.15483906	1254.152452
2017	lc	Pathway 2	0.179926542	mean	1511836	161325	236.1428571	5904.896691	42.4883677	1062.447642
2017	lc	BAU	0.343895552	upper	1511836	161325	236.1428571	5904.896691	81.20847809	2030.667704
2017	lc	Pathway 1	0.306875533	upper	1511836	161325	236.1428571	5904.896691	72.46646521	1812.068321
2017	lc	Pathway 2	0.258685154	upper	1511836	161325	236.1428571	5904.896691	61.08665148	1527.509113
2017	stroke	BAU	0.143353217	lower	1511836	161325	1459.157143	33536.13291	209.1748712	4807.512553
2017	stroke	Pathway 1	0.127171969	lower	1511836	161325	1459.157143	33536.13291	185.5638876	4264.856069
2017	stroke	Pathway 2	0.10669553	lower	1511836	161325	1459.157143	33536.13291	155.6855442	3578.155463
2017	stroke	BAU	0.423329614	mean	1511836	161325	1459.157143	33536.13291	617.7044304	14196.83821
2017	stroke	Pathway 1	0.372267845	mean	1511836	161325	1459.157143	33536.13291	543.1972855	12484.42394
2017	stroke	Pathway 2	0.308643521	mean	1511836	161325	1459.157143	33536.13291	450.3593983	10350.71014
2017	stroke	BAU	0.540268042	upper	1511836	161325	1459.157143	33536.13291	788.3359724	18118.50086
2017	stroke	Pathway 1	0.490361228	upper	1511836	161325	1459.157143	33536.13291	715.5140877	16444.8193
2017	stroke	Pathway 2	0.398444794	upper	1511836	161325	1459.157143	33536.13291	581.3935676	13362.29758
2018	alri	BAU	0.229194285	lower	1564157	164212	445.5342857	38173.05699	102.1139122	8749.046519
2018	alri	Pathway 1	0.179103327	lower	1564157	164212	445.5342857	38173.05699	79.79667281	6836.921505
2018	alri	Pathway 2	0.14070643	lower	1564157	164212	445.5342857	38173.05699	62.68953874	5371.194568
2018	alri	BAU	0.334480423	mean	1564157	164212	445.5342857	38173.05699	149.0224964	12768.14025
2018	alri	Pathway 1	0.269066683	mean	1564157	164212	445.5342857	38173.05699	119.8784326	10271.09784
2018	alri	Pathway 2	0.210626243	mean	1564157	164212	445.5342857	38173.05699	93.84121259	8040.247566
2018	alri	BAU	0.423469739	upper	1564157	164212	445.5342857	38173.05699	188.6702877	16165.13448
2018	alri	Pathway 1	0.348941031	upper	1564157	164212	445.5342857	38173.05699	155.4651929	13320.14585
2018	alri	Pathway 2	0.273379728	upper	1564157	164212	445.5342857	38173.05699	121.8000419	10435.73994
2018	copd	BAU	0.092602315	lower	1564157	164212	462.1282143	18083.224	42.79414248	1674.548405
2018	copd	Pathway 1	0.073264476	lower	1564157	164212	462.1282143	18083.224	33.85758146	1324.85793
2018	copd	Pathway 2	0.058481806	lower	1564157	164212	462.1282143	18083.224	27.02609274	1057.539604
2018	copd	BAU	0.192476636	mean	1564157	164212	462.1282143	18083.224	88.94888389	3480.598115
2018	copd	Pathway 1	0.160268309	mean	1564157	164212	462.1282143	18083.224	74.06450765	2898.167739
2018	copd	Pathway 2	0.12616343	mean	1564157	164212	462.1282143	18083.224	58.30368047	2281.441559
2018	copd	BAU	0.280570133	upper	1564157	164212	462.1282143	18083.224	129.6593745	5073.612562
2018	copd	Pathway 1	0.239649812	upper	1564157	164212	462.1282143	18083.224	110.7489397	4333.641232
2018	copd	Pathway 2	0.187962338	upper	1564157	164212	462.1282143	18083.224	86.86269947	3398.965056
2018	ihd	BAU	0.189985993	lower	1564157	164212	2317.853214	51628.47048	440.3596453	9808.686248
2018	ihd	Pathway 1	0.168553643	lower	1564157	164212	2317.853214	51628.47048	390.6826033	8702.166784
2018	ihd	Pathway 2	0.131862946	lower	1564157	164212	2317.853214	51628.47048	305.6389524	6807.882196
2018	ihd	BAU	0.273004606	mean	1564157	164212	2317.853214	51628.47048	632.7846025	14094.81022
2018	ihd	Pathway 1	0.242363532	mean	1564157	164212	2317.853214	51628.47048	561.7630905	12512.85843
2018	ihd	Pathway 2	0.19046719	mean	1564157	164212	2317.853214	51628.47048	441.4749889	9833.529703
2018	ihd	BAU	0.425940622	upper	1564157	164212	2317.853214	51628.47048	987.2678399	21990.66283
2018	ihd	Pathway 1	0.369720241	upper	1564157	164212	2317.853214	51628.47048	856.9572492	19088.09055
2018	ihd	Pathway 2	0.291533795	upper	1564157	164212	2317.853214	51628.47048	675.7325435	15051.44392
2018	lc	BAU	0.07832118	lower	1564157	164212	242.0357143	6052.251191	18.95652266	474.0194529
2018	lc	Pathway 1	0.060491654	lower	1564157	164212	242.0357143	6052.251191	14.64114072	366.1106859
2018	lc	Pathway 2	0.048724066	lower	1564157	164212	242.0357143	6052.251191	11.79296412	294.8902865
2018	lc	BAU	0.243904232	mean	1564157	164212	242.0357143	6052.251191	59.03353511	1476.169681
2018	lc	Pathway 1	0.202355609	mean	1564157	164212	242.0357143	6052.251191	48.97728431	1224.706974
2018	lc	Pathway 2	0.159068414	mean	1564157	164212	242.0357143	6052.251191	38.50023724	962.721999
2018	lc	BAU	0.34428657	upper	1564157	164212	242.0357143	6052.251191	83.32964585	2083.708802
2018	lc	Pathway 1	0.294926545	upper	1564157	164212	242.0357143	6052.251191	71.38275709	1784.969536
2018	lc	Pathway 2	0.230672707	upper	1564157	164212	242.0357143	6052.251191	55.83103344	1396.089167
2018	stroke	BAU	0.143534298	lower	1564157	164212	1478.25	33974.94829	212.1795767	4876.570367
2018	stroke	Pathway 1	0.121959301	lower	1564157	164212	1478.25	33974.94829	180.2863368	4143.560948
2018	stroke	Pathway 2	0.094657381	lower	1564157	164212	1478.25	33974.94829	139.927274	3215.979637
2018	stroke	BAU	0.423865698	mean	1564157	164212	1478.25	33974.94829	626.5794677	14400.81516
2018	stroke	Pathway 1	0.355783339	mean	1564157	164212	1478.25	33974.94829	525.9367211	12087.72055
2018	stroke	Pathway 2	0.270950907	mean	1564157	164212	1478.25	33974.94829	400.5331781	9205.543049
2018	stroke	BAU	0.540791193	upper	1564157	164212	1478.25	33974.94829	799.4245817	18373.35283
2018	stroke	Pathway 1	0.474248774	upper	1564157	164212	1478.25	33974.94829	701.0582506	16112.57758
2018	stroke	Pathway 2	0.35169353	upper	1564157	164212	1478.25	33974.94829	519.8909607	11948.76949
2019	alri	BAU	0.229361722	lower	1616477	167099	464.2457143	39776.23873	106.4801967	9123.146628
2019	alri	Pathway 1	0.166748024	lower	1616477	167099	464.2457143	39776.23873	77.41205566	6632.609223
2019	alri	Pathway 2	0.118751903	lower	1616477	167099	464.2457143	39776.23873	55.13006208	4723.504047
2019	alri	BAU	0.334600165	mean	1616477	167099	464.2457143	39776.23873	155.3366926	13309.13604
2019	alri	Pathway 1	0.25283299	mean	1616477	167099	464.2457143	39776.23873	117.3766322	10056.74539
2019	alri	Pathway 2	0.17978244	mean	1616477	167099	464.2457143	39776.23873	83.46322705	7151.069233
2019	alri	BAU	0.423482772	upper	1616477	167099	464.2457143	39776.23873	196.6000618	16844.55182
2019	alri	Pathway 1	0.330321886	upper	1616477	167099	464.2457143	39776.23873	153.3505199	13138.9622
2019	alri	Pathway 2	0.235870258	upper	1616477	167099	464.2457143	39776.23873	109.5017563	9382.031686
2019	copd	BAU	0.092782834	lower	1616477	167099	490.1307143	19178.97073	45.47571668	1779.479257
2019	copd	Pathway 1	0.068610535	lower	1616477	167099	490.1307143	19178.97073	33.6281306	1315.879445
2019	copd	Pathway 2	0.050132198	lower	1616477	167099	490.1307143	19178.97073	24.57133008	961.4839604
2019	copd	BAU	0.192755009	mean	1616477	167099	490.1307143	19178.97073	94.47515033	3696.842678
2019	copd	Pathway 1	0.152494602	mean	1616477	167099	490.1307143	19178.97073	74.74228796	2924.689499
2019	copd	Pathway 2	0.109863502	mean	1616477	167099	490.1307143	19178.97073	53.84747662	2107.068885
2019	copd	BAU	0.280924795	upper	1616477	167099	490.1307143	19178.97073	137.6898705	5387.848422
2019	copd	Pathway 1	0.229774394	upper	1616477	167099	490.1307143	19178.97073	112.6194878	4406.836375
2019	copd	Pathway 2	0.165165051	upper	1616477	167099	490.1307143	19178.97073	80.95246443	3167.695679
2019	ihd	BAU	0.190163041	lower	1616477	167099	2403.735	53541.4239	457.1015576	10181.59999
2019	ihd	Pathway 1	0.163372603	lower	1616477	167099	2403.735	53541.4239	392.7044445	8747.201804
2019	ihd	Pathway 2	0.117509231	lower	1616477	167099	2403.735	53541.4239	282.4610525	6291.611575
2019	ihd	BAU	0.273257907	mean	1616477	167099	2403.735	53541.4239	656.8395958	14630.61745
2019	ihd	Pathway 1	0.234956565	mean	1616477	167099	2403.735	53541.4239	564.7733181	12579.90903
2019	ihd	Pathway 2	0.170086138	mean	1616477	167099	2403.735	53541.4239	408.842003	9106.654016
2019	ihd	BAU	0.426419508	upper	1616477	167099	2403.735	53541.4239	1024.999497	22831.10766
2019	ihd	Pathway 1	0.356144032	upper	1616477	167099	2403.735	53541.4239	856.0758754	19068.4586
2019	ihd	Pathway 2	0.258410974	upper	1616477	167099	2403.735	53541.4239	621.1515038	13835.69153
2019	lc	BAU	0.078489172	lower	1616477	167099	247.9285714	6199.605691	19.45970829	486.6019174
2019	lc	Pathway 1	0.056202265	lower	1616477	167099	247.9285714	6199.605691	13.93414731	348.4318828
2019	lc	Pathway 2	0.04149278	lower	1616477	167099	247.9285714	6199.605691	10.28724565	257.2388746
2019	lc	BAU	0.244255059	mean	1616477	167099	247.9285714	6199.605691	60.55780787	1514.285055
2019	lc	Pathway 1	0.19231928	mean	1616477	167099	247.9285714	6199.605691	47.68144425	1192.3037
2019	lc	Pathway 2	0.138210286	mean	1616477	167099	247.9285714	6199.605691	34.26627885	856.8492777
2019	lc	BAU	0.344677588	upper	1616477	167099	247.9285714	6199.605691	85.45542204	2136.865137
2019	lc	Pathway 1	0.282977558	upper	1616477	167099	247.9285714	6199.605691	70.15822163	1754.349277
2019	lc	Pathway 2	0.20266026	upper	1616477	167099	247.9285714	6199.605691	50.2452687	1256.4137
2019	stroke	BAU	0.143715379	lower	1616477	167099	1497.342857	34413.76367	215.1911968	4945.787103
2019	stroke	Pathway 1	0.116746633	lower	1616477	167099	1497.342857	34413.76367	174.8097366	4017.691028
2019	stroke	Pathway 2	0.082619233	lower	1616477	167099	1497.342857	34413.76367	123.7093185	2843.238762
2019	stroke	BAU	0.424401781	mean	1616477	167099	1497.342857	34413.76367	635.4749758	14605.2626
2019	stroke	Pathway 1	0.339298833	mean	1616477	167099	1497.342857	34413.76367	508.0466841	11676.54985
2019	stroke	Pathway 2	0.233258293	mean	1616477	167099	1497.342857	34413.76367	349.2676384	8027.295757
2019	stroke	BAU	0.541314345	upper	1616477	167099	1497.342857	34413.76367	810.533168	18628.66394
2019	stroke	Pathway 1	0.458136321	upper	1616477	167099	1497.342857	34413.76367	685.987148	15766.19508
2019	stroke	Pathway 2	0.304942266	upper	1616477	167099	1497.342857	34413.76367	456.6031233	10494.21106
2020	alri	BAU	0.22952916	lower	1668797	169986	482.9571429	41379.42046	110.8527471	9497.783602
2020	alri	Pathway 1	0.154392722	lower	1668797	169986	482.9571429	41379.42046	74.56506779	6388.681351
2020	alri	Pathway 2	0.096797376	lower	1668797	169986	482.9571429	41379.42046	46.7489843	4005.419334
2020	alri	BAU	0.334719907	mean	1668797	169986	482.9571429	41379.42046	161.6553699	13850.51577
2020	alri	Pathway 1	0.236599297	mean	1668797	169986	482.9571429	41379.42046	114.2673207	9790.341809
2020	alri	Pathway 2	0.148938636	mean	1668797	169986	482.9571429	41379.42046	71.93097827	6162.994456
2020	alri	BAU	0.423495804	upper	1668797	169986	482.9571429	41379.42046	204.5303235	17524.01094
2020	alri	Pathway 1	0.311702741	upper	1668797	169986	482.9571429	41379.42046	150.5390654	12898.0788
2020	alri	Pathway 2	0.198360788	upper	1668797	169986	482.9571429	41379.42046	95.79975924	8208.054434
2020	copd	BAU	0.092963353	lower	1668797	169986	518.1332143	20274.71746	48.16740085	1884.805714
2020	copd	Pathway 1	0.063956594	lower	1668797	169986	518.1332143	20274.71746	33.13803579	1296.70188
2020	copd	Pathway 2	0.04178259	lower	1668797	169986	518.1332143	20274.71746	21.6489476	847.1302048
2020	copd	BAU	0.193033383	mean	1668797	169986	518.1332143	20274.71746	100.0170071	3913.697296
2020	copd	Pathway 1	0.144720894	mean	1668797	169986	518.1332143	20274.71746	74.98470176	2934.175228
2020	copd	Pathway 2	0.093563574	mean	1668797	169986	518.1332143	20274.71746	48.4783953	1896.975026
2020	copd	BAU	0.281279457	upper	1668797	169986	518.1332143	20274.71746	145.7402293	5702.861523
2020	copd	Pathway 1	0.219898976	upper	1668797	169986	518.1332143	20274.71746	113.9369632	4458.389604
2020	copd	Pathway 2	0.142367764	upper	1668797	169986	518.1332143	20274.71746	73.76546734	2886.466197
2020	ihd	BAU	0.190340089	lower	1668797	169986	2489.616786	55454.37732	473.8738803	10555.19111
2020	ihd	Pathway 1	0.158191563	lower	1668797	169986	2489.616786	55454.37732	393.8363717	8772.414649
2020	ihd	Pathway 2	0.103155517	lower	1668797	169986	2489.616786	55454.37732	256.8177075	5720.42498
2020	ihd	BAU	0.273511209	mean	1668797	169986	2489.616786	55454.37732	680.9380971	15167.39379
2020	ihd	Pathway 1	0.227549598	mean	1668797	169986	2489.616786	55454.37732	566.5112987	12618.62127
2020	ihd	Pathway 2	0.149705086	mean	1668797	169986	2489.616786	55454.37732	372.7082948	8301.802322
2020	ihd	BAU	0.426898395	upper	1668797	169986	2489.616786	55454.37732	1062.81341	23673.38467
2020	ihd	Pathway 1	0.342567823	upper	1668797	169986	2489.616786	55454.37732	852.8626036	18996.88534
2020	ihd	Pathway 2	0.225288154	upper	1668797	169986	2489.616786	55454.37732	560.8811701	12493.21431
2020	lc	BAU	0.078657164	lower	1668797	169986	253.8214286	6346.960191	19.96487382	499.2338909
2020	lc	Pathway 1	0.051912876	lower	1668797	169986	253.8214286	6346.960191	13.17660037	329.488958
2020	lc	Pathway 2	0.034261494	lower	1668797	169986	253.8214286	6346.960191	8.696301317	217.4563376
2020	lc	BAU	0.244605886	mean	1668797	169986	253.8214286	6346.960191	62.08621539	1552.50382
2020	lc	Pathway 1	0.18228295	mean	1668797	169986	253.8214286	6346.960191	46.26731888	1156.94263
2020	lc	Pathway 2	0.117352158	mean	1668797	169986	253.8214286	6346.960191	29.78649252	744.8294783
2020	lc	BAU	0.345068606	upper	1668797	169986	253.8214286	6346.960191	87.58580665	2190.136709
2020	lc	Pathway 1	0.27102857	upper	1668797	169986	253.8214286	6346.960191	68.7928588	1720.207544
2020	lc	Pathway 2	0.174647812	upper	1668797	169986	253.8214286	6346.960191	44.32935725	1108.482713
2020	stroke	BAU	0.14389646	lower	1668797	169986	1516.435714	34852.57905	218.2097317	5015.162761
2020	stroke	Pathway 1	0.111533964	lower	1668797	169986	1516.435714	34852.57905	169.134087	3887.246311
2020	stroke	Pathway 2	0.070581085	lower	1668797	169986	1516.435714	34852.57905	107.0316778	2459.932838
2020	stroke	BAU	0.424937865	mean	1668797	169986	1516.435714	34852.57905	644.3909546	14810.18052
2020	stroke	Pathway 1	0.322814327	mean	1668797	169986	1516.435714	34852.57905	489.5271745	11250.91185
2020	stroke	Pathway 2	0.195565678	mean	1668797	169986	1516.435714	34852.57905	296.5627793	6815.968267
2020	stroke	BAU	0.541837497	upper	1668797	169986	1516.435714	34852.57905	821.6617312	18884.43418
2020	stroke	Pathway 1	0.442023868	upper	1668797	169986	1516.435714	34852.57905	670.3007798	15405.67179
2020	stroke	Pathway 2	0.258191001	upper	1668797	169986	1516.435714	34852.57905	391.5300555	8998.622283
2021	alri	BAU	0.229696597	lower	1715748	168427	501.6685714	42982.6022	115.2315635	9872.95744
2021	alri	Pathway 1	0.142037419	lower	1715748	168427	501.6685714	42982.6022	71.2557092	6105.137888
2021	alri	Pathway 2	0.07484285	lower	1715748	168427	501.6685714	42982.6022	37.5463054	3216.940428
2021	alri	BAU	0.334839649	mean	1715748	168427	501.6685714	42982.6022	167.9785283	14392.27943
2021	alri	Pathway 1	0.220365604	mean	1715748	168427	501.6685714	42982.6022	110.550498	9471.887114
2021	alri	Pathway 2	0.118094833	mean	1715748	168427	501.6685714	42982.6022	59.24446625	5076.023235
2021	alri	BAU	0.423508836	upper	1715748	168427	501.6685714	42982.6022	212.461073	18203.51184
2021	alri	Pathway 1	0.293083597	upper	1715748	168427	501.6685714	42982.6022	147.0308293	12597.49565
2021	alri	Pathway 2	0.160851317	upper	1715748	168427	501.6685714	42982.6022	80.69405058	6913.808186
2021	copd	BAU	0.093143872	lower	1715748	168427	546.1357143	21370.46419	50.86919497	1990.527777
2021	copd	Pathway 1	0.059302654	lower	1715748	168427	546.1357143	21370.46419	32.38729703	1267.325233
2021	copd	Pathway 2	0.033432982	lower	1715748	168427	546.1357143	21370.46419	18.25894532	714.4783374
2021	copd	BAU	0.193311756	mean	1715748	168427	546.1357143	21370.46419	105.5744541	4131.161966
2021	copd	Pathway 1	0.136947186	mean	1715748	168427	546.1357143	21370.46419	74.79174905	2926.624926
2021	copd	Pathway 2	0.077263646	mean	1715748	168427	546.1357143	21370.46419	42.19643652	1651.159981
2021	copd	BAU	0.281634119	upper	1715748	168427	546.1357143	21370.46419	153.810451	6018.651863
2021	copd	Pathway 1	0.210023558	upper	1715748	168427	546.1357143	21370.46419	114.7013657	4488.300919
2021	copd	Pathway 2	0.119570478	upper	1715748	168427	546.1357143	21370.46419	65.30170822	2555.276611
2021	ihd	BAU	0.190517137	lower	1715748	168427	2575.498571	57367.33074	490.6766133	10929.45959
2021	ihd	Pathway 1	0.153010524	lower	1715748	168427	2575.498571	57367.33074	394.0783851	8777.805318
2021	ihd	Pathway 2	0.088801803	lower	1715748	168427	2575.498571	57367.33074	228.7089172	5094.322413
2021	ihd	BAU	0.273764511	mean	1715748	168427	2575.498571	57367.33074	705.0801064	15705.13924
2021	ihd	Pathway 1	0.220142631	mean	1715748	168427	2575.498571	57367.33074	566.9770322	12628.99514
2021	ihd	Pathway 2	0.129324034	mean	1715748	168427	2575.498571	57367.33074	333.0738644	7418.974621
2021	ihd	BAU	0.427377281	upper	1715748	168427	2575.498571	57367.33074	1100.709578	24517.49385
2021	ihd	Pathway 1	0.328991615	upper	1715748	168427	2575.498571	57367.33074	847.3174336	18873.37077
2021	ihd	Pathway 2	0.192165334	upper	1715748	168427	2575.498571	57367.33074	494.9215426	11024.01226
2021	lc	BAU	0.078825157	lower	1715748	168427	259.7142857	6494.314691	20.47201927	511.9153732
2021	lc	Pathway 1	0.047623487	lower	1715748	168427	259.7142857	6494.314691	12.36849993	309.2819118
2021	lc	Pathway 2	0.027030208	lower	1715748	168427	259.7142857	6494.314691	7.020131111	175.5426756
2021	lc	BAU	0.244956713	mean	1715748	168427	259.7142857	6494.314691	63.61875764	1590.825977
2021	lc	Pathway 1	0.172246621	mean	1715748	168427	259.7142857	6494.314691	44.73490821	1118.623763
2021	lc	Pathway 2	0.096494031	mean	1715748	168427	259.7142857	6494.314691	25.06087825	626.662601
2021	lc	BAU	0.345459625	upper	1715748	168427	259.7142857	6494.314691	89.7207997	2243.523517
2021	lc	Pathway 1	0.259079582	upper	1715748	168427	259.7142857	6494.314691	67.28666862	1682.544337
2021	lc	Pathway 2	0.146635365	upper	1715748	168427	259.7142857	6494.314691	38.08329911	952.2962058
2021	stroke	BAU	0.144077541	lower	1715748	168427	1535.528571	35291.39442	221.2351813	5084.697341
2021	stroke	Pathway 1	0.106321296	lower	1715748	168427	1535.528571	35291.39442	163.2593879	3752.226795
2021	stroke	Pathway 2	0.058542937	lower	1715748	168427	1535.528571	35291.39442	89.8943517	2066.061864
2021	stroke	BAU	0.425473948	mean	1715748	168427	1535.528571	35291.39442	653.3274041	15015.56893
2021	stroke	Pathway 1	0.306329821	mean	1715748	168427	1535.528571	35291.39442	470.3781922	10810.80653
2021	stroke	Pathway 2	0.157873064	mean	1715748	168427	1535.528571	35291.39442	242.4186008	5571.56058
2021	stroke	BAU	0.542360648	upper	1715748	168427	1535.528571	35291.39442	832.8102713	19140.66356
2021	stroke	Pathway 1	0.425911415	upper	1715748	168427	1535.528571	35291.39442	653.9991461	15031.00772
2021	stroke	Pathway 2	0.211439737	upper	1715748	168427	1535.528571	35291.39442	324.6717574	7462.003157
2022	alri	BAU	0.229864034	lower	1762700	166869	520.38	44585.78393	119.6166459	10248.66814
2022	alri	Pathway 1	0.129682117	lower	1762700	166869	520.38	44585.78393	67.48397988	5781.978835
2022	alri	Pathway 2	0.052888323	lower	1762700	166869	520.38	44585.78393	27.52202538	2358.067329
2022	alri	BAU	0.334959391	mean	1762700	166869	520.38	44585.78393	174.3061678	14934.42703
2022	alri	Pathway 1	0.204131911	mean	1762700	166869	520.38	44585.78393	106.2261641	9101.381298
2022	alri	Pathway 2	0.08725103	mean	1762700	166869	520.38	44585.78393	45.40369099	3890.155571
2022	alri	BAU	0.423521869	upper	1762700	166869	520.38	44585.78393	220.3923101	18883.05454
2022	alri	Pathway 1	0.274464452	upper	1762700	166869	520.38	44585.78393	142.8258116	12237.21276
2022	alri	Pathway 2	0.123341847	upper	1762700	166869	520.38	44585.78393	64.18463038	5499.292943
2022	copd	BAU	0.093324391	lower	1762700	166869	574.1382143	22466.21092	53.58109906	2096.645447
2022	copd	Pathway 1	0.054648713	lower	1762700	166869	574.1382143	22466.21092	31.37591431	1227.749506
2022	copd	Pathway 2	0.025083373	lower	1762700	166869	574.1382143	22466.21092	14.40132323	563.5283582
2022	copd	BAU	0.19359013	mean	1762700	166869	574.1382143	22466.21092	111.1474915	4349.236691
2022	copd	Pathway 1	0.129173478	mean	1762700	166869	574.1382143	22466.21092	74.16342982	2902.038595
2022	copd	Pathway 2	0.060963718	mean	1762700	166869	574.1382143	22466.21092	35.00160029	1369.623751
2022	copd	BAU	0.281988782	upper	1762700	166869	574.1382143	22466.21092	161.9005355	6335.219443
2022	copd	Pathway 1	0.20014814	upper	1762700	166869	574.1382143	22466.21092	114.9126955	4496.570319
2022	copd	Pathway 2	0.096773191	upper	1762700	166869	574.1382143	22466.21092	55.56118705	2174.126919
2022	ihd	BAU	0.190694184	lower	1762700	166869	2661.380357	59280.28417	507.5097567	11304.40544
2022	ihd	Pathway 1	0.147829484	lower	1762700	166869	2661.380357	59280.28417	393.4304845	8763.373811
2022	ihd	Pathway 2	0.074448089	lower	1762700	166869	2661.380357	59280.28417	198.1346817	4413.303872
2022	ihd	BAU	0.274017813	mean	1762700	166869	2661.380357	59280.28417	729.2656237	16243.85379
2022	ihd	Pathway 1	0.212735664	mean	1762700	166869	2661.380357	59280.28417	566.1705186	12611.03064
2022	ihd	Pathway 2	0.108942982	mean	1762700	166869	2661.380357	59280.28417	289.9387116	6458.170914
2022	ihd	BAU	0.427856168	upper	1762700	166869	2661.380357	59280.28417	1138.688001	25363.43521
2022	ihd	Pathway 1	0.315415406	upper	1762700	166869	2661.380357	59280.28417	839.4403655	18697.91489
2022	ihd	Pathway 2	0.159042513	upper	1762700	166869	2661.380357	59280.28417	423.2726211	9428.085389
2022	lc	BAU	0.078993149	lower	1762700	166869	265.6071429	6641.669191	20.98114462	524.6463643
2022	lc	Pathway 1	0.043334098	lower	1762700	166869	265.6071429	6641.669191	11.50984597	287.810744
2022	lc	Pathway 2	0.019798922	lower	1762700	166869	265.6071429	6641.669191	5.258735032	131.4978885
2022	lc	BAU	0.245307539	mean	1762700	166869	265.6071429	6641.669191	65.15543464	1629.251526
2022	lc	Pathway 1	0.162210292	mean	1762700	166869	265.6071429	6641.669191	43.08421223	1077.3471
2022	lc	Pathway 2	0.075635903	mean	1762700	166869	265.6071429	6641.669191	20.08943605	502.3486457
2022	lc	BAU	0.345850643	upper	1762700	166869	265.6071429	6641.669191	91.86040118	2297.025561
2022	lc	Pathway 1	0.247130594	upper	1762700	166869	265.6071429	6641.669191	65.63965109	1641.359655
2022	lc	Pathway 2	0.118622918	upper	1762700	166869	265.6071429	6641.669191	31.50709426	787.8541781
2022	stroke	BAU	0.144258622	lower	1762700	166869	1554.621429	35730.2098	224.2675456	5154.390844
2022	stroke	Pathway 1	0.101108628	lower	1762700	166869	1554.621429	35730.2098	157.1856393	3612.632481
2022	stroke	Pathway 2	0.046504788	lower	1762700	166869	1554.621429	35730.2098	72.29734035	1661.625841
2022	stroke	BAU	0.426010032	mean	1762700	166869	1554.621429	35730.2098	662.2843244	15221.42782
2022	stroke	Pathway 1	0.289845315	mean	1762700	166869	1554.621429	35730.2098	450.5997372	10356.23391
2022	stroke	Pathway 2	0.12018045	mean	1762700	166869	1554.621429	35730.2098	186.835103	4294.072695
2022	stroke	BAU	0.5428838	upper	1762700	166869	1554.621429	35730.2098	843.9787883	19397.35206
2022	stroke	Pathway 1	0.409798961	upper	1762700	166869	1554.621429	35730.2098	637.0822468	14642.20287
2022	stroke	Pathway 2	0.164688473	upper	1762700	166869	1554.621429	35730.2098	256.0282288	5884.353683
2023	alri	BAU	0.230031471	lower	1809651	165310	539.0914286	46188.96567	124.0079942	10624.91571
2023	alri	Pathway 1	0.117326814	lower	1809651	165310	539.0914286	46188.96567	63.24987984	5419.20419
2023	alri	Pathway 2	0.030933796	lower	1809651	165310	539.0914286	46188.96567	16.67614424	1428.800038
2023	alri	BAU	0.335079133	mean	1809651	165310	539.0914286	46188.96567	180.6382884	15476.95856
2023	alri	Pathway 1	0.187898218	mean	1809651	165310	539.0914286	46188.96567	101.294319	8678.824361
2023	alri	Pathway 2	0.056407227	mean	1809651	165310	539.0914286	46188.96567	30.40865249	2605.391463
2023	alri	BAU	0.423534901	upper	1809651	165310	539.0914286	46188.96567	228.324035	19562.63902
2023	alri	Pathway 1	0.255845307	upper	1809651	165310	539.0914286	46188.96567	137.9240123	11817.23012
2023	alri	Pathway 2	0.085832377	upper	1809651	165310	539.0914286	46188.96567	46.27149863	3964.508705
2023	copd	BAU	0.09350491	lower	1809651	165310	602.1407143	23561.95765	56.30311312	2203.158723
2023	copd	Pathway 1	0.049994772	lower	1809651	165310	602.1407143	23561.95765	30.10388763	1177.974697
2023	copd	Pathway 2	0.016733765	lower	1809651	165310	602.1407143	23561.95765	10.07608133	394.2802671
2023	copd	BAU	0.193868504	mean	1809651	165310	602.1407143	23561.95765	116.7361192	4567.92147
2023	copd	Pathway 1	0.12139977	mean	1809651	165310	602.1407143	23561.95765	73.09974407	2860.416234
2023	copd	Pathway 2	0.04466379	mean	1809651	165310	602.1407143	23561.95765	26.89388659	1052.366335
2023	copd	BAU	0.282343444	upper	1809651	165310	602.1407143	23561.95765	170.0104828	6652.564263
2023	copd	Pathway 1	0.190272721	upper	1809651	165310	602.1407143	23561.95765	114.5709524	4483.197806
2023	copd	Pathway 2	0.073975904	upper	1809651	165310	602.1407143	23561.95765	44.54390384	1743.017124
2023	ihd	BAU	0.190871232	lower	1809651	165310	2747.262143	61193.23759	524.3733104	11680.02866
2023	ihd	Pathway 1	0.142648444	lower	1809651	165310	2747.262143	61193.23759	391.8926701	8729.120129
2023	ihd	Pathway 2	0.060094375	lower	1809651	165310	2747.262143	61193.23759	165.095001	3677.369358
2023	ihd	BAU	0.274271114	mean	1809651	165310	2747.262143	61193.23759	753.4946491	16783.53746
2023	ihd	Pathway 1	0.205328698	mean	1809651	165310	2747.262143	61193.23759	564.0917579	12564.72778
2023	ihd	Pathway 2	0.08856193	mean	1809651	165310	2747.262143	61193.23759	243.3028365	5419.3912
2023	ihd	BAU	0.428335054	upper	1809651	165310	2747.262143	61193.23759	1176.748679	26211.20874
2023	ihd	Pathway 1	0.301839197	upper	1809651	165310	2747.262143	61193.23759	829.2313993	18470.5177
2023	ihd	Pathway 2	0.125919693	upper	1809651	165310	2747.262143	61193.23759	345.9344057	7705.433694
2023	lc	BAU	0.079161141	lower	1809651	165310	271.5	6789.023691	21.49224989	537.4268643
2023	lc	Pathway 1	0.039044709	lower	1809651	165310	271.5	6789.023691	10.6006385	265.0754546
2023	lc	Pathway 2	0.012567636	lower	1809651	165310	271.5	6789.023691	3.412113083	85.32197626
2023	lc	BAU	0.245658366	mean	1809651	165310	271.5	6789.023691	66.69624639	1667.780467
2023	lc	Pathway 1	0.152173963	mean	1809651	165310	271.5	6789.023691	41.31523093	1033.112639
2023	lc	Pathway 2	0.054777775	mean	1809651	165310	271.5	6789.023691	14.87216592	371.8876123
2023	lc	BAU	0.346241661	upper	1809651	165310	271.5	6789.023691	94.00461108	2350.642842
2023	lc	Pathway 1	0.235181607	upper	1809651	165310	271.5	6789.023691	63.85180619	1596.653499
2023	lc	Pathway 2	0.09061047	upper	1809651	165310	271.5	6789.023691	24.60074271	615.1566301
2023	stroke	BAU	0.144439703	lower	1809651	165310	1573.714286	36169.02518	227.3068246	5224.243269
2023	stroke	Pathway 1	0.095895959	lower	1809651	165310	1573.714286	36169.02518	150.9128412	3468.46337
2023	stroke	Pathway 2	0.03446664	lower	1809651	165310	1573.714286	36169.02518	54.24064371	1246.624769
2023	stroke	BAU	0.426546115	mean	1809651	165310	1573.714286	36169.02518	671.2617154	15427.75719
2023	stroke	Pathway 1	0.273360809	mean	1809651	165310	1573.714286	36169.02518	430.1918097	9887.193971
2023	stroke	Pathway 2	0.082487836	mean	1809651	165310	1573.714286	36169.02518	129.8122857	2983.504613
2023	stroke	BAU	0.543406951	upper	1809651	165310	1573.714286	36169.02518	855.1672823	19654.49971
2023	stroke	Pathway 1	0.393686508	upper	1809651	165310	1573.714286	36169.02518	619.550082	14239.25723
2023	stroke	Pathway 2	0.117937208	upper	1809651	165310	1573.714286	36169.02518	185.5994697	4265.673862
2024	alri	BAU	0.230198908	lower	1856603	163752	557.8028571	47792.1474	128.4056085	11001.70014
2024	alri	Pathway 1	0.104971512	lower	1856603	163752	557.8028571	47792.1474	58.55340908	5016.813955
2024	alri	Pathway 2	0.008979269	lower	1856603	163752	557.8028571	47792.1474	5.008661974	429.1385537
2024	alri	BAU	0.335198875	mean	1856603	163752	557.8028571	47792.1474	186.97489	16019.87403
2024	alri	Pathway 1	0.171664525	mean	1856603	163752	557.8028571	47792.1474	95.75496277	8204.216305
2024	alri	Pathway 2	0.025563424	mean	1856603	163752	557.8028571	47792.1474	14.25935075	1221.730911
2024	alri	BAU	0.423547934	upper	1856603	163752	557.8028571	47792.1474	236.2562476	20242.26528
2024	alri	Pathway 1	0.237226163	upper	1856603	163752	557.8028571	47792.1474	132.3254314	11337.54774
2024	alri	Pathway 2	0.048322907	upper	1856603	163752	557.8028571	47792.1474	26.95465533	2309.455472
2024	copd	BAU	0.093685429	lower	1856603	163752	630.1432143	24657.70438	59.03523713	2310.067604
2024	copd	Pathway 1	0.045340831	lower	1856603	163752	630.1432143	24657.70438	28.571217	1118.000808
2024	copd	Pathway 2	0.008384157	lower	1856603	163752	630.1432143	24657.70438	5.283219624	206.7340641
2024	copd	BAU	0.194146877	mean	1856603	163752	630.1432143	24657.70438	122.3403372	4787.216303
2024	copd	Pathway 1	0.113626062	mean	1856603	163752	630.1432143	24657.70438	71.60069182	2801.757842
2024	copd	Pathway 2	0.028363862	mean	1856603	163752	630.1432143	24657.70438	17.87329543	699.3877345
2024	copd	BAU	0.282698106	upper	1856603	163752	630.1432143	24657.70438	178.1402931	6970.686322
2024	copd	Pathway 1	0.180397303	upper	1856603	163752	630.1432143	24657.70438	113.6761366	4448.183378
2024	copd	Pathway 2	0.051178618	upper	1856603	163752	630.1432143	24657.70438	32.24985859	1261.947223
2024	ihd	BAU	0.19104828	lower	1856603	163752	2833.143929	63106.19101	541.2672745	12056.32925
2024	ihd	Pathway 1	0.137467404	lower	1856603	163752	2833.143929	63106.19101	389.4649417	8675.044271
2024	ihd	Pathway 2	0.045740661	lower	1856603	163752	2833.143929	63106.19101	129.5898752	2886.518871
2024	ihd	BAU	0.274524416	mean	1856603	163752	2833.143929	63106.19101	777.7671824	17324.19023
2024	ihd	Pathway 1	0.197921731	mean	1856603	163752	2833.143929	63106.19101	560.7407502	12490.08656
2024	ihd	Pathway 2	0.068180877	mean	1856603	163752	2833.143929	63106.19101	193.1662391	4302.635479
2024	ihd	BAU	0.428813941	upper	1856603	163752	2833.143929	63106.19101	1214.891612	27060.81445
2024	ihd	Pathway 1	0.288262988	upper	1856603	163752	2833.143929	63106.19101	816.690535	18191.1792
2024	ihd	Pathway 2	0.092796873	upper	1856603	163752	2833.143929	63106.19101	262.9068964	5856.057173
2024	lc	BAU	0.079329134	lower	1856603	163752	277.3928571	6936.378191	22.00533506	550.2568732
2024	lc	Pathway 1	0.03475532	lower	1856603	163752	277.3928571	6936.378191	9.640877516	241.0760437
2024	lc	Pathway 2	0.00533635	lower	1856603	163752	277.3928571	6936.378191	1.480265261	37.01493896
2024	lc	BAU	0.246009193	mean	1856603	163752	277.3928571	6936.378191	68.24119287	1706.4128
2024	lc	Pathway 1	0.142137634	mean	1856603	163752	277.3928571	6936.378191	39.42796434	985.9203829
2024	lc	Pathway 2	0.033919647	mean	1856603	163752	277.3928571	6936.378191	9.409067847	235.279501
2024	lc	BAU	0.34663268	upper	1856603	163752	277.3928571	6936.378191	96.15342942	2404.37536
2024	lc	Pathway 1	0.223232619	upper	1856603	163752	277.3928571	6936.378191	61.92313395	1548.425869
2024	lc	Pathway 2	0.062598023	upper	1856603	163752	277.3928571	6936.378191	17.36424446	434.2035618
2024	stroke	BAU	0.144620784	lower	1856603	163752	1592.807143	36607.84056	230.3530183	5294.254616
2024	stroke	Pathway 1	0.090683291	lower	1856603	163752	1592.807143	36607.84056	144.4409937	3319.71946
2024	stroke	Pathway 2	0.022428492	lower	1856603	163752	1592.807143	36607.84056	35.72426178	821.0586482
2024	stroke	BAU	0.427082199	mean	1856603	163752	1592.807143	36607.84056	680.2595771	15634.55705
2024	stroke	Pathway 1	0.256876302	mean	1856603	163752	1592.807143	36607.84056	409.1544094	9403.686726
2024	stroke	Pathway 2	0.044795222	mean	1856603	163752	1592.807143	36607.84056	71.35014904	1639.856333
2024	stroke	BAU	0.543930103	upper	1856603	163752	1592.807143	36607.84056	866.3757531	19912.10648
2024	stroke	Pathway 1	0.377574055	upper	1856603	163752	1592.807143	36607.84056	601.4026517	13822.1708
2024	stroke	Pathway 2	0.071185944	upper	1856603	163752	1592.807143	36607.84056	113.3854803	2605.963693
