# Supplementary material for: Health assessment of future PM2.5 exposures from indoor, outdoor, and secondhand tobacco smoke concentrations under alternative policy pathways in Ulaanbaatar, Mongolia
Source: PLoS One. 2017 Oct 31;12(10):e0186834. doi: 10.1371/journal.pone.0186834 (PMC5663421; doi:10.1371/journal.pone.0186834)
Supplement: S4 Table — provides exposure and disease-specific risk data for each population subgroup as analyzed in the main text and S1 Text. (CSV) [file pone.0186834.s010.csv]

Exposure and Disease-Specific Risk Data for each population subgroup in Ulaanbaatar, Mongolia as analyzed in "Health Assessment of Future PM2.5 Exposures from Indoor, Outdoor, and Secondhand Tobacco Smoke Concentrations under Alternative Policy Pathways in Ulaanbaatar, Mongolia", L.D. Hill, et al.
file prepared by L. Drew Hill, University of California, Berkeley, drew.hill@berkeley.edu
file prepared October 18, 2017
Data Notes
PM2.5 exposures, exposure fractions, population sub-group fractions, and relative risk values were estimated using the techniques and sources described in the aforementioned manuscript and/or its S1 Text (supplemental text)
Avg. Annual PM2.5 Exposure (�g/m3)	Age	Home Type	ETS	Avg. Winter PM2.5 Exposure (�g/m3)	Avg. Summer PM2.5 Exposure (�g/m3)	Fraction of Population in Sub-Group	Fraction of Exposure - Outdoors	Fraction Annual Exposure - Indoors (not from ETS)	Fraction Annual Exposure - Indoors (from ETS)	Pathway and Year	Disease	lower Relative Risk	mean Relative Risk	upper Relative Risk	Heating Type
6.4	child	House	noETS	6	6.8	0.009048104	0	1	0	2024 - Pathway 2	copd	1	1	1	CIU
6.4	child	House	noETS	6	6.8	0.009048104	0	1	0	2024 - Pathway 2	lc	1	1	1	CIU
6.4	child	House	noETS	6	6.8	0.009048104	0	1	0	2024 - Pathway 2	alri	1	1	1	CIU
6.4	child	House	noETS	6	6.8	0.009048104	0	1	0	2024 - Pathway 2	ihd	1	1	1	CIU
6.4	child	House	noETS	6	6.8	0.009048104	0	1	0	2024 - Pathway 2	stroke	1	1	1	CIU
6.4	caretaker	House	noETS	6	6.8	0.009048104	0	1	0	2024 - Pathway 2	copd	1	1	1	CIU
6.4	caretaker	House	noETS	6	6.8	0.009048104	0	1	0	2024 - Pathway 2	lc	1	1	1	CIU
6.4	caretaker	House	noETS	6	6.8	0.009048104	0	1	0	2024 - Pathway 2	alri	1	1	1	CIU
6.4	caretaker	House	noETS	6	6.8	0.009048104	0	1	0	2024 - Pathway 2	ihd	1	1	1	CIU
6.4	caretaker	House	noETS	6	6.8	0.009048104	0	1	0	2024 - Pathway 2	stroke	1	1	1	CIU
6.5	child	Apartment	noETS	6.1	6.9	0.032124326	0	1	0	2024 - Pathway 2	copd	1	1	1	CIU
6.5	child	Apartment	noETS	6.1	6.9	0.032124326	0	1	0	2024 - Pathway 2	lc	1	1	1	CIU
6.5	child	Apartment	noETS	6.1	6.9	0.032124326	0	1	0	2024 - Pathway 2	alri	1	1	1	CIU
6.5	child	Apartment	noETS	6.1	6.9	0.032124326	0	1	0	2024 - Pathway 2	ihd	1	1	1	CIU
6.5	child	Apartment	noETS	6.1	6.9	0.032124326	0	1	0	2024 - Pathway 2	stroke	1	1	1	CIU
6.5	caretaker	Apartment	noETS	6.1	6.9	0.032124326	0	1	0	2024 - Pathway 2	copd	1	1	1	CIU
6.5	caretaker	Apartment	noETS	6.1	6.9	0.032124326	0	1	0	2024 - Pathway 2	lc	1	1	1	CIU
6.5	caretaker	Apartment	noETS	6.1	6.9	0.032124326	0	1	0	2024 - Pathway 2	alri	1	1	1	CIU
6.5	caretaker	Apartment	noETS	6.1	6.9	0.032124326	0	1	0	2024 - Pathway 2	ihd	1	1	1	CIU
6.5	caretaker	Apartment	noETS	6.1	6.9	0.032124326	0	1	0	2024 - Pathway 2	stroke	1	1	1	CIU
6.9	adult	House	noETS	6.5	7.2	0.084490245	0.166149	0.833851	0	2024 - Pathway 2	copd	1	1	1	CIU
6.9	adult	House	noETS	6.5	7.2	0.084490245	0.166149	0.833851	0	2024 - Pathway 2	lc	1	1	1	CIU
6.9	adult	House	noETS	6.5	7.2	0.084490245	0.166149	0.833851	0	2024 - Pathway 2	alri	1	1	1	CIU
6.9	adult	House	noETS	6.5	7.2	0.084490245	0.166149	0.833851	0	2024 - Pathway 2	ihd	1	1	1	CIU
6.9	adult	House	noETS	6.5	7.2	0.084490245	0.166149	0.833851	0	2024 - Pathway 2	stroke	1	1	1	CIU
7	adult	Apartment	noETS	6.7	7.4	0.299973585	0.166566528	0.833433472	0	2024 - Pathway 2	copd	1	1	1	CIU
7	adult	Apartment	noETS	6.7	7.4	0.299973585	0.166566528	0.833433472	0	2024 - Pathway 2	lc	1	1	1	CIU
7	adult	Apartment	noETS	6.7	7.4	0.299973585	0.166566528	0.833433472	0	2024 - Pathway 2	alri	1	1	1	CIU
7	adult	Apartment	noETS	6.7	7.4	0.299973585	0.166566528	0.833433472	0	2024 - Pathway 2	ihd	1	1	1	CIU
7	adult	Apartment	noETS	6.7	7.4	0.299973585	0.166566528	0.833433472	0	2024 - Pathway 2	stroke	1	1	1	CIU
9.2	child	Ger	noETS	7.8	10.7	0.007337451	0	1	0	2024 - Pathway 2	copd	1	1	1	CIU
9.2	child	Ger	noETS	7.8	10.7	0.007337451	0	1	0	2024 - Pathway 2	lc	1	1	1	CIU
9.2	child	Ger	noETS	7.8	10.7	0.007337451	0	1	0	2024 - Pathway 2	alri	1	1	1	CIU
9.2	child	Ger	noETS	7.8	10.7	0.007337451	0	1	0	2024 - Pathway 2	ihd	1	1	1	CIU
9.2	child	Ger	noETS	7.8	10.7	0.007337451	0	1	0	2024 - Pathway 2	stroke	1	1	1	CIU
9.2	caretaker	Ger	noETS	7.8	10.7	0.007337451	0	1	0	2024 - Pathway 2	copd	1	1	1	CIU
9.2	caretaker	Ger	noETS	7.8	10.7	0.007337451	0	1	0	2024 - Pathway 2	lc	1	1	1	CIU
9.2	caretaker	Ger	noETS	7.8	10.7	0.007337451	0	1	0	2024 - Pathway 2	alri	1	1	1	CIU
9.2	caretaker	Ger	noETS	7.8	10.7	0.007337451	0	1	0	2024 - Pathway 2	ihd	1	1	1	CIU
9.2	caretaker	Ger	noETS	7.8	10.7	0.007337451	0	1	0	2024 - Pathway 2	stroke	1	1	1	CIU
9.4	adult	Ger	noETS	8.1	10.7	0.068516347	0.120740839	0.879259161	0	2024 - Pathway 2	copd	1	1	1	CIU
9.4	adult	Ger	noETS	8.1	10.7	0.068516347	0.120740839	0.879259161	0	2024 - Pathway 2	lc	1	1	1	CIU
9.4	adult	Ger	noETS	8.1	10.7	0.068516347	0.120740839	0.879259161	0	2024 - Pathway 2	alri	1	1	1	CIU
9.4	adult	Ger	noETS	8.1	10.7	0.068516347	0.120740839	0.879259161	0	2024 - Pathway 2	ihd	1	1	1	CIU
9.4	adult	Ger	noETS	8.1	10.7	0.068516347	0.120740839	0.879259161	0	2024 - Pathway 2	stroke	1	1	1	CIU
18.1	child	Apartment	noETS	29	7.3	0.032124326	0	1	0	2024 - Pathway 1	copd	1.017134647	1.060488943	1.111728568	CIU
18.1	child	Apartment	noETS	29	7.3	0.032124326	0	1	0	2024 - Pathway 1	lc	1.010715533	1.072281697	1.138561964	CIU
18.1	child	Apartment	noETS	29	7.3	0.032124326	0	1	0	2024 - Pathway 1	alri	1.018398356	1.055129299	1.108498809	CIU
18.1	child	Apartment	noETS	29	7.3	0.032124326	0	1	0	2024 - Pathway 1	ihd	1.100656024	1.155529213	1.219332183	CIU
18.1	child	Apartment	noETS	29	7.3	0.032124326	0	1	0	2024 - Pathway 1	stroke	1.043442185	1.092009565	1.154435353	CIU
18.1	caretaker	Apartment	noETS	29	7.3	0.032124326	0	1	0	2024 - Pathway 1	copd	1.017134647	1.060488943	1.111728568	CIU
18.1	caretaker	Apartment	noETS	29	7.3	0.032124326	0	1	0	2024 - Pathway 1	lc	1.010715533	1.072281697	1.138561964	CIU
18.1	caretaker	Apartment	noETS	29	7.3	0.032124326	0	1	0	2024 - Pathway 1	alri	1.018398356	1.055129299	1.108498809	CIU
18.1	caretaker	Apartment	noETS	29	7.3	0.032124326	0	1	0	2024 - Pathway 1	ihd	1.100656024	1.155529213	1.219332183	CIU
18.1	caretaker	Apartment	noETS	29	7.3	0.032124326	0	1	0	2024 - Pathway 1	stroke	1.043442185	1.092009565	1.154435353	CIU
18.1	child	House	ETS	17.6	18.5	0.007402994	0	0.353875478	0.646124522	2024 - Pathway 2	copd	1.017134647	1.060488943	1.111728568	CIU
18.1	child	House	ETS	17.6	18.5	0.007402994	0	0.353875478	0.646124522	2024 - Pathway 2	lc	1.010715533	1.072281697	1.138561964	CIU
18.1	child	House	ETS	17.6	18.5	0.007402994	0	0.353875478	0.646124522	2024 - Pathway 2	alri	1.018398356	1.055129299	1.108498809	CIU
18.1	child	House	ETS	17.6	18.5	0.007402994	0	0.353875478	0.646124522	2024 - Pathway 2	ihd	1.100656024	1.155529213	1.219332183	CIU
18.1	child	House	ETS	17.6	18.5	0.007402994	0	0.353875478	0.646124522	2024 - Pathway 2	stroke	1.043442185	1.092009565	1.154435353	CIU
18.1	caretaker	House	ETS	17.6	18.5	0.007402994	0	0.353875478	0.646124522	2024 - Pathway 2	copd	1.017134647	1.060488943	1.111728568	CIU
18.1	caretaker	House	ETS	17.6	18.5	0.007402994	0	0.353875478	0.646124522	2024 - Pathway 2	lc	1.010715533	1.072281697	1.138561964	CIU
18.1	caretaker	House	ETS	17.6	18.5	0.007402994	0	0.353875478	0.646124522	2024 - Pathway 2	alri	1.018398356	1.055129299	1.108498809	CIU
18.1	caretaker	House	ETS	17.6	18.5	0.007402994	0	0.353875478	0.646124522	2024 - Pathway 2	ihd	1.100656024	1.155529213	1.219332183	CIU
18.1	caretaker	House	ETS	17.6	18.5	0.007402994	0	0.353875478	0.646124522	2024 - Pathway 2	stroke	1.043442185	1.092009565	1.154435353	CIU
18.2	child	Apartment	ETS	17.8	18.6	0.026283539	0	0.358425025	0.641574975	2024 - Pathway 2	copd	1.017379394	1.061146986	1.112759256	CIU
18.2	child	Apartment	ETS	17.8	18.6	0.026283539	0	0.358425025	0.641574975	2024 - Pathway 2	lc	1.010892271	1.073140229	1.14004078	CIU
18.2	child	Apartment	ETS	17.8	18.6	0.026283539	0	0.358425025	0.641574975	2024 - Pathway 2	alri	1.018901799	1.056097672	1.109836161	CIU
18.2	child	Apartment	ETS	17.8	18.6	0.026283539	0	0.358425025	0.641574975	2024 - Pathway 2	ihd	1.101456362	1.156606018	1.220523194	CIU
18.2	child	Apartment	ETS	17.8	18.6	0.026283539	0	0.358425025	0.641574975	2024 - Pathway 2	stroke	1.044505142	1.093752088	1.156532977	CIU
18.2	caretaker	Apartment	ETS	17.8	18.6	0.026283539	0	0.358425025	0.641574975	2024 - Pathway 2	copd	1.017379394	1.061146986	1.112759256	CIU
18.2	caretaker	Apartment	ETS	17.8	18.6	0.026283539	0	0.358425025	0.641574975	2024 - Pathway 2	lc	1.010892271	1.073140229	1.14004078	CIU
18.2	caretaker	Apartment	ETS	17.8	18.6	0.026283539	0	0.358425025	0.641574975	2024 - Pathway 2	alri	1.018901799	1.056097672	1.109836161	CIU
18.2	caretaker	Apartment	ETS	17.8	18.6	0.026283539	0	0.358425025	0.641574975	2024 - Pathway 2	ihd	1.101456362	1.156606018	1.220523194	CIU
18.2	caretaker	Apartment	ETS	17.8	18.6	0.026283539	0	0.358425025	0.641574975	2024 - Pathway 2	stroke	1.044505142	1.093752088	1.156532977	CIU
18.5	adult	House	ETS	18.2	18.9	0.069128382	0.061549807	0.308899652	0.62955054	2024 - Pathway 2	copd	1.018110627	1.0631005	1.116656868	CIU
18.5	adult	House	ETS	18.2	18.9	0.069128382	0.061549807	0.308899652	0.62955054	2024 - Pathway 2	lc	1.011422586	1.075693721	1.144428366	CIU
18.5	adult	House	ETS	18.2	18.9	0.069128382	0.061549807	0.308899652	0.62955054	2024 - Pathway 2	alri	1.0204445	1.059014083	1.113830148	CIU
18.5	adult	House	ETS	18.2	18.9	0.069128382	0.061549807	0.308899652	0.62955054	2024 - Pathway 2	ihd	1.103833992	1.159783161	1.224501535	CIU
18.5	adult	House	ETS	18.2	18.9	0.069128382	0.061549807	0.308899652	0.62955054	2024 - Pathway 2	stroke	1.047721105	1.099036675	1.163095447	CIU
18.7	adult	Apartment	ETS	18.3	19	0.245432933	0.062485913	0.312654959	0.624859128	2024 - Pathway 2	copd	1.018595697	1.064386369	1.119261472	CIU
18.7	adult	Apartment	ETS	18.3	19	0.245432933	0.062485913	0.312654959	0.624859128	2024 - Pathway 2	lc	1.01177621	1.077378354	1.14731439	CIU
18.7	adult	Apartment	ETS	18.3	19	0.245432933	0.062485913	0.312654959	0.624859128	2024 - Pathway 2	alri	1.021500009	1.060967599	1.116466717	CIU
18.7	adult	Apartment	ETS	18.3	19	0.245432933	0.062485913	0.312654959	0.624859128	2024 - Pathway 2	ihd	1.105861884	1.161858946	1.226658471	CIU
18.7	adult	Apartment	ETS	18.3	19	0.245432933	0.062485913	0.312654959	0.624859128	2024 - Pathway 2	stroke	1.050983136	1.102606424	1.168332463	CIU
18.9	child	House	noETS	30.7	7.1	0.003750335	0	1	0	2024 - Pathway 1	copd	1.019078983	1.065659671	1.121844656	CIU
18.9	child	House	noETS	30.7	7.1	0.003750335	0	1	0	2024 - Pathway 1	lc	1.012129897	1.079049461	1.150170647	CIU
18.9	child	House	noETS	30.7	7.1	0.003750335	0	1	0	2024 - Pathway 1	alri	1.022576328	1.062928359	1.119266446	CIU
18.9	child	House	noETS	30.7	7.1	0.003750335	0	1	0	2024 - Pathway 1	ihd	1.107223359	1.163902681	1.229015473	CIU
18.9	child	House	noETS	30.7	7.1	0.003750335	0	1	0	2024 - Pathway 1	stroke	1.052559082	1.106212727	1.173179394	CIU
18.9	caretaker	House	noETS	30.7	7.1	0.003750335	0	1	0	2024 - Pathway 1	copd	1.019078983	1.065659671	1.121844656	CIU
18.9	caretaker	House	noETS	30.7	7.1	0.003750335	0	1	0	2024 - Pathway 1	lc	1.012129897	1.079049461	1.150170647	CIU
18.9	caretaker	House	noETS	30.7	7.1	0.003750335	0	1	0	2024 - Pathway 1	alri	1.022576328	1.062928359	1.119266446	CIU
18.9	caretaker	House	noETS	30.7	7.1	0.003750335	0	1	0	2024 - Pathway 1	ihd	1.107223359	1.163902681	1.229015473	CIU
18.9	caretaker	House	noETS	30.7	7.1	0.003750335	0	1	0	2024 - Pathway 1	stroke	1.052559082	1.106212727	1.173179394	CIU
19.6	adult	Apartment	noETS	31.4	7.8	0.299973585	0.162078695	0.837921305	0	2024 - Pathway 1	copd	1.020756823	1.070023996	1.129031953	CIU
19.6	adult	Apartment	noETS	31.4	7.8	0.299973585	0.162078695	0.837921305	0	2024 - Pathway 1	lc	1.013368269	1.084798755	1.159949163	CIU
19.6	adult	Apartment	noETS	31.4	7.8	0.299973585	0.162078695	0.837921305	0	2024 - Pathway 1	alri	1.026504025	1.069846279	1.128638075	CIU
19.6	adult	Apartment	noETS	31.4	7.8	0.299973585	0.162078695	0.837921305	0	2024 - Pathway 1	ihd	1.112680862	1.170822826	1.235517463	CIU
19.6	adult	Apartment	noETS	31.4	7.8	0.299973585	0.162078695	0.837921305	0	2024 - Pathway 1	stroke	1.057972577	1.119112019	1.189560818	CIU
19.8	child	Ger	ETS	18.4	21.2	0.006003369	0	0.466402746	0.533597254	2024 - Pathway 2	copd	1.021232747	1.071246319	1.130973779	CIU
19.8	child	Ger	ETS	18.4	21.2	0.006003369	0	0.466402746	0.533597254	2024 - Pathway 2	lc	1.013722216	1.086414744	1.162684743	CIU
19.8	child	Ger	ETS	18.4	21.2	0.006003369	0	0.466402746	0.533597254	2024 - Pathway 2	alri	1.027673834	1.07183813	1.131323613	CIU
19.8	child	Ger	ETS	18.4	21.2	0.006003369	0	0.466402746	0.533597254	2024 - Pathway 2	ihd	1.115164425	1.172738399	1.237643142	CIU
19.8	child	Ger	ETS	18.4	21.2	0.006003369	0	0.466402746	0.533597254	2024 - Pathway 2	stroke	1.060005489	1.122873516	1.194198429	CIU
19.8	caretaker	Ger	ETS	18.4	21.2	0.006003369	0	0.466402746	0.533597254	2024 - Pathway 2	copd	1.021232747	1.071246319	1.130973779	CIU
19.8	caretaker	Ger	ETS	18.4	21.2	0.006003369	0	0.466402746	0.533597254	2024 - Pathway 2	lc	1.013722216	1.086414744	1.162684743	CIU
19.8	caretaker	Ger	ETS	18.4	21.2	0.006003369	0	0.466402746	0.533597254	2024 - Pathway 2	alri	1.027673834	1.07183813	1.131323613	CIU
19.8	caretaker	Ger	ETS	18.4	21.2	0.006003369	0	0.466402746	0.533597254	2024 - Pathway 2	ihd	1.115164425	1.172738399	1.237643142	CIU
19.8	caretaker	Ger	ETS	18.4	21.2	0.006003369	0	0.466402746	0.533597254	2024 - Pathway 2	stroke	1.060005489	1.122873516	1.194198429	CIU
20	adult	Ger	ETS	18.7	21.2	0.05605883	0.056878666	0.414201924	0.52891941	2024 - Pathway 2	copd	1.021707109	1.072458389	1.132894512	CIU
20	adult	Ger	ETS	18.7	21.2	0.05605883	0.056878666	0.414201924	0.52891941	2024 - Pathway 2	lc	1.014076216	1.088019598	1.16539607	CIU
20	adult	Ger	ETS	18.7	21.2	0.05605883	0.056878666	0.414201924	0.52891941	2024 - Pathway 2	alri	1.028863753	1.073836574	1.133992075	CIU
20	adult	Ger	ETS	18.7	21.2	0.05605883	0.056878666	0.414201924	0.52891941	2024 - Pathway 2	ihd	1.117144094	1.174628545	1.239874417	CIU
20	adult	Ger	ETS	18.7	21.2	0.05605883	0.056878666	0.414201924	0.52891941	2024 - Pathway 2	stroke	1.061151238	1.126667268	1.199900117	CIU
20.4	adult	House	noETS	33.3	7.5	0.035020237	0.162402163	0.837597837	0	2024 - Pathway 1	copd	1.022651317	1.074853115	1.136675641	CIU
20.4	adult	House	noETS	33.3	7.5	0.035020237	0.162402163	0.837597837	0	2024 - Pathway 1	lc	1.014784372	1.091197305	1.170749166	CIU
20.4	adult	House	noETS	33.3	7.5	0.035020237	0.162402163	0.837597837	0	2024 - Pathway 1	alri	1.031381225	1.077852814	1.139288483	CIU
20.4	adult	House	noETS	33.3	7.5	0.035020237	0.162402163	0.837597837	0	2024 - Pathway 1	ihd	1.119376241	1.178336319	1.243915227	CIU
20.4	adult	House	noETS	33.3	7.5	0.035020237	0.162402163	0.837597837	0	2024 - Pathway 1	stroke	1.063898088	1.134348022	1.211898104	CIU
29.8	child	Apartment	ETS	40.6	19	0.026283539	0	0.608647766	0.391352234	2024 - Pathway 1	copd	1.043449065	1.123593503	1.21397796	CIU
29.8	child	Apartment	ETS	40.6	19	0.026283539	0	0.608647766	0.391352234	2024 - Pathway 1	lc	1.031468969	1.157542852	1.278782226	CIU
29.8	child	Apartment	ETS	40.6	19	0.026283539	0	0.608647766	0.391352234	2024 - Pathway 1	alri	1.102868936	1.178055981	1.255704073	CIU
29.8	child	Apartment	ETS	40.6	19	0.026283539	0	0.608647766	0.391352234	2024 - Pathway 1	ihd	1.162905588	1.247603768	1.371937697	CIU
29.8	child	Apartment	ETS	40.6	19	0.026283539	0	0.608647766	0.391352234	2024 - Pathway 1	stroke	1.103161173	1.330364811	1.66543311	CIU
29.8	caretaker	Apartment	ETS	40.6	19	0.026283539	0	0.608647766	0.391352234	2024 - Pathway 1	copd	1.043449065	1.123593503	1.21397796	CIU
29.8	caretaker	Apartment	ETS	40.6	19	0.026283539	0	0.608647766	0.391352234	2024 - Pathway 1	lc	1.031468969	1.157542852	1.278782226	CIU
29.8	caretaker	Apartment	ETS	40.6	19	0.026283539	0	0.608647766	0.391352234	2024 - Pathway 1	alri	1.102868936	1.178055981	1.255704073	CIU
29.8	caretaker	Apartment	ETS	40.6	19	0.026283539	0	0.608647766	0.391352234	2024 - Pathway 1	ihd	1.162905588	1.247603768	1.371937697	CIU
29.8	caretaker	Apartment	ETS	40.6	19	0.026283539	0	0.608647766	0.391352234	2024 - Pathway 1	stroke	1.103161173	1.330364811	1.66543311	CIU
30.6	child	House	ETS	42.4	18.8	0.003068456	0	0.618358588	0.381641412	2024 - Pathway 1	copd	1.045144311	1.127282624	1.219823165	CIU
30.6	child	House	ETS	42.4	18.8	0.003068456	0	0.618358588	0.381641412	2024 - Pathway 1	lc	1.032891748	1.16267376	1.28689837	CIU
30.6	child	House	ETS	42.4	18.8	0.003068456	0	0.618358588	0.381641412	2024 - Pathway 1	alri	1.110227201	1.186980202	1.267006259	CIU
30.6	child	House	ETS	42.4	18.8	0.003068456	0	0.618358588	0.381641412	2024 - Pathway 1	ihd	1.165943023	1.252442189	1.385450505	CIU
30.6	child	House	ETS	42.4	18.8	0.003068456	0	0.618358588	0.381641412	2024 - Pathway 1	stroke	1.105659942	1.346648135	1.696227829	CIU
30.6	caretaker	House	ETS	42.4	18.8	0.003068456	0	0.618358588	0.381641412	2024 - Pathway 1	copd	1.045144311	1.127282624	1.219823165	CIU
30.6	caretaker	House	ETS	42.4	18.8	0.003068456	0	0.618358588	0.381641412	2024 - Pathway 1	lc	1.032891748	1.16267376	1.28689837	CIU
30.6	caretaker	House	ETS	42.4	18.8	0.003068456	0	0.618358588	0.381641412	2024 - Pathway 1	alri	1.110227201	1.186980202	1.267006259	CIU
30.6	caretaker	House	ETS	42.4	18.8	0.003068456	0	0.618358588	0.381641412	2024 - Pathway 1	ihd	1.165943023	1.252442189	1.385450505	CIU
30.6	caretaker	House	ETS	42.4	18.8	0.003068456	0	0.618358588	0.381641412	2024 - Pathway 1	stroke	1.105659942	1.346648135	1.696227829	CIU
31.2	adult	Apartment	ETS	43	19.4	0.245432933	0.101543427	0.524963509	0.373493064	2024 - Pathway 1	copd	1.046409462	1.130015525	1.223866473	CIU
31.2	adult	Apartment	ETS	43	19.4	0.245432933	0.101543427	0.524963509	0.373493064	2024 - Pathway 1	lc	1.033959053	1.166483258	1.292906062	CIU
31.2	adult	Apartment	ETS	43	19.4	0.245432933	0.101543427	0.524963509	0.373493064	2024 - Pathway 1	alri	1.115080001	1.193704008	1.273388213	CIU
31.2	adult	Apartment	ETS	43	19.4	0.245432933	0.101543427	0.524963509	0.373493064	2024 - Pathway 1	ihd	1.167829192	1.255994154	1.396461858	CIU
31.2	adult	Apartment	ETS	43	19.4	0.245432933	0.101543427	0.524963509	0.373493064	2024 - Pathway 1	stroke	1.107500521	1.358694768	1.718640064	CIU
32.1	adult	House	ETS	44.9	19.2	0.028652921	0.103310417	0.532828997	0.363860587	2024 - Pathway 1	copd	1.048297533	1.134063193	1.230672685	CIU
32.1	adult	House	ETS	44.9	19.2	0.028652921	0.103310417	0.532828997	0.363860587	2024 - Pathway 1	lc	1.03556035	1.172138468	1.301796748	CIU
32.1	adult	House	ETS	44.9	19.2	0.028652921	0.103310417	0.532828997	0.363860587	2024 - Pathway 1	alri	1.122825712	1.203836075	1.286352048	CIU
32.1	adult	House	ETS	44.9	19.2	0.028652921	0.103310417	0.532828997	0.363860587	2024 - Pathway 1	ihd	1.170586752	1.261205165	1.408852533	CIU
32.1	adult	House	ETS	44.9	19.2	0.028652921	0.103310417	0.532828997	0.363860587	2024 - Pathway 1	stroke	1.110210579	1.37648433	1.748307313	CIU
41.9	child	Apartment	noETS	72.8	11	0.02903685	0	1	0	2014 - Baseline	copd	1.068233265	1.174919341	1.291410484	CIU
41.9	child	Apartment	noETS	72.8	11	0.02903685	0	1	0	2014 - Baseline	lc	1.053018481	1.230009989	1.390912918	CIU
41.9	child	Apartment	noETS	72.8	11	0.02903685	0	1	0	2014 - Baseline	alri	1.203974419	1.316806295	1.437909282	CIU
41.9	child	Apartment	noETS	72.8	11	0.02903685	0	1	0	2014 - Baseline	ihd	1.198493573	1.310661746	1.547939501	CIU
41.9	child	Apartment	noETS	72.8	11	0.02903685	0	1	0	2014 - Baseline	stroke	1.134720308	1.547354033	1.91940157	CIU
41.9	caretaker	Apartment	noETS	72.8	11	0.02903685	0	1	0	2014 - Baseline	copd	1.068233265	1.174919341	1.291410484	CIU
41.9	caretaker	Apartment	noETS	72.8	11	0.02903685	0	1	0	2014 - Baseline	lc	1.053018481	1.230009989	1.390912918	CIU
41.9	caretaker	Apartment	noETS	72.8	11	0.02903685	0	1	0	2014 - Baseline	alri	1.203974419	1.316806295	1.437909282	CIU
41.9	caretaker	Apartment	noETS	72.8	11	0.02903685	0	1	0	2014 - Baseline	ihd	1.198493573	1.310661746	1.547939501	CIU
41.9	caretaker	Apartment	noETS	72.8	11	0.02903685	0	1	0	2014 - Baseline	stroke	1.134720308	1.547354033	1.91940157	CIU
45.2	adult	Apartment	noETS	78.7	11.6	0.207412115	0.158110078	0.841889922	0	2014 - Baseline	copd	1.074737616	1.187637684	1.314511974	CIU
45.2	adult	Apartment	noETS	78.7	11.6	0.207412115	0.158110078	0.841889922	0	2014 - Baseline	lc	1.05890447	1.248288689	1.418502406	CIU
45.2	adult	Apartment	noETS	78.7	11.6	0.207412115	0.158110078	0.841889922	0	2014 - Baseline	alri	1.225478362	1.355515313	1.493398434	CIU
45.2	adult	Apartment	noETS	78.7	11.6	0.207412115	0.158110078	0.841889922	0	2014 - Baseline	ihd	1.206300797	1.324953907	1.589959834	CIU
45.2	adult	Apartment	noETS	78.7	11.6	0.207412115	0.158110078	0.841889922	0	2014 - Baseline	stroke	1.141594365	1.595273686	1.995612509	CIU
46.5	adult	Ger	noETS	81.9	11.1	0.068516347	0.06867424	0.93132576	0	2024 - Pathway 1	copd	1.077277293	1.192533349	1.321732625	Future Tech
46.5	adult	Ger	noETS	81.9	11.1	0.068516347	0.06867424	0.93132576	0	2024 - Pathway 1	lc	1.061224006	1.255354926	1.428830397	Future Tech
46.5	adult	Ger	noETS	81.9	11.1	0.068516347	0.06867424	0.93132576	0	2024 - Pathway 1	alri	1.23387836	1.370804599	1.516441539	Future Tech
46.5	adult	Ger	noETS	81.9	11.1	0.068516347	0.06867424	0.93132576	0	2024 - Pathway 1	ihd	1.209314684	1.330322434	1.605682958	Future Tech
46.5	adult	Ger	noETS	81.9	11.1	0.068516347	0.06867424	0.93132576	0	2024 - Pathway 1	stroke	1.14419746	1.612798667	2.025716113	Future Tech
47.3	child	Apartment	noETS	81.8	12.8	0.032124326	0	1	0	2024 - BAU	copd	1.078833826	1.195516122	1.326911809	CIU
47.3	child	Apartment	noETS	81.8	12.8	0.032124326	0	1	0	2024 - BAU	lc	1.062651626	1.259668148	1.435057711	CIU
47.3	child	Apartment	noETS	81.8	12.8	0.032124326	0	1	0	2024 - BAU	alri	1.239659458	1.380219875	1.530768509	CIU
47.3	child	Apartment	noETS	81.8	12.8	0.032124326	0	1	0	2024 - BAU	ihd	1.211132699	1.333557657	1.61416068	CIU
47.3	child	Apartment	noETS	81.8	12.8	0.032124326	0	1	0	2024 - BAU	stroke	1.145979623	1.623207333	2.040145643	CIU
47.3	caretaker	Apartment	noETS	81.8	12.8	0.032124326	0	1	0	2024 - BAU	copd	1.078833826	1.195516122	1.326911809	CIU
47.3	caretaker	Apartment	noETS	81.8	12.8	0.032124326	0	1	0	2024 - BAU	lc	1.062651626	1.259668148	1.435057711	CIU
47.3	caretaker	Apartment	noETS	81.8	12.8	0.032124326	0	1	0	2024 - BAU	alri	1.239659458	1.380219875	1.530768509	CIU
47.3	caretaker	Apartment	noETS	81.8	12.8	0.032124326	0	1	0	2024 - BAU	ihd	1.211132699	1.333557657	1.61416068	CIU
47.3	caretaker	Apartment	noETS	81.8	12.8	0.032124326	0	1	0	2024 - BAU	stroke	1.145979623	1.623207333	2.040145643	CIU
48.3	child	Ger	noETS	85.6	11.1	0.007337451	0	1	0	2024 - Pathway 1	copd	1.080772912	1.199213742	1.333917442	Future Tech
48.3	child	Ger	noETS	85.6	11.1	0.007337451	0	1	0	2024 - Pathway 1	lc	1.064436371	1.26502333	1.442768643	Future Tech
48.3	child	Ger	noETS	85.6	11.1	0.007337451	0	1	0	2024 - Pathway 1	alri	1.245686106	1.391993088	1.551483164	Future Tech
48.3	child	Ger	noETS	85.6	11.1	0.007337451	0	1	0	2024 - Pathway 1	ihd	1.213367755	1.337531091	1.624747785	Future Tech
48.3	child	Ger	noETS	85.6	11.1	0.007337451	0	1	0	2024 - Pathway 1	stroke	1.14820735	1.635820176	2.058441857	Future Tech
48.3	caretaker	Ger	noETS	85.6	11.1	0.007337451	0	1	0	2024 - Pathway 1	copd	1.080772912	1.199213742	1.333917442	Future Tech
48.3	caretaker	Ger	noETS	85.6	11.1	0.007337451	0	1	0	2024 - Pathway 1	lc	1.064436371	1.26502333	1.442768643	Future Tech
48.3	caretaker	Ger	noETS	85.6	11.1	0.007337451	0	1	0	2024 - Pathway 1	alri	1.245686106	1.391993088	1.551483164	Future Tech
48.3	caretaker	Ger	noETS	85.6	11.1	0.007337451	0	1	0	2024 - Pathway 1	ihd	1.213367755	1.337531091	1.624747785	Future Tech
48.3	caretaker	Ger	noETS	85.6	11.1	0.007337451	0	1	0	2024 - Pathway 1	stroke	1.14820735	1.635820176	2.058441857	Future Tech
48.9	adult	House	noETS	90.3	7.5	0.035020237	0.067748599	0.932251401	0	2024 - Pathway 1	copd	1.081932939	1.201416344	1.336893953	Future Tech
48.9	adult	House	noETS	90.3	7.5	0.035020237	0.067748599	0.932251401	0	2024 - Pathway 1	lc	1.065507332	1.268217601	1.447380015	Future Tech
48.9	adult	House	noETS	90.3	7.5	0.035020237	0.067748599	0.932251401	0	2024 - Pathway 1	alri	1.248773559	1.399058075	1.562781	Future Tech
48.9	adult	House	noETS	90.3	7.5	0.035020237	0.067748599	0.932251401	0	2024 - Pathway 1	ihd	1.21468952	1.339878587	1.63303806	Future Tech
48.9	adult	House	noETS	90.3	7.5	0.035020237	0.067748599	0.932251401	0	2024 - Pathway 1	stroke	1.149529732	1.643178113	2.067102591	Future Tech
50.9	child	House	noETS	94.6	7.1	0.003750335	0	1	0	2024 - Pathway 1	copd	1.085781793	1.208675478	1.346659134	Future Tech
50.9	child	House	noETS	94.6	7.1	0.003750335	0	1	0	2024 - Pathway 1	lc	1.069077796	1.278767261	1.462783327	Future Tech
50.9	child	House	noETS	94.6	7.1	0.003750335	0	1	0	2024 - Pathway 1	alri	1.26126734	1.422604817	1.601899275	Future Tech
50.9	child	House	noETS	94.6	7.1	0.003750335	0	1	0	2024 - Pathway 1	ihd	1.21890303	1.347513772	1.656169401	Future Tech
50.9	child	House	noETS	94.6	7.1	0.003750335	0	1	0	2024 - Pathway 1	stroke	1.153863952	1.666592887	2.099404651	Future Tech
50.9	caretaker	House	noETS	94.6	7.1	0.003750335	0	1	0	2024 - Pathway 1	copd	1.085781793	1.208675478	1.346659134	Future Tech
50.9	caretaker	House	noETS	94.6	7.1	0.003750335	0	1	0	2024 - Pathway 1	lc	1.069077796	1.278767261	1.462783327	Future Tech
50.9	caretaker	House	noETS	94.6	7.1	0.003750335	0	1	0	2024 - Pathway 1	alri	1.26126734	1.422604817	1.601899275	Future Tech
50.9	caretaker	House	noETS	94.6	7.1	0.003750335	0	1	0	2024 - Pathway 1	ihd	1.21890303	1.347513772	1.656169401	Future Tech
50.9	caretaker	House	noETS	94.6	7.1	0.003750335	0	1	0	2024 - Pathway 1	stroke	1.153863952	1.666592887	2.099404651	Future Tech
51	adult	Apartment	noETS	88.5	13.5	0.299973585	0.160234807	0.839765193	0	2024 - BAU	copd	1.085973531	1.209035192	1.347141288	CIU
51	adult	Apartment	noETS	88.5	13.5	0.299973585	0.160234807	0.839765193	0	2024 - BAU	lc	1.069256342	1.279290908	1.463545362	CIU
51	adult	Apartment	noETS	88.5	13.5	0.299973585	0.160234807	0.839765193	0	2024 - BAU	alri	1.262031333	1.42378176	1.603806459	CIU
51	adult	Apartment	noETS	88.5	13.5	0.299973585	0.160234807	0.839765193	0	2024 - BAU	ihd	1.219108524	1.347888104	1.657259649	CIU
51	adult	Apartment	noETS	88.5	13.5	0.299973585	0.160234807	0.839765193	0	2024 - BAU	stroke	1.154077785	1.667719573	2.100703703	CIU
53.6	child	Apartment	ETS	84.5	22.7	0.023757423	0	0.782199135	0.217800865	2014 - Baseline	copd	1.090936183	1.21828494	1.359949721	CIU
53.6	child	Apartment	ETS	84.5	22.7	0.023757423	0	0.782199135	0.217800865	2014 - Baseline	lc	1.073899285	1.292783901	1.483118508	CIU
53.6	child	Apartment	ETS	84.5	22.7	0.023757423	0	0.782199135	0.217800865	2014 - Baseline	alri	1.279529741	1.454354332	1.653260032	CIU
53.6	child	Apartment	ETS	84.5	22.7	0.023757423	0	0.782199135	0.217800865	2014 - Baseline	ihd	1.224291354	1.357385196	1.684871175	CIU
53.6	child	Apartment	ETS	84.5	22.7	0.023757423	0	0.782199135	0.217800865	2014 - Baseline	stroke	1.15896865	1.695596509	2.145681617	CIU
53.6	caretaker	Apartment	ETS	84.5	22.7	0.023757423	0	0.782199135	0.217800865	2014 - Baseline	copd	1.090936183	1.21828494	1.359949721	CIU
53.6	caretaker	Apartment	ETS	84.5	22.7	0.023757423	0	0.782199135	0.217800865	2014 - Baseline	lc	1.073899285	1.292783901	1.483118508	CIU
53.6	caretaker	Apartment	ETS	84.5	22.7	0.023757423	0	0.782199135	0.217800865	2014 - Baseline	alri	1.279529741	1.454354332	1.653260032	CIU
53.6	caretaker	Apartment	ETS	84.5	22.7	0.023757423	0	0.782199135	0.217800865	2014 - Baseline	ihd	1.224291354	1.357385196	1.684871175	CIU
53.6	caretaker	Apartment	ETS	84.5	22.7	0.023757423	0	0.782199135	0.217800865	2014 - Baseline	stroke	1.15896865	1.695596509	2.145681617	CIU
56.8	adult	Apartment	ETS	90.4	23.3	0.169700821	0.125651007	0.669054861	0.205294132	2014 - Baseline	copd	1.096987476	1.22941396	1.376749719	CIU
56.8	adult	Apartment	ETS	90.4	23.3	0.169700821	0.125651007	0.669054861	0.205294132	2014 - Baseline	lc	1.079615501	1.30908746	1.506614248	CIU
56.8	adult	Apartment	ETS	90.4	23.3	0.169700821	0.125651007	0.669054861	0.205294132	2014 - Baseline	alri	1.294212846	1.491861761	1.711918652	CIU
56.8	adult	Apartment	ETS	90.4	23.3	0.169700821	0.125651007	0.669054861	0.205294132	2014 - Baseline	ihd	1.230244312	1.368489513	1.717487207	CIU
56.8	adult	Apartment	ETS	90.4	23.3	0.169700821	0.125651007	0.669054861	0.205294132	2014 - Baseline	stroke	1.164554931	1.726368875	2.175695058	CIU
57	adult	Ger	ETS	92.5	21.6	0.05605883	0.055964358	0.758960688	0.185074954	2024 - Pathway 1	copd	1.097363713	1.230100736	1.377783682	Future Tech
57	adult	Ger	ETS	92.5	21.6	0.05605883	0.055964358	0.758960688	0.185074954	2024 - Pathway 1	lc	1.079972828	1.310095973	1.508062312	Future Tech
57	adult	Ger	ETS	92.5	21.6	0.05605883	0.055964358	0.758960688	0.185074954	2024 - Pathway 1	alri	1.295172895	1.494199908	1.715989866	Future Tech
57	adult	Ger	ETS	92.5	21.6	0.05605883	0.055964358	0.758960688	0.185074954	2024 - Pathway 1	ihd	1.230606717	1.369163441	1.719784245	Future Tech
57	adult	Ger	ETS	92.5	21.6	0.05605883	0.055964358	0.758960688	0.185074954	2024 - Pathway 1	stroke	1.164896589	1.728170736	2.178568467	Future Tech
58.9	child	Apartment	ETS	93.4	24.4	0.026283539	0	0.802036899	0.197963101	2024 - BAU	copd	1.100926892	1.236576194	1.387512853	CIU
58.9	child	Apartment	ETS	93.4	24.4	0.026283539	0	0.802036899	0.197963101	2024 - BAU	lc	1.083367776	1.319618504	1.521705416	CIU
58.9	child	Apartment	ETS	93.4	24.4	0.026283539	0	0.802036899	0.197963101	2024 - BAU	alri	1.308104718	1.516368592	1.753182926	CIU
58.9	child	Apartment	ETS	93.4	24.4	0.026283539	0	0.802036899	0.197963101	2024 - BAU	ihd	1.234086743	1.375454055	1.741175696	CIU
58.9	child	Apartment	ETS	93.4	24.4	0.026283539	0	0.802036899	0.197963101	2024 - BAU	stroke	1.168054176	1.744620097	2.202880192	CIU
58.9	caretaker	Apartment	ETS	93.4	24.4	0.026283539	0	0.802036899	0.197963101	2024 - BAU	copd	1.100926892	1.236576194	1.387512853	CIU
58.9	caretaker	Apartment	ETS	93.4	24.4	0.026283539	0	0.802036899	0.197963101	2024 - BAU	lc	1.083367776	1.319618504	1.521705416	CIU
58.9	caretaker	Apartment	ETS	93.4	24.4	0.026283539	0	0.802036899	0.197963101	2024 - BAU	alri	1.308104718	1.516368592	1.753182926	CIU
58.9	caretaker	Apartment	ETS	93.4	24.4	0.026283539	0	0.802036899	0.197963101	2024 - BAU	ihd	1.234086743	1.375454055	1.741175696	CIU
58.9	caretaker	Apartment	ETS	93.4	24.4	0.026283539	0	0.802036899	0.197963101	2024 - BAU	stroke	1.168054176	1.744620097	2.202880192	CIU
58.9	child	Ger	ETS	96.2	21.6	0.006003369	0	0.820703318	0.179296682	2024 - Pathway 1	copd	1.100926892	1.236576194	1.387512853	Future Tech
58.9	child	Ger	ETS	96.2	21.6	0.006003369	0	0.820703318	0.179296682	2024 - Pathway 1	lc	1.083367776	1.319618504	1.521705416	Future Tech
58.9	child	Ger	ETS	96.2	21.6	0.006003369	0	0.820703318	0.179296682	2024 - Pathway 1	alri	1.308104718	1.516368592	1.753182926	Future Tech
58.9	child	Ger	ETS	96.2	21.6	0.006003369	0	0.820703318	0.179296682	2024 - Pathway 1	ihd	1.234086743	1.375454055	1.741175696	Future Tech
58.9	child	Ger	ETS	96.2	21.6	0.006003369	0	0.820703318	0.179296682	2024 - Pathway 1	stroke	1.168054176	1.744620097	2.202880192	Future Tech
58.9	caretaker	Ger	ETS	96.2	21.6	0.006003369	0	0.820703318	0.179296682	2024 - Pathway 1	copd	1.100926892	1.236576194	1.387512853	Future Tech
58.9	caretaker	Ger	ETS	96.2	21.6	0.006003369	0	0.820703318	0.179296682	2024 - Pathway 1	lc	1.083367776	1.319618504	1.521705416	Future Tech
58.9	caretaker	Ger	ETS	96.2	21.6	0.006003369	0	0.820703318	0.179296682	2024 - Pathway 1	alri	1.308104718	1.516368592	1.753182926	Future Tech
58.9	caretaker	Ger	ETS	96.2	21.6	0.006003369	0	0.820703318	0.179296682	2024 - Pathway 1	ihd	1.234086743	1.375454055	1.741175696	Future Tech
58.9	caretaker	Ger	ETS	96.2	21.6	0.006003369	0	0.820703318	0.179296682	2024 - Pathway 1	stroke	1.168054176	1.744620097	2.202880192	Future Tech
59.5	adult	House	noETS	111.5	7.5	0.014449772	0.055680028	0.944319972	0	2024 - Pathway 1	copd	1.102048034	1.238603151	1.390552011	MCA, LPB, or Semi-Coking Coal
59.5	adult	House	noETS	111.5	7.5	0.014449772	0.055680028	0.944319972	0	2024 - Pathway 1	lc	1.084439993	1.322604225	1.525972207	MCA, LPB, or Semi-Coking Coal
59.5	adult	House	noETS	111.5	7.5	0.014449772	0.055680028	0.944319972	0	2024 - Pathway 1	alri	1.311677727	1.523351304	1.764409197	MCA, LPB, or Semi-Coking Coal
59.5	adult	House	noETS	111.5	7.5	0.014449772	0.055680028	0.944319972	0	2024 - Pathway 1	ihd	1.235187247	1.377399683	1.747770813	MCA, LPB, or Semi-Coking Coal
59.5	adult	House	noETS	111.5	7.5	0.014449772	0.055680028	0.944319972	0	2024 - Pathway 1	stroke	1.168856917	1.749571865	2.207397436	MCA, LPB, or Semi-Coking Coal
60.6	adult	House	ETS	101.9	19.2	0.028652921	0.054697218	0.752658491	0.192644291	2024 - Pathway 1	copd	1.104098521	1.242297636	1.396084507	Future Tech
60.6	adult	House	ETS	101.9	19.2	0.028652921	0.054697218	0.752658491	0.192644291	2024 - Pathway 1	lc	1.086405877	1.328052231	1.533744618	Future Tech
60.6	adult	House	ETS	101.9	19.2	0.028652921	0.054697218	0.752658491	0.192644291	2024 - Pathway 1	alri	1.318134133	1.536128191	1.786206377	Future Tech
60.6	adult	House	ETS	101.9	19.2	0.028652921	0.054697218	0.752658491	0.192644291	2024 - Pathway 1	ihd	1.237181212	1.380917465	1.759348349	Future Tech
60.6	adult	House	ETS	101.9	19.2	0.028652921	0.054697218	0.752658491	0.192644291	2024 - Pathway 1	stroke	1.170311816	1.758361471	2.215283331	Future Tech
61	child	Ger	noETS	107	14.9	0.013934649	0	1	0	2014 - Baseline	copd	1.104842593	1.243634286	1.398083964	MCA, LPB, or Semi-Coking Coal
61	child	Ger	noETS	107	14.9	0.013934649	0	1	0	2014 - Baseline	lc	1.087120792	1.330025193	1.536555209	MCA, LPB, or Semi-Coking Coal
61	child	Ger	noETS	107	14.9	0.013934649	0	1	0	2014 - Baseline	alri	1.320037581	1.540765952	1.794007055	MCA, LPB, or Semi-Coking Coal
61	child	Ger	noETS	107	14.9	0.013934649	0	1	0	2014 - Baseline	ihd	1.237900569	1.382181187	1.763249024	MCA, LPB, or Semi-Coking Coal
61	child	Ger	noETS	107	14.9	0.013934649	0	1	0	2014 - Baseline	stroke	1.170835608	1.761467675	2.218872361	MCA, LPB, or Semi-Coking Coal
61	caretaker	Ger	noETS	107	14.9	0.013934649	0	1	0	2014 - Baseline	copd	1.104842593	1.243634286	1.398083964	MCA, LPB, or Semi-Coking Coal
61	caretaker	Ger	noETS	107	14.9	0.013934649	0	1	0	2014 - Baseline	lc	1.087120792	1.330025193	1.536555209	MCA, LPB, or Semi-Coking Coal
61	caretaker	Ger	noETS	107	14.9	0.013934649	0	1	0	2014 - Baseline	alri	1.320037581	1.540765952	1.794007055	MCA, LPB, or Semi-Coking Coal
61	caretaker	Ger	noETS	107	14.9	0.013934649	0	1	0	2014 - Baseline	ihd	1.237900569	1.382181187	1.763249024	MCA, LPB, or Semi-Coking Coal
61	caretaker	Ger	noETS	107	14.9	0.013934649	0	1	0	2014 - Baseline	stroke	1.170835608	1.761467675	2.218872361	MCA, LPB, or Semi-Coking Coal
61.9	adult	Ger	noETS	108.8	14.9	0.09953611	0.116204655	0.883795345	0	2014 - Baseline	copd	1.106463943	1.246628771	1.402559172	MCA, LPB, or Semi-Coking Coal
61.9	adult	Ger	noETS	108.8	14.9	0.09953611	0.116204655	0.883795345	0	2014 - Baseline	lc	1.088729442	1.334448829	1.542849022	MCA, LPB, or Semi-Coking Coal
61.9	adult	Ger	noETS	108.8	14.9	0.09953611	0.116204655	0.883795345	0	2014 - Baseline	alri	1.324303304	1.551183623	1.812690544	MCA, LPB, or Semi-Coking Coal
61.9	adult	Ger	noETS	108.8	14.9	0.09953611	0.116204655	0.883795345	0	2014 - Baseline	ihd	1.239504902	1.384995075	1.772215486	MCA, LPB, or Semi-Coking Coal
61.9	adult	Ger	noETS	108.8	14.9	0.09953611	0.116204655	0.883795345	0	2014 - Baseline	stroke	1.17200415	1.76828681	2.22753362	MCA, LPB, or Semi-Coking Coal
62.2	child	Ger	noETS	107	17.4	0.007337451	0	1	0	2024 - BAU	copd	1.106990755	1.247622997	1.404043762	MCA, LPB, or Semi-Coking Coal
62.2	child	Ger	noETS	107	17.4	0.007337451	0	1	0	2024 - BAU	lc	1.089265687	1.335918663	1.544937857	MCA, LPB, or Semi-Coking Coal
62.2	child	Ger	noETS	107	17.4	0.007337451	0	1	0	2024 - BAU	alri	1.325720035	1.554650669	1.817720826	MCA, LPB, or Semi-Coking Coal
62.2	child	Ger	noETS	107	17.4	0.007337451	0	1	0	2024 - BAU	ihd	1.24003538	1.385924101	1.775430496	MCA, LPB, or Semi-Coking Coal
62.2	child	Ger	noETS	107	17.4	0.007337451	0	1	0	2024 - BAU	stroke	1.172390643	1.770508758	2.230251031	MCA, LPB, or Semi-Coking Coal
62.2	caretaker	Ger	noETS	107	17.4	0.007337451	0	1	0	2024 - BAU	copd	1.106990755	1.247622997	1.404043762	MCA, LPB, or Semi-Coking Coal
62.2	caretaker	Ger	noETS	107	17.4	0.007337451	0	1	0	2024 - BAU	lc	1.089265687	1.335918663	1.544937857	MCA, LPB, or Semi-Coking Coal
62.2	caretaker	Ger	noETS	107	17.4	0.007337451	0	1	0	2024 - BAU	alri	1.325720035	1.554650669	1.817720826	MCA, LPB, or Semi-Coking Coal
62.2	caretaker	Ger	noETS	107	17.4	0.007337451	0	1	0	2024 - BAU	ihd	1.24003538	1.385924101	1.775430496	MCA, LPB, or Semi-Coking Coal
62.2	caretaker	Ger	noETS	107	17.4	0.007337451	0	1	0	2024 - BAU	stroke	1.172390643	1.770508758	2.230251031	MCA, LPB, or Semi-Coking Coal
62.5	child	House	ETS	106.3	18.8	0.003068456	0	0.813464654	0.186535346	2024 - Pathway 1	copd	1.107517008	1.248615281	1.405524828	Future Tech
62.5	child	House	ETS	106.3	18.8	0.003068456	0	0.813464654	0.186535346	2024 - Pathway 1	lc	1.089801946	1.337386169	1.547022203	Future Tech
62.5	child	House	ETS	106.3	18.8	0.003068456	0	0.813464654	0.186535346	2024 - Pathway 1	alri	1.327134208	1.55811487	1.822744412	Future Tech
62.5	child	House	ETS	106.3	18.8	0.003068456	0	0.813464654	0.186535346	2024 - Pathway 1	ihd	1.240563914	1.38684872	1.778253841	Future Tech
62.5	child	House	ETS	106.3	18.8	0.003068456	0	0.813464654	0.186535346	2024 - Pathway 1	stroke	1.17277565	1.772705693	2.231956826	Future Tech
62.5	caretaker	House	ETS	106.3	18.8	0.003068456	0	0.813464654	0.186535346	2024 - Pathway 1	copd	1.107517008	1.248615281	1.405524828	Future Tech
62.5	caretaker	House	ETS	106.3	18.8	0.003068456	0	0.813464654	0.186535346	2024 - Pathway 1	lc	1.089801946	1.337386169	1.547022203	Future Tech
62.5	caretaker	House	ETS	106.3	18.8	0.003068456	0	0.813464654	0.186535346	2024 - Pathway 1	alri	1.327134208	1.55811487	1.822744412	Future Tech
62.5	caretaker	House	ETS	106.3	18.8	0.003068456	0	0.813464654	0.186535346	2024 - Pathway 1	ihd	1.240563914	1.38684872	1.778253841	Future Tech
62.5	caretaker	House	ETS	106.3	18.8	0.003068456	0	0.813464654	0.186535346	2024 - Pathway 1	stroke	1.17277565	1.772705693	2.231956826	Future Tech
62.7	adult	Apartment	ETS	100.2	25.1	0.245432933	0.130403561	0.683424369	0.18617207	2024 - BAU	copd	1.107867535	1.249275732	1.40651026	CIU
62.7	adult	Apartment	ETS	100.2	25.1	0.245432933	0.130403561	0.683424369	0.18617207	2024 - BAU	lc	1.090159459	1.338363223	1.548409291	CIU
62.7	adult	Apartment	ETS	100.2	25.1	0.245432933	0.130403561	0.683424369	0.18617207	2024 - BAU	alri	1.328075621	1.560422731	1.826548304	CIU
62.7	adult	Apartment	ETS	100.2	25.1	0.245432933	0.130403561	0.683424369	0.18617207	2024 - BAU	ihd	1.240992284	1.387462703	1.780009196	CIU
62.7	adult	Apartment	ETS	100.2	25.1	0.245432933	0.130403561	0.683424369	0.18617207	2024 - BAU	stroke	1.173031503	1.774156577	2.232970753	CIU
62.7	child	House	noETS	118.3	7.1	0.001547434	0	1	0	2024 - Pathway 1	copd	1.107867535	1.249275732	1.40651026	MCA, LPB, or Semi-Coking Coal
62.7	child	House	noETS	118.3	7.1	0.001547434	0	1	0	2024 - Pathway 1	lc	1.090159459	1.338363223	1.548409291	MCA, LPB, or Semi-Coking Coal
62.7	child	House	noETS	118.3	7.1	0.001547434	0	1	0	2024 - Pathway 1	alri	1.328075621	1.560422731	1.826548304	MCA, LPB, or Semi-Coking Coal
62.7	child	House	noETS	118.3	7.1	0.001547434	0	1	0	2024 - Pathway 1	ihd	1.240992284	1.387462703	1.780009196	MCA, LPB, or Semi-Coking Coal
62.7	child	House	noETS	118.3	7.1	0.001547434	0	1	0	2024 - Pathway 1	stroke	1.173031503	1.774156577	2.232970753	MCA, LPB, or Semi-Coking Coal
62.7	caretaker	House	noETS	118.3	7.1	0.001547434	0	1	0	2024 - Pathway 1	copd	1.107867535	1.249275732	1.40651026	MCA, LPB, or Semi-Coking Coal
62.7	caretaker	House	noETS	118.3	7.1	0.001547434	0	1	0	2024 - Pathway 1	lc	1.090159459	1.338363223	1.548409291	MCA, LPB, or Semi-Coking Coal
62.7	caretaker	House	noETS	118.3	7.1	0.001547434	0	1	0	2024 - Pathway 1	alri	1.328075621	1.560422731	1.826548304	MCA, LPB, or Semi-Coking Coal
62.7	caretaker	House	noETS	118.3	7.1	0.001547434	0	1	0	2024 - Pathway 1	ihd	1.240992284	1.387462703	1.780009196	MCA, LPB, or Semi-Coking Coal
62.7	caretaker	House	noETS	118.3	7.1	0.001547434	0	1	0	2024 - Pathway 1	stroke	1.173031503	1.774156577	2.232970753	MCA, LPB, or Semi-Coking Coal
63.8	adult	Ger	noETS	110.2	17.4	0.068516347	0.125814405	0.874185595	0	2024 - BAU	copd	1.109791071	1.252893099	1.411902733	MCA, LPB, or Semi-Coking Coal
63.8	adult	Ger	noETS	110.2	17.4	0.068516347	0.125814405	0.874185595	0	2024 - BAU	lc	1.092125888	1.343718907	1.556003366	MCA, LPB, or Semi-Coking Coal
63.8	adult	Ger	noETS	110.2	17.4	0.068516347	0.125814405	0.874185595	0	2024 - BAU	alri	1.333287978	1.573092277	1.847620805	MCA, LPB, or Semi-Coking Coal
63.8	adult	Ger	noETS	110.2	17.4	0.068516347	0.125814405	0.874185595	0	2024 - BAU	ihd	1.242949083	1.390805372	1.789616885	MCA, LPB, or Semi-Coking Coal
63.8	adult	Ger	noETS	110.2	17.4	0.068516347	0.125814405	0.874185595	0	2024 - BAU	stroke	1.174465732	1.781944418	2.239886027	MCA, LPB, or Semi-Coking Coal
63.9	child	House	noETS	118.3	9.6	0.017183383	0	1	0	2014 - Baseline	copd	1.109965575	1.253220698	1.412390686	MCA, LPB, or Semi-Coking Coal
63.9	child	House	noETS	118.3	9.6	0.017183383	0	1	0	2014 - Baseline	lc	1.092304663	1.344204284	1.556690843	MCA, LPB, or Semi-Coking Coal
63.9	child	House	noETS	118.3	9.6	0.017183383	0	1	0	2014 - Baseline	alri	1.333760195	1.574242013	1.849476242	MCA, LPB, or Semi-Coking Coal
63.9	child	House	noETS	118.3	9.6	0.017183383	0	1	0	2014 - Baseline	ihd	1.243119032	1.391106415	1.790530696	MCA, LPB, or Semi-Coking Coal
63.9	child	House	noETS	118.3	9.6	0.017183383	0	1	0	2014 - Baseline	stroke	1.174621555	1.782636612	2.240628614	MCA, LPB, or Semi-Coking Coal
63.9	caretaker	House	noETS	118.3	9.6	0.017183383	0	1	0	2014 - Baseline	copd	1.109965575	1.253220698	1.412390686	MCA, LPB, or Semi-Coking Coal
63.9	caretaker	House	noETS	118.3	9.6	0.017183383	0	1	0	2014 - Baseline	lc	1.092304663	1.344204284	1.556690843	MCA, LPB, or Semi-Coking Coal
63.9	caretaker	House	noETS	118.3	9.6	0.017183383	0	1	0	2014 - Baseline	alri	1.333760195	1.574242013	1.849476242	MCA, LPB, or Semi-Coking Coal
63.9	caretaker	House	noETS	118.3	9.6	0.017183383	0	1	0	2014 - Baseline	ihd	1.243119032	1.391106415	1.790530696	MCA, LPB, or Semi-Coking Coal
63.9	caretaker	House	noETS	118.3	9.6	0.017183383	0	1	0	2014 - Baseline	stroke	1.174621555	1.782636612	2.240628614	MCA, LPB, or Semi-Coking Coal
64.7	child	House	noETS	118.3	11.1	0.009048104	0	1	0	2024 - BAU	copd	1.111391964	1.255834095	1.416280919	MCA, LPB, or Semi-Coking Coal
64.7	child	House	noETS	118.3	11.1	0.009048104	0	1	0	2024 - BAU	lc	1.093734916	1.348078438	1.562104232	MCA, LPB, or Semi-Coking Coal
64.7	child	House	noETS	118.3	11.1	0.009048104	0	1	0	2024 - BAU	alri	1.337528266	1.583427213	1.863458795	MCA, LPB, or Semi-Coking Coal
64.7	child	House	noETS	118.3	11.1	0.009048104	0	1	0	2024 - BAU	ihd	1.244540381	1.393498046	1.797770058	MCA, LPB, or Semi-Coking Coal
64.7	child	House	noETS	118.3	11.1	0.009048104	0	1	0	2024 - BAU	stroke	1.175861958	1.788082132	2.24884481	MCA, LPB, or Semi-Coking Coal
64.7	caretaker	House	noETS	118.3	11.1	0.009048104	0	1	0	2024 - BAU	copd	1.111391964	1.255834095	1.416280919	MCA, LPB, or Semi-Coking Coal
64.7	caretaker	House	noETS	118.3	11.1	0.009048104	0	1	0	2024 - BAU	lc	1.093734916	1.348078438	1.562104232	MCA, LPB, or Semi-Coking Coal
64.7	caretaker	House	noETS	118.3	11.1	0.009048104	0	1	0	2024 - BAU	alri	1.337528266	1.583427213	1.863458795	MCA, LPB, or Semi-Coking Coal
64.7	caretaker	House	noETS	118.3	11.1	0.009048104	0	1	0	2024 - BAU	ihd	1.244540381	1.393498046	1.797770058	MCA, LPB, or Semi-Coking Coal
64.7	caretaker	House	noETS	118.3	11.1	0.009048104	0	1	0	2024 - BAU	stroke	1.175861958	1.788082132	2.24884481	MCA, LPB, or Semi-Coking Coal
64.9	adult	House	noETS	119.6	10.1	0.122742026	0.116345471	0.883654529	0	2014 - Baseline	copd	1.111765509	1.25648541	1.417249792	MCA, LPB, or Semi-Coking Coal
64.9	adult	House	noETS	119.6	10.1	0.122742026	0.116345471	0.883654529	0	2014 - Baseline	lc	1.094092493	1.349044534	1.563448958	MCA, LPB, or Semi-Coking Coal
64.9	adult	House	noETS	119.6	10.1	0.122742026	0.116345471	0.883654529	0	2014 - Baseline	alri	1.338496395	1.585719922	1.86762977	MCA, LPB, or Semi-Coking Coal
64.9	adult	House	noETS	119.6	10.1	0.122742026	0.116345471	0.883654529	0	2014 - Baseline	ihd	1.244899848	1.394091358	1.79956027	MCA, LPB, or Semi-Coking Coal
64.9	adult	House	noETS	119.6	10.1	0.122742026	0.116345471	0.883654529	0	2014 - Baseline	stroke	1.176170358	1.789418357	2.251255906	MCA, LPB, or Semi-Coking Coal
66.4	adult	House	noETS	121.1	11.8	0.084490245	0.12683185	0.87316815	0	2024 - BAU	copd	1.114561702	1.261344864	1.424470352	MCA, LPB, or Semi-Coking Coal
66.4	adult	House	noETS	121.1	11.8	0.084490245	0.12683185	0.87316815	0	2024 - BAU	lc	1.096774502	1.356259745	1.573475189	MCA, LPB, or Semi-Coking Coal
66.4	adult	House	noETS	121.1	11.8	0.084490245	0.12683185	0.87316815	0	2024 - BAU	alri	1.346924172	1.602867571	1.897519794	MCA, LPB, or Semi-Coking Coal
66.4	adult	House	noETS	121.1	11.8	0.084490245	0.12683185	0.87316815	0	2024 - BAU	ihd	1.247567942	1.398483899	1.812697847	MCA, LPB, or Semi-Coking Coal
66.4	adult	House	noETS	121.1	11.8	0.084490245	0.12683185	0.87316815	0	2024 - BAU	stroke	1.178462178	1.799130877	2.258736304	MCA, LPB, or Semi-Coking Coal
71.2	adult	House	ETS	123.1	19.2	0.011822541	0.046551091	0.78949538	0.163953529	2024 - Pathway 1	copd	1.12318489	1.276608963	1.447105879	MCA, LPB, or Semi-Coking Coal
71.2	adult	House	ETS	123.1	19.2	0.011822541	0.046551091	0.78949538	0.163953529	2024 - Pathway 1	lc	1.105358917	1.379004161	1.60489355	MCA, LPB, or Semi-Coking Coal
71.2	adult	House	ETS	123.1	19.2	0.011822541	0.046551091	0.78949538	0.163953529	2024 - Pathway 1	alri	1.367227291	1.657120285	1.99186715	MCA, LPB, or Semi-Coking Coal
71.2	adult	House	ETS	123.1	19.2	0.011822541	0.046551091	0.78949538	0.163953529	2024 - Pathway 1	ihd	1.255179962	1.411897838	1.8538163	MCA, LPB, or Semi-Coking Coal
71.2	adult	House	ETS	123.1	19.2	0.011822541	0.046551091	0.78949538	0.163953529	2024 - Pathway 1	stroke	1.185610402	1.826878729	2.2837599	MCA, LPB, or Semi-Coking Coal
71.5	child	Ger	ETS	117.6	25.5	0.011401077	0	0.852382617	0.147617383	2014 - Baseline	copd	1.12367795	1.277549216	1.448524371	MCA, LPB, or Semi-Coking Coal
71.5	child	Ger	ETS	117.6	25.5	0.011401077	0	0.852382617	0.147617383	2014 - Baseline	lc	1.105895537	1.380409113	1.606825275	MCA, LPB, or Semi-Coking Coal
71.5	child	Ger	ETS	117.6	25.5	0.011401077	0	0.852382617	0.147617383	2014 - Baseline	alri	1.368569396	1.660477098	1.997266021	MCA, LPB, or Semi-Coking Coal
71.5	child	Ger	ETS	117.6	25.5	0.011401077	0	0.852382617	0.147617383	2014 - Baseline	ihd	1.255581221	1.412705514	1.856264732	MCA, LPB, or Semi-Coking Coal
71.5	child	Ger	ETS	117.6	25.5	0.011401077	0	0.852382617	0.147617383	2014 - Baseline	stroke	1.186046928	1.828460408	2.284861709	MCA, LPB, or Semi-Coking Coal
71.5	caretaker	Ger	ETS	117.6	25.5	0.011401077	0	0.852382617	0.147617383	2014 - Baseline	copd	1.12367795	1.277549216	1.448524371	MCA, LPB, or Semi-Coking Coal
71.5	caretaker	Ger	ETS	117.6	25.5	0.011401077	0	0.852382617	0.147617383	2014 - Baseline	lc	1.105895537	1.380409113	1.606825275	MCA, LPB, or Semi-Coking Coal
71.5	caretaker	Ger	ETS	117.6	25.5	0.011401077	0	0.852382617	0.147617383	2014 - Baseline	alri	1.368569396	1.660477098	1.997266021	MCA, LPB, or Semi-Coking Coal
71.5	caretaker	Ger	ETS	117.6	25.5	0.011401077	0	0.852382617	0.147617383	2014 - Baseline	ihd	1.255581221	1.412705514	1.856264732	MCA, LPB, or Semi-Coking Coal
71.5	caretaker	Ger	ETS	117.6	25.5	0.011401077	0	0.852382617	0.147617383	2014 - Baseline	stroke	1.186046928	1.828460408	2.284861709	MCA, LPB, or Semi-Coking Coal
72.4	adult	Ger	ETS	119.3	25.5	0.081438636	0.099260581	0.754927065	0.145812354	2014 - Baseline	copd	1.125153989	1.280360699	1.452763248	MCA, LPB, or Semi-Coking Coal
72.4	adult	Ger	ETS	119.3	25.5	0.081438636	0.099260581	0.754927065	0.145812354	2014 - Baseline	lc	1.107505462	1.384612774	1.612598956	MCA, LPB, or Semi-Coking Coal
72.4	adult	Ger	ETS	119.3	25.5	0.081438636	0.099260581	0.754927065	0.145812354	2014 - Baseline	alri	1.372583152	1.670521983	2.013440628	MCA, LPB, or Semi-Coking Coal
72.4	adult	Ger	ETS	119.3	25.5	0.081438636	0.099260581	0.754927065	0.145812354	2014 - Baseline	ihd	1.256906642	1.415107949	1.863006586	MCA, LPB, or Semi-Coking Coal
72.4	adult	Ger	ETS	119.3	25.5	0.081438636	0.099260581	0.754927065	0.145812354	2014 - Baseline	stroke	1.187386383	1.833107239	2.287939499	MCA, LPB, or Semi-Coking Coal
72.7	child	Ger	ETS	117.6	27.9	0.006003369	0	0.854851644	0.145148356	2024 - BAU	copd	1.125644964	1.281294801	1.454169736	MCA, LPB, or Semi-Coking Coal
72.7	child	Ger	ETS	117.6	27.9	0.006003369	0	0.854851644	0.145148356	2024 - BAU	lc	1.108042125	1.386010302	1.614516433	MCA, LPB, or Semi-Coking Coal
72.7	child	Ger	ETS	117.6	27.9	0.006003369	0	0.854851644	0.145148356	2024 - BAU	alri	1.373916924	1.67386164	2.018824674	MCA, LPB, or Semi-Coking Coal
72.7	child	Ger	ETS	117.6	27.9	0.006003369	0	0.854851644	0.145148356	2024 - BAU	ihd	1.257372564	1.415901981	1.865184082	MCA, LPB, or Semi-Coking Coal
72.7	child	Ger	ETS	117.6	27.9	0.006003369	0	0.854851644	0.145148356	2024 - BAU	stroke	1.187893162	1.834624183	2.288898818	MCA, LPB, or Semi-Coking Coal
72.7	caretaker	Ger	ETS	117.6	27.9	0.006003369	0	0.854851644	0.145148356	2024 - BAU	copd	1.125644964	1.281294801	1.454169736	MCA, LPB, or Semi-Coking Coal
72.7	caretaker	Ger	ETS	117.6	27.9	0.006003369	0	0.854851644	0.145148356	2024 - BAU	lc	1.108042125	1.386010302	1.614516433	MCA, LPB, or Semi-Coking Coal
72.7	caretaker	Ger	ETS	117.6	27.9	0.006003369	0	0.854851644	0.145148356	2024 - BAU	alri	1.373916924	1.67386164	2.018824674	MCA, LPB, or Semi-Coking Coal
72.7	caretaker	Ger	ETS	117.6	27.9	0.006003369	0	0.854851644	0.145148356	2024 - BAU	ihd	1.257372564	1.415901981	1.865184082	MCA, LPB, or Semi-Coking Coal
72.7	caretaker	Ger	ETS	117.6	27.9	0.006003369	0	0.854851644	0.145148356	2024 - BAU	stroke	1.187893162	1.834624183	2.288898818	MCA, LPB, or Semi-Coking Coal
74.4	adult	Ger	ETS	120.8	27.9	0.05605883	0.107947938	0.750045533	0.142006529	2024 - BAU	copd	1.128417544	1.286559756	1.461734811	MCA, LPB, or Semi-Coking Coal
74.4	adult	Ger	ETS	120.8	27.9	0.05605883	0.107947938	0.750045533	0.142006529	2024 - BAU	lc	1.111083405	1.393895448	1.625377796	MCA, LPB, or Semi-Coking Coal
74.4	adult	Ger	ETS	120.8	27.9	0.05605883	0.107947938	0.750045533	0.142006529	2024 - BAU	alri	1.381448374	1.69270262	2.049433259	MCA, LPB, or Semi-Coking Coal
74.4	adult	Ger	ETS	120.8	27.9	0.05605883	0.107947938	0.750045533	0.142006529	2024 - BAU	ihd	1.259983841	1.420338966	1.877298642	MCA, LPB, or Semi-Coking Coal
74.4	adult	Ger	ETS	120.8	27.9	0.05605883	0.107947938	0.750045533	0.142006529	2024 - BAU	stroke	1.190741303	1.8429309	2.295010984	MCA, LPB, or Semi-Coking Coal
74.4	child	House	ETS	130	18.8	0.001266082	0	0.843135146	0.156864854	2024 - Pathway 1	copd	1.128417544	1.286559756	1.461734811	MCA, LPB, or Semi-Coking Coal
74.4	child	House	ETS	130	18.8	0.001266082	0	0.843135146	0.156864854	2024 - Pathway 1	lc	1.111083405	1.393895448	1.625377796	MCA, LPB, or Semi-Coking Coal
74.4	child	House	ETS	130	18.8	0.001266082	0	0.843135146	0.156864854	2024 - Pathway 1	alri	1.381448374	1.69270262	2.049433259	MCA, LPB, or Semi-Coking Coal
74.4	child	House	ETS	130	18.8	0.001266082	0	0.843135146	0.156864854	2024 - Pathway 1	ihd	1.259983841	1.420338966	1.877298642	MCA, LPB, or Semi-Coking Coal
74.4	child	House	ETS	130	18.8	0.001266082	0	0.843135146	0.156864854	2024 - Pathway 1	stroke	1.190741303	1.8429309	2.295010984	MCA, LPB, or Semi-Coking Coal
74.4	caretaker	House	ETS	130	18.8	0.001266082	0	0.843135146	0.156864854	2024 - Pathway 1	copd	1.128417544	1.286559756	1.461734811	MCA, LPB, or Semi-Coking Coal
74.4	caretaker	House	ETS	130	18.8	0.001266082	0	0.843135146	0.156864854	2024 - Pathway 1	lc	1.111083405	1.393895448	1.625377796	MCA, LPB, or Semi-Coking Coal
74.4	caretaker	House	ETS	130	18.8	0.001266082	0	0.843135146	0.156864854	2024 - Pathway 1	alri	1.381448374	1.69270262	2.049433259	MCA, LPB, or Semi-Coking Coal
74.4	caretaker	House	ETS	130	18.8	0.001266082	0	0.843135146	0.156864854	2024 - Pathway 1	ihd	1.259983841	1.420338966	1.877298642	MCA, LPB, or Semi-Coking Coal
74.4	caretaker	House	ETS	130	18.8	0.001266082	0	0.843135146	0.156864854	2024 - Pathway 1	stroke	1.190741303	1.8429309	2.295010984	MCA, LPB, or Semi-Coking Coal
75.6	child	House	ETS	130	21.3	0.014059131	0	0.845707585	0.154292415	2014 - Baseline	copd	1.130365019	1.290247886	1.467111817	MCA, LPB, or Semi-Coking Coal
75.6	child	House	ETS	130	21.3	0.014059131	0	0.845707585	0.154292415	2014 - Baseline	lc	1.113230381	1.399427209	1.633260212	MCA, LPB, or Semi-Coking Coal
75.6	child	House	ETS	130	21.3	0.014059131	0	0.845707585	0.154292415	2014 - Baseline	alri	1.386762405	1.705914107	2.070638948	MCA, LPB, or Semi-Coking Coal
75.6	child	House	ETS	130	21.3	0.014059131	0	0.845707585	0.154292415	2014 - Baseline	ihd	1.261798286	1.42340859	1.885602497	MCA, LPB, or Semi-Coking Coal
75.6	child	House	ETS	130	21.3	0.014059131	0	0.845707585	0.154292415	2014 - Baseline	stroke	1.192728165	1.848512252	2.300191601	MCA, LPB, or Semi-Coking Coal
75.6	caretaker	House	ETS	130	21.3	0.014059131	0	0.845707585	0.154292415	2014 - Baseline	copd	1.130365019	1.290247886	1.467111817	MCA, LPB, or Semi-Coking Coal
75.6	caretaker	House	ETS	130	21.3	0.014059131	0	0.845707585	0.154292415	2014 - Baseline	lc	1.113230381	1.399427209	1.633260212	MCA, LPB, or Semi-Coking Coal
75.6	caretaker	House	ETS	130	21.3	0.014059131	0	0.845707585	0.154292415	2014 - Baseline	alri	1.386762405	1.705914107	2.070638948	MCA, LPB, or Semi-Coking Coal
75.6	caretaker	House	ETS	130	21.3	0.014059131	0	0.845707585	0.154292415	2014 - Baseline	ihd	1.261798286	1.42340859	1.885602497	MCA, LPB, or Semi-Coking Coal
75.6	caretaker	House	ETS	130	21.3	0.014059131	0	0.845707585	0.154292415	2014 - Baseline	stroke	1.192728165	1.848512252	2.300191601	MCA, LPB, or Semi-Coking Coal
76.4	child	House	ETS	130	22.8	0.007402994	0	0.847269617	0.152730383	2024 - BAU	copd	1.131659007	1.292693957	1.470347003	MCA, LPB, or Semi-Coking Coal
76.4	child	House	ETS	130	22.8	0.007402994	0	0.847269617	0.152730383	2024 - BAU	lc	1.114661784	1.403099704	1.638486662	MCA, LPB, or Semi-Coking Coal
76.4	child	House	ETS	130	22.8	0.007402994	0	0.847269617	0.152730383	2024 - BAU	alri	1.390287908	1.714680117	2.084538393	MCA, LPB, or Semi-Coking Coal
76.4	child	House	ETS	130	22.8	0.007402994	0	0.847269617	0.152730383	2024 - BAU	ihd	1.262995089	1.42542717	1.891040777	MCA, LPB, or Semi-Coking Coal
76.4	child	House	ETS	130	22.8	0.007402994	0	0.847269617	0.152730383	2024 - BAU	stroke	1.194045405	1.852110434	2.302044834	MCA, LPB, or Semi-Coking Coal
76.4	caretaker	House	ETS	130	22.8	0.007402994	0	0.847269617	0.152730383	2024 - BAU	copd	1.131659007	1.292693957	1.470347003	MCA, LPB, or Semi-Coking Coal
76.4	caretaker	House	ETS	130	22.8	0.007402994	0	0.847269617	0.152730383	2024 - BAU	lc	1.114661784	1.403099704	1.638486662	MCA, LPB, or Semi-Coking Coal
76.4	caretaker	House	ETS	130	22.8	0.007402994	0	0.847269617	0.152730383	2024 - BAU	alri	1.390287908	1.714680117	2.084538393	MCA, LPB, or Semi-Coking Coal
76.4	caretaker	House	ETS	130	22.8	0.007402994	0	0.847269617	0.152730383	2024 - BAU	ihd	1.262995089	1.42542717	1.891040777	MCA, LPB, or Semi-Coking Coal
76.4	caretaker	House	ETS	130	22.8	0.007402994	0	0.847269617	0.152730383	2024 - BAU	stroke	1.194045405	1.852110434	2.302044834	MCA, LPB, or Semi-Coking Coal
76.5	adult	House	ETS	131.3	21.8	0.100425294	0.098609746	0.748950068	0.152440186	2014 - Baseline	copd	1.131820516	1.292999013	1.470750114	MCA, LPB, or Semi-Coking Coal
76.5	adult	House	ETS	131.3	21.8	0.100425294	0.098609746	0.748950068	0.152440186	2014 - Baseline	lc	1.114840714	1.403557915	1.639138389	MCA, LPB, or Semi-Coking Coal
76.5	adult	House	ETS	131.3	21.8	0.100425294	0.098609746	0.748950068	0.152440186	2014 - Baseline	alri	1.390727642	1.71577349	2.086271578	MCA, LPB, or Semi-Coking Coal
76.5	adult	House	ETS	131.3	21.8	0.100425294	0.098609746	0.748950068	0.152440186	2014 - Baseline	ihd	1.263143981	1.425677953	1.891715148	MCA, LPB, or Semi-Coking Coal
76.5	adult	House	ETS	131.3	21.8	0.100425294	0.098609746	0.748950068	0.152440186	2014 - Baseline	stroke	1.194209811	1.852553517	2.302617115	MCA, LPB, or Semi-Coking Coal
78.1	adult	House	ETS	132.8	23.4	0.069128382	0.107887899	0.742749373	0.149362728	2024 - BAU	copd	1.134397495	1.297859007	1.477161699	MCA, LPB, or Semi-Coking Coal
78.1	adult	House	ETS	132.8	23.4	0.069128382	0.107887899	0.742749373	0.149362728	2024 - BAU	lc	1.117703734	1.410863977	1.649519102	MCA, LPB, or Semi-Coking Coal
78.1	adult	House	ETS	132.8	23.4	0.069128382	0.107887899	0.742749373	0.149362728	2024 - BAU	alri	1.397734945	1.733194336	2.113871976	MCA, LPB, or Semi-Coking Coal
78.1	adult	House	ETS	132.8	23.4	0.069128382	0.107887899	0.742749373	0.149362728	2024 - BAU	ihd	1.265505273	1.429644848	1.902354357	MCA, LPB, or Semi-Coking Coal
78.1	adult	House	ETS	132.8	23.4	0.069128382	0.107887899	0.742749373	0.149362728	2024 - BAU	stroke	1.196822952	1.859448058	2.308955032	MCA, LPB, or Semi-Coking Coal
