# Supplementary material for: Health assessment of future PM2.5 exposures from indoor, outdoor, and secondhand tobacco smoke concentrations under alternative policy pathways in Ulaanbaatar, Mongolia
Source: PLoS One. 2017 Oct 31;12(10):e0186834. doi: 10.1371/journal.pone.0186834 (PMC5663421; doi:10.1371/journal.pone.0186834)
Supplement: S5 Table — provides PM2.5 mass concentration data for the period January 22—March 2, 2013 from the MCA-funded ambient fine particulate matter speciation study conducted by Ecography/Ecoworld. (XLSX) [file pone.0186834.s011.xlsx]

## Sheet: metadata
Data for Figure S4 in "Health Assessment of Future PM2.5 Exposures from Indoor, Outdoor, and Secondhand Smoke Concentrations under Alternative Policy Pathways in Ulaanbaatar, Mongolia", L.D. Hill, et al.
PM2.5 gravimetric mass data from the MCA-funded ambient fine particulate matter speciation study conducted by Ecography/Ecoworld
file prepared Jay Turner, Washington University in St. Louis, JRTURNER@WUSTL.EDU
file prepared December 7, 2016
This dataset includes PM2.5 mass concentration data (micrograms of particulate matter per cubic meter of air) for the period January 22 - March 2, 2013
Data Notes…
Sampling and gravimetric analysis of ambient fine particualate matter (particulate matter smaller than 2.5 micrometers, PM2.5) collected at four sites in Ulaanbaatar, Mongolia, January 22 - April 22, 2013.
This MCA-funded project was conducted by Ecograhpy and Ecoworld, with oversight provided by Jay Turner.
Sampling was conducted noon to noon (day +1) local time; the reported date is the start date.
Samples were collected using quartz fiber filters downstream of BGI PM2.5 cyclones, flowrate 10 liters per minute.
Site Coordinates…
Site	Lat	Lon
Site1	47.918	106.848
Site2	47.9583	106.903
Site3	47.9329	106.921
Site4	47.9279	107.001
Date (mm/dd/yyyy)	PM2.5(Site 1)	PM2.5(Site 2)	PM2.5(Site 3)	PM2.5(Site 4)
2013-01-22	167	635	244	322
2013-01-25	649	671	636	692
2013-01-27	496	817	576	661
2013-01-29	200	348	218	258
2013-01-31	209	323	211	196
2013-02-02	350	720	398	573
2013-02-04	613	700	454	799
2013-02-06	227	354	251	308
2013-02-08	224	388	222	141
2013-02-12	326	424	274	359
2013-02-14	134	354	264	112
2013-02-16	193	251	181	167
2013-02-18	173	246	187	126
2013-02-20	475	441	297	556
2013-02-22	358	430	299	299
2013-02-24	119	204	116	101
2013-02-26	137	153	144	120
2013-02-28	120	618	334	546
2013-03-02	221	228	175	231
Mean	284	437	288	346
Mean minus 10 mg/m3	274	427	278	336
Figure S4 Data, PM2.5 (mg/m3)
Measured	274	427	278	336
Modeled	105	113	123	139
Scaled Modeled	290	313	340	385
