# Supplementary material for: Health assessment of future PM2.5 exposures from indoor, outdoor, and secondhand tobacco smoke concentrations under alternative policy pathways in Ulaanbaatar, Mongolia
Source: PLoS One. 2017 Oct 31;12(10):e0186834. doi: 10.1371/journal.pone.0186834 (PMC5663421; doi:10.1371/journal.pone.0186834)
Supplement: S6 Table — provides modeled PM2.5 mass concentration data for modeled districts of Ulaanbaatar, Mongolia by grid cell. (XLSX) [file pone.0186834.s012.xlsx]

## Sheet: Legend
Air Quaity Modeling Data for "Health Assessment of Future PM2.5 Exposures from Indoor, Outdoor, and Secondhand Tobacco Smoke Concentrations under Alternative Policy Pathways in Ulaanbaatar, Mongolia", L.D. Hill, et al.
file prepared Jay Turner, Washington University in St. Louis, JRTURNER@WUSTL.EDU
file prepared December 7, 2016
This dataset includes modeled PM2.5 mass concentration data (micrograms of particulate matter per cubic meter of air) by grid cell.
Unmodeled areas of Ulaanbaatar (Worksheet "Data", Row 6301) processed as described in the manuscript.
Legend for W-X-Y
Acronym	Parameters	Definitions
W	BASE	2014
	BAU	2024 Business as Usual
	PATH1	2024 Pathway 1
	PATH2	2024 Pathway 2
X	POP	Population
	SUM	Summer (Apr-Sep)
	WIN	Winter (Oct-Mar)
Y	APT	Apartment
	GER	Ger
	HSE	Ger area regular house
	DAY	Day (8 AM-6 PM, 10 hours)
	NGT	Night (6PM-8AM, 14 hours)

## Sheet: Summary
Population Weighted Mean Concentrations, PM2.5, mg/m3
Apartments	Winter-Day	Winter-Night	Summer-Day	Summer-Night	Winter	Summer	Annual
BASE	120.9	149.1	16.2	17.9	137.4	17.2	77.3
BAU	138	165.9	18.9	20.7	154.3	20	87.1
PATH1	49.5	58.3	11.4	11.5	54.7	11.5	33.1
PATH2	11.6	11.4	10.8	10.9	11.5	10.9	11.2
Gers	Winter-Day	Winter-Night	Summer-Day	Summer-Night	Winter	Summer	Annual
BASE	124	152	14	15.6	140.3	14.9	77.6
BAU	137.9	166	16.2	18.2	154.3	17.3	85.8
PATH1	50.3	59	11	11.1	55.4	11.1	33.2
PATH2	11.2	11.1	10.6	10.7	11.2	10.6	10.9
Houses	Winter-Day	Winter-Night	Summer-Day	Summer-Night	Winter	Summer	Annual
BASE	130.9	160.4	14	15.7	148.1	15	81.5
BAU	145.5	175	16.3	18.2	162.7	17.4	90
PATH1	52.6	61.7	11	11.2	57.9	11.1	34.5
PATH2	11.3	11.2	10.6	10.7	11.2	10.6	10.9
All Dwelling Types	Winter-Day	Winter-Night	Summer-Day	Summer-Night	Winter	Summer	Annual
BASE	124.4	153	15.1	16.7	141.1	16.1	78.6
BAU	139.4	167.6	18	19.9	155.8	19.1	87.5
PATH1	50.2	59	11.3	11.4	55.4	11.4	33.4
PATH2	11.5	11.3	10.8	10.8	11.4	10.8	11.1

## Sheet: Data
	BASE POPULATION…			BASE PM2.5 (mg/m3)...				BASE POPULATION (XXX = BAU, PATH1, PATH2)…			BAU PM2.5 (mg/m3)...				PATH1 PM2.5 (mg/m3)...				PATH2 PM2.5 (mg/m3)...
GRID	BASE-POP-APT	BASE-POP-GER	BASE-POP-HSE	BASE-WIN-DAY	BASE-WIN-NGT	BASE-SUM-DAY	BASE-SUM-NGT	XXX-POP-APT	XXX-POP-GER	XXX-POP-HSE	BAU-WIN-DAY	BAU-WIN-NGT	BAU-SUM-DAY	BAU-SUM-NGT	PATH1-WIN-DAY	PATH1-WIN-NGT	PATH1-SUM-DAY	PATH1-SUM-NGT	PATH2-WIN-DAY	PATH2-WIN-NGT	PATH2-SUM-DAY	PATH2-SUM-NGT
1	0	0	0	21.2834	19.5743	10.4169	10.1758	0	0	0	22.6897	20.6189	10.5095	10.2197	13.9562	13.2724	10.0599	10.0269	10.1362	10.1237	10.0408	10.0182
2	0	0	0	21.8488	20.0828	10.4591	10.1979	0	0	0	23.3271	21.1897	10.5576	10.245	14.1506	13.4489	10.0653	10.0307	10.1437	10.1311	10.0449	10.0213
3	0	0	0	22.4684	20.6608	10.5029	10.2129	0	0	0	24.0253	21.8353	10.6078	10.2635	14.3606	13.6427	10.0711	10.0338	10.152	10.1425	10.0494	10.0239
4	0	0	0	23.1457	21.2783	10.5474	10.2205	0	0	0	24.788	22.5252	10.6594	10.2743	14.5871	13.8509	10.0773	10.0357	10.1617	10.1565	10.0541	10.0252
5	0	0	0	23.8698	21.8993	10.592	10.2237	0	0	0	25.6039	23.2227	10.7116	10.2805	14.8292	14.0679	10.0838	10.037	10.1732	10.1687	10.059	10.0259
6	0	0	0	24.6195	22.5476	10.6362	10.2201	0	0	0	26.4511	23.9516	10.7643	10.2797	15.0838	14.2939	10.0906	10.0379	10.1856	10.1774	10.0641	10.0265
7	0	0	0	25.381	23.2809	10.6803	10.2068	0	0	0	27.3145	24.7699	10.8174	10.2688	15.3469	14.5367	10.0975	10.0382	10.1979	10.1875	10.0692	10.0265
8	0	0	0	26.1477	24.1027	10.7247	10.1896	0	0	0	28.1854	25.6805	10.8717	10.254	15.6145	14.8007	10.1046	10.0375	10.2105	10.2029	10.0744	10.0255
9	0	0	0	26.9084	24.9518	10.7707	10.1785	0	0	0	29.0503	26.6212	10.9282	10.245	15.8807	15.0802	10.1119	10.0369	10.224	10.2197	10.0796	10.0245
10	0	0	0	27.6446	25.7714	10.8196	10.1765	0	0	0	29.8881	27.5343	10.9883	10.2451	16.1375	15.3668	10.1196	10.0372	10.2383	10.2305	10.085	10.0245
11	0	0	0	28.3355	26.5766	10.8723	10.1767	0	0	0	30.6753	28.4338	11.0531	10.2473	16.3775	15.6573	10.1276	10.0377	10.2519	10.2349	10.0906	10.0246
12	0	0	0	28.9664	27.4453	10.9294	10.1716	0	0	0	31.3951	29.3963	11.1228	10.2443	16.5964	15.9558	10.1361	10.0372	10.2636	10.2419	10.0966	10.0238
13	0	0	0	29.5364	28.4062	10.9894	10.1642	0	0	0	32.045	30.4489	11.1959	10.2393	16.7924	16.2619	10.1451	10.0363	10.2736	10.2579	10.103	10.0225
14	0	0	0	30.038	29.4407	11.0489	10.1634	0	0	0	32.6157	31.5718	11.2688	10.2412	16.9638	16.5652	10.1544	10.0365	10.2825	10.2788	10.1096	10.0222
15	0	0	0	30.4372	30.5512	11.1034	10.1743	0	0	0	33.0716	32.7655	11.3367	10.2554	17.108	16.8589	10.1636	10.0384	10.2888	10.3039	10.1164	10.0236
16	0	0	0	30.7314	31.6495	11.1496	10.2044	0	0	0	33.4099	33.9407	11.396	10.2891	17.2235	17.1387	10.1725	10.0419	10.2907	10.332	10.1229	10.0262
17	0	0	0	31.0001	32.5923	11.1862	10.2566	0	0	0	33.71	34.953	11.4449	10.3449	17.3138	17.3981	10.1808	10.0469	10.2927	10.3565	10.1291	10.0302
18	0	0	0	31.2913	33.3495	11.2124	10.3196	0	0	0	34.021	35.7715	11.4823	10.4116	17.3834	17.6351	10.1881	10.0525	10.3004	10.3742	10.1346	10.0347
19	0	0	0	31.5229	33.9724	11.2244	10.3926	0	0	0	34.2623	36.4475	11.5038	10.4884	17.4321	17.8537	10.1938	10.0589	10.3108	10.3873	10.1388	10.0398
20	0	0	0	31.5792	34.5188	11.2154	10.4285	0	0	0	34.3219	37.0401	11.5023	10.5282	17.4599	18.063	10.1969	10.0639	10.3126	10.4031	10.141	10.0441
21	0	0	0	31.5161	34.9304	11.1805	10.3962	0	0	0	34.2588	37.4931	11.4725	10.4995	17.4781	18.2573	10.1967	10.0639	10.302	10.4187	10.1405	10.044
22	0	0	0	31.5228	35.2458	11.1222	10.3528	0	0	0	34.2627	37.8453	11.4169	10.4589	17.504	18.4261	10.1934	10.0633	10.2934	10.4246	10.1374	10.0434
23	0	0	0	31.6335	35.6393	11.049	10.313	0	0	0	34.3653	38.2686	11.3441	10.4216	17.5367	18.5751	10.188	10.0632	10.2978	10.4274	10.1326	10.0434
24	0	0	0	31.6814	36.0239	10.9688	10.3107	0	0	0	34.3973	38.6719	11.2621	10.4216	17.5527	18.6908	10.1814	10.066	10.3047	10.4274	10.127	10.046
25	0	0	0	31.5459	36.1008	10.8855	10.343	0	0	0	34.234	38.7539	11.1755	10.456	17.5228	18.7436	10.1741	10.0702	10.2989	10.4148	10.121	10.0496
26	0	0	0	31.2485	35.8042	10.8038	10.3842	0	0	0	33.8922	38.4486	11.0893	10.4987	17.4357	18.7213	10.1664	10.071	10.2833	10.383	10.1148	10.0494
27	0	0	0	30.8196	35.4939	10.7336	10.4085	0	0	0	33.402	38.1145	11.0137	10.5243	17.297	18.6479	10.1591	10.07	10.2688	10.3557	10.109	10.0476
28	0	0	0	30.3133	35.171	10.6857	10.3823	0	0	0	32.8196	37.7514	10.9598	10.4993	17.1187	18.5346	10.1534	10.0657	10.2607	10.3469	10.1048	10.0431
29	0	0	0	29.7157	34.7242	10.6626	10.3884	0	0	0	32.1354	37.2495	10.9302	10.5064	16.9041	18.3798	10.1497	10.0651	10.2521	10.3458	10.1024	10.0421
30	0	0	0	29.0171	33.9936	10.6543	10.4008	0	0	0	31.3441	36.4517	10.9153	10.5193	16.6601	18.169	10.147	10.067	10.2383	10.3294	10.1009	10.044
31	0	0	0	28.2883	33.118	10.6461	10.4735	0	0	0	30.5192	35.4991	10.9004	10.5923	16.4017	17.9027	10.144	10.0744	10.2259	10.3021	10.0992	10.0508
32	0	0	0	27.6219	32.3761	10.6289	10.5572	0	0	0	29.7546	34.6718	10.8764	10.6765	16.1422	17.617	10.1399	10.0831	10.219	10.2997	10.0965	10.0589
33	0	0	0	26.9819	31.4452	10.602	10.4966	0	0	0	29.0158	33.6532	10.8424	10.6171	15.8856	17.312	10.135	10.0799	10.2144	10.2989	10.0931	10.0562
34	0	0	0	26.2209	30.4896	10.567	10.4041	0	0	0	28.1551	32.6157	10.8002	10.5266	15.6245	17.0139	10.1295	10.0751	10.2016	10.298	10.0891	10.052
35	0	0	0	25.4433	29.6824	10.5244	10.3548	0	0	0	27.278	31.7281	10.7503	10.4802	15.3649	16.7231	10.1235	10.0735	10.1866	10.2991	10.0846	10.0506
36	0	0	0	24.6623	28.9881	10.4759	10.4789	0	0	0	26.4017	30.9507	10.6949	10.6086	15.1089	16.4465	10.1172	10.0864	10.1749	10.3014	10.0796	10.062
37	0	0	0	23.8961	28.4076	10.4266	10.5737	0	0	0	25.5479	30.2853	10.6397	10.7085	14.8618	16.1976	10.111	10.0981	10.1722	10.3094	10.0747	10.0725
38	0	0	0	23.1921	27.4847	10.3825	10.5021	0	0	0	24.7611	29.2763	10.5906	10.6425	14.6216	15.9238	10.1056	10.0941	10.1738	10.2832	10.0704	10.0684
39	0	0	0	22.4865	26.4871	10.3459	10.4349	0	0	0	23.9747	28.1927	10.5497	10.5785	14.3784	15.6464	10.1009	10.087	10.1625	10.2502	10.0666	10.0612
40	0	0	0	21.8385	25.7512	10.3154	10.4551	0	0	0	23.2534	27.3691	10.5151	10.5991	14.1545	15.3864	10.0964	10.0853	10.1479	10.2388	10.0629	10.0587
41	0	0	0	21.2616	25.1181	10.2891	10.5078	0	0	0	22.6149	26.6551	10.4846	10.651	13.9564	15.137	10.0919	10.0908	10.1373	10.2382	10.0592	10.0638
42	0	0	0	20.7583	24.5591	10.2668	10.5341	0	0	0	22.0576	26.0309	10.458	10.6762	13.7762	14.9144	10.0877	10.0935	10.1308	10.2464	10.0556	10.0663
43	0	0	0	20.3661	23.8683	10.2489	10.5196	0	0	0	21.6156	25.2853	10.4354	10.6618	13.6191	14.6916	10.0837	10.0897	10.128	10.2292	10.0524	10.0622
44	0	0	0	20.09	23.1211	10.2354	10.4446	0	0	0	21.2957	24.485	10.4163	10.5881	13.4894	14.4836	10.0797	10.0849	10.1288	10.1972	10.0492	10.058
45	0	0	0	19.815	22.6786	10.2251	10.4362	0	0	0	20.9827	23.9955	10.3992	10.582	13.3727	14.3288	10.0755	10.0888	10.1254	10.186	10.0461	10.0623
46	0	0	0	19.3887	22.3374	10.2166	10.4315	0	0	0	20.5231	23.6204	10.3831	10.5782	13.258	14.2073	10.0714	10.0897	10.112	10.1856	10.043	10.0633
47	0	0	0	19.0437	22.0324	10.2087	10.4478	0	0	0	20.1522	23.2857	10.3673	10.5942	13.1708	14.0985	10.0675	10.0918	10.1064	10.1891	10.0403	10.0654
48	0	0	0	18.9161	21.7164	10.2005	10.493	0	0	0	20.0083	22.9406	10.3516	10.6392	13.1239	13.9892	10.0641	10.0955	10.1113	10.1802	10.0381	10.069
49	0	0	0	18.9026	21.4355	10.1918	10.4977	0	0	0	19.9842	22.633	10.3357	10.6428	13.1009	13.8941	10.061	10.0929	10.1211	10.1635	10.0362	10.0662
50	0	0	0	18.833	21.2958	10.1824	10.4873	0	0	0	19.9076	22.4791	10.3197	10.6341	13.0758	13.8397	10.058	10.0942	10.1231	10.1645	10.0343	10.0678
51	0	0	0	18.6608	21.1621	10.1724	10.4565	0	0	0	19.733	22.3384	10.3036	10.6019	13.0422	13.8044	10.0552	10.0914	10.113	10.1617	10.0325	10.0654
52	0	0	0	18.5339	21.0221	10.1619	10.4384	0	0	0	19.6026	22.1906	10.2878	10.5786	13.0174	13.7781	10.0526	10.0874	10.1057	10.1521	10.0308	10.0621
53	0	0	0	18.5103	20.9793	10.1514	10.4742	0	0	0	19.5746	22.1489	10.2727	10.6092	13.0099	13.7706	10.0501	10.089	10.1048	10.1562	10.0291	10.0641
54	0	0	0	18.5549	21.0517	10.1414	10.5221	0	0	0	19.6194	22.2284	10.2587	10.656	13.0208	13.7737	10.0478	10.0937	10.1062	10.1711	10.0275	10.0688
55	0	0	0	18.6355	21.1273	10.1326	10.5285	0	0	0	19.7035	22.3134	10.2462	10.6644	13.0435	13.7765	10.0455	10.0963	10.1039	10.185	10.0258	10.0714
56	0	0	0	18.7552	21.1014	10.1253	10.4825	0	0	0	19.8303	22.2901	10.2358	10.6157	13.077	13.7629	10.0435	10.0898	10.102	10.1805	10.0242	10.0654
57	0	0	0	18.899	21.015	10.1198	10.4337	0	0	0	19.983	22.1979	10.2278	10.5628	13.1152	13.7388	10.0419	10.0835	10.1027	10.1623	10.023	10.0599
58	0	0	0	19.0164	20.9888	10.1162	10.4202	0	0	0	20.1079	22.1703	10.222	10.5475	13.1474	13.7338	10.0407	10.0845	10.1032	10.1602	10.0221	10.0617
59	0	0	0	19.0858	21.0582	10.1141	10.4173	0	0	0	20.1826	22.2426	10.2184	10.5437	13.1712	13.7444	10.0399	10.0872	10.1027	10.1757	10.0215	10.0649
60	0	0	0	19.1321	21.1438	10.1135	10.4032	0	0	0	20.2324	22.3294	10.2166	10.5274	13.1914	13.7473	10.0395	10.0857	10.1038	10.1903	10.0213	10.0639
61	0	0	0	19.1696	21.157	10.1138	10.4012	0	0	0	20.2723	22.3424	10.2162	10.5248	13.2092	13.7358	10.0393	10.085	10.1081	10.1943	10.0212	10.0636
62	0	0	0	19.1731	21.0784	10.115	10.4305	0	0	0	20.2766	22.2568	10.2167	10.5511	13.2168	13.7104	10.0392	10.0838	10.114	10.183	10.0213	10.0623
63	0	0	0	19.1175	20.9641	10.1167	10.4601	0	0	0	20.2186	22.1381	10.2178	10.5784	13.2062	13.6871	10.0391	10.0826	10.1181	10.1762	10.0213	10.0608
64	0	0	0	19.0197	20.8846	10.1186	10.4576	0	0	0	20.108	22.0544	10.2191	10.5748	13.1722	13.6681	10.0391	10.0802	10.1139	10.1816	10.0213	10.0583
65	0	0	0	18.91	20.8344	10.1204	10.4404	0	0	0	19.9804	21.9973	10.2203	10.5567	13.1268	13.6453	10.039	10.0784	10.107	10.1911	10.0213	10.0568
66	0	0	0	18.8005	20.7589	10.122	10.445	0	0	0	19.8577	21.9133	10.221	10.562	13.0841	13.6126	10.0387	10.0825	10.1043	10.1955	10.0212	10.0612
67	0	0	0	18.6805	20.6415	10.1232	10.4704	0	0	0	19.7277	21.7862	10.2212	10.5883	13.042	13.5723	10.0384	10.089	10.1031	10.1915	10.021	10.0679
68	0	0	0	18.5297	20.5242	10.124	10.4818	0	0	0	19.5643	21.6618	10.2206	10.5993	12.9904	13.5399	10.038	10.0909	10.1009	10.1858	10.0208	10.0699
69	0	0	0	18.353	20.4471	10.1241	10.4589	0	0	0	19.371	21.5791	10.2191	10.5751	12.9294	13.5232	10.0375	10.087	10.098	10.1809	10.0205	10.066
70	0	0	0	18.1747	20.4031	10.1237	10.416	0	0	0	19.1752	21.5279	10.2167	10.5306	12.8684	13.5158	10.0368	10.0812	10.096	10.1753	10.0202	10.0604
71	0	0	0	18.018	20.3937	10.1226	10.3814	0	0	0	19.0032	21.5154	10.2134	10.4964	12.8166	13.5226	10.036	10.0795	10.0952	10.1726	10.0198	10.0592
72	2.86191	9.03043	9.02839	17.8959	20.4226	10.121	10.3722	12.0843	8.07833	8.07651	18.869	21.5492	10.2093	10.4892	12.778	13.5463	10.0351	10.0825	10.0944	10.1746	10.0193	10.0626
73	3.26942	10.3163	10.314	17.8041	20.4896	10.1188	10.3857	13.805	9.22861	9.22653	18.7676	21.6236	10.2045	10.5037	12.75	13.5795	10.0342	10.0854	10.0932	10.1765	10.0188	10.0656
74	2.53089	7.98595	7.98414	17.7288	20.601	10.1161	10.4063	10.6866	7.14397	7.14235	18.6842	21.7419	10.1992	10.5228	12.7277	13.6206	10.0332	10.0844	10.0922	10.1748	10.0182	10.0644
75	2.46122	7.76611	7.76436	17.67	20.7453	10.1131	10.4211	10.3924	6.94731	6.94574	18.6188	21.8925	10.1934	10.5353	12.7111	13.6683	10.0321	10.0809	10.0916	10.1696	10.0177	10.0606
76	2.70449	8.53372	8.53179	17.631	20.8951	10.1098	10.4295	11.4196	7.63399	7.63226	18.5735	22.0484	10.1873	10.5418	12.6999	13.7181	10.031	10.078	10.0905	10.1637	10.0171	10.0576
77	2.94776	9.30132	9.29922	17.6061	21.0303	10.1063	10.4372	12.4468	8.32066	8.31878	18.5414	22.1916	10.181	10.5477	12.691	13.768	10.03	10.0774	10.0884	10.1618	10.0165	10.0569
78	3.19103	10.0689	10.0667	17.5892	21.1465	10.1026	10.4457	13.474	9.00734	9.0053	18.5165	22.318	10.1747	10.5545	12.6834	13.8171	10.0289	10.0788	10.086	10.1648	10.0159	10.0585
79	3.4343	10.8365	10.8341	17.5722	21.2315	10.0988	10.449	14.5012	9.69401	9.69182	18.491	22.4104	10.1682	10.5573	12.6751	13.8567	10.0278	10.0818	10.0837	10.1678	10.0154	10.0619
80	3.60276	11.3681	11.3655	17.5435	21.2774	10.095	10.4392	15.2125	10.1695	10.1672	18.4526	22.4578	10.1619	10.5486	12.6623	13.881	10.0268	10.0849	10.0813	10.1663	10.0148	10.0653
81	3.15069	9.94164	9.9394	17.502	21.2828	10.0913	10.4138	13.3037	8.89347	8.89146	18.4005	22.4601	10.1558	10.524	12.645	13.8906	10.0258	10.0853	10.0791	10.1609	10.0143	10.0662
82	2.5601	8.0781	8.07628	17.4507	21.2493	10.0878	10.3766	10.8099	7.22641	7.22478	18.3388	22.4219	10.1499	10.4855	12.6253	13.8881	10.0249	10.082	10.0776	10.1548	10.0137	10.0635
83	1.96951	6.21456	6.21316	17.3881	21.1836	10.0844	10.3341	8.31618	5.55935	5.55809	18.2663	22.3509	10.1444	10.4406	12.6027	13.8758	10.024	10.0766	10.0773	10.1495	10.0133	10.0587
84	1.37892	4.35102	4.35004	17.3154	21.0956	10.0814	10.2922	5.82244	3.89228	3.89141	18.1838	22.2564	10.1393	10.3965	12.5772	13.855	10.0232	10.0715	10.0775	10.1448	10.0128	10.0542
85	0.689816	2.17663	2.17614	17.2342	20.9932	10.0787	10.2548	2.91272	1.94715	1.94671	18.0923	22.1453	10.1347	10.3579	12.5485	13.8265	10.0225	10.0675	10.0775	10.1398	10.0125	10.0506
86	0	0	0	17.1446	20.8814	10.0763	10.2244	0	0	0	17.991	22.0222	10.1307	10.3262	12.5159	13.7914	10.0218	10.0636	10.0771	10.1341	10.0121	10.0473
87	0	0	0	17.0476	20.7636	10.0743	10.2024	0	0	0	17.8812	21.8908	10.1271	10.302	12.4798	13.7512	10.0213	10.0593	10.076	10.1283	10.0118	10.0433
88	0	0	0	16.9468	20.6423	10.0726	10.189	0	0	0	17.7667	21.7546	10.124	10.2855	12.4415	13.7078	10.0207	10.0546	10.0746	10.1228	10.0115	10.0388
89	0	0	0	16.8465	20.5192	10.0713	10.1836	0	0	0	17.6524	21.6158	10.1214	10.2769	12.403	13.663	10.0203	10.0508	10.0731	10.1182	10.0113	10.0352
90	0	0	0	16.7494	20.3957	10.0703	10.1841	0	0	0	17.5418	21.4771	10.1192	10.2758	12.3658	13.6185	10.0199	10.0493	10.0719	10.1151	10.0111	10.0339
91	0	0	0	16.657	20.2728	10.0696	10.1884	0	0	0	17.4365	21.3396	10.1175	10.2803	12.3307	13.5754	10.0195	10.0504	10.0711	10.1136	10.0109	10.0351
92	0	0	0	16.5697	20.1492	10.0692	10.1942	0	0	0	17.337	21.2021	10.116	10.2874	12.298	13.5334	10.0192	10.0531	10.0706	10.1133	10.0108	10.0379
93	0	0	0	16.4875	20.0223	10.0689	10.1998	0	0	0	17.243	21.061	10.1148	10.2942	12.2674	13.4908	10.0189	10.0558	10.0704	10.1129	10.0107	10.0407
94	0	0	0	16.4104	19.8884	10.0688	10.2044	0	0	0	17.1546	20.9118	10.1139	10.2991	12.2388	13.4458	10.0187	10.0574	10.0703	10.1116	10.0106	10.0425
95	0	0	0	21.0377	19.3519	10.3798	10.1556	0	0	0	22.4124	20.3624	10.4687	10.1969	13.872	13.1873	10.0555	10.0241	10.1321	10.123	10.0373	10.0159
96	0	0	0	21.5745	19.8268	10.4214	10.1758	0	0	0	23.0179	20.8962	10.5158	10.2202	14.0593	13.3555	10.0606	10.0268	10.1394	10.1276	10.0412	10.0179
97	0	0	0	22.1643	20.3524	10.4658	10.199	0	0	0	23.6828	21.4865	10.5665	10.2468	14.2624	13.5392	10.0663	10.0304	10.1475	10.1339	10.0455	10.0209
98	0	0	0	22.8109	20.9538	10.5122	10.2174	0	0	0	24.4114	22.1585	10.6197	10.2687	14.4817	13.742	10.0724	10.034	10.1563	10.1443	10.0501	10.0239
99	0	0	0	23.5182	21.6086	10.5597	10.2278	0	0	0	25.208	22.8892	10.6746	10.2826	14.7182	13.9619	10.0789	10.0365	10.1664	10.1585	10.0551	10.0258
100	0	0	0	24.2775	22.2751	10.6075	10.2319	0	0	0	26.0634	23.6366	10.7306	10.2901	14.9716	14.1928	10.0858	10.0381	10.1783	10.1721	10.0603	10.0268
101	0	0	0	25.0665	22.9677	10.6552	10.2279	0	0	0	26.9547	24.4148	10.7873	10.2892	15.2388	14.4333	10.093	10.0392	10.1912	10.1823	10.0657	10.0275
102	0	0	0	25.8679	23.7444	10.7029	10.2139	0	0	0	27.863	25.2818	10.8446	10.2779	15.5152	14.6909	10.1004	10.0395	10.2041	10.1931	10.0712	10.0275
103	0	0	0	26.6723	24.6128	10.7513	10.1964	0	0	0	28.7768	26.2448	10.9035	10.2628	15.7959	14.9707	10.1081	10.0389	10.2173	10.2092	10.0768	10.0266
104	0	0	0	27.4671	25.5118	10.8015	10.185	0	0	0	29.6808	27.2413	10.9649	10.2537	16.0742	15.2677	10.116	10.0383	10.2314	10.2271	10.0824	10.0256
105	0	0	0	28.2344	26.3823	10.855	10.1828	0	0	0	30.5541	28.2113	11.0304	10.2538	16.3416	15.5726	10.1243	10.0386	10.2463	10.2393	10.0883	10.0254
106	0	0	0	28.9539	27.2411	10.9128	10.1835	0	0	0	31.3737	29.17	11.101	10.2567	16.5907	15.8809	10.133	10.0391	10.2608	10.2445	10.0944	10.0256
107	0	0	0	29.6104	28.1718	10.9748	10.1791	0	0	0	32.1224	30.1999	11.1765	10.2546	16.8173	16.1976	10.1421	10.0387	10.2731	10.2526	10.1009	10.0247
108	0	0	0	30.2022	29.207	11.0391	10.1723	0	0	0	32.7967	31.3319	11.2546	10.2504	17.0196	16.522	10.1518	10.0377	10.2837	10.2701	10.1077	10.0233
109	0	0	0	30.7153	30.3385	11.1013	10.1729	0	0	0	33.3808	32.5561	11.331	10.2539	17.1962	16.8434	10.1615	10.0379	10.293	10.2937	10.1148	10.023
110	0	0	0	31.1129	31.5478	11.1569	10.1889	0	0	0	33.8367	33.8523	11.4005	10.2734	17.3443	17.1547	10.1712	10.0401	10.2988	10.3226	10.1218	10.0245
111	0	0	0	31.4199	32.6896	11.2027	10.2293	0	0	0	34.1887	35.074	11.4597	10.3178	17.463	17.4486	10.1803	10.0444	10.3005	10.3521	10.1285	10.0278
112	0	0	0	31.7307	33.6245	11.2378	10.2908	0	0	0	34.5314	36.0812	11.5072	10.3834	17.5568	17.7174	10.1886	10.0505	10.3046	10.375	10.1347	10.0327
113	0	0	0	32.0453	34.365	11.2603	10.364	0	0	0	34.865	36.8859	11.5407	10.4607	17.6277	17.9629	10.1957	10.057	10.3148	10.391	10.1401	10.0379
114	0	0	0	32.2293	34.9852	11.2645	10.4342	0	0	0	35.0575	37.5622	11.5541	10.5348	17.6733	18.1927	10.2007	10.0637	10.3234	10.4043	10.1438	10.0435
115	0	0	0	32.2173	35.4973	11.2431	10.4328	0	0	0	35.0477	38.1226	11.5395	10.5373	17.698	18.4102	10.2026	10.0662	10.319	10.4204	10.145	10.0456
116	0	0	0	32.168	35.8636	11.1935	10.3849	0	0	0	34.9967	38.5302	11.4943	10.493	17.7192	18.6035	10.201	10.0652	10.3061	10.4315	10.1433	10.0446
117	0	0	0	32.2346	36.2473	11.1222	10.3363	0	0	0	35.0565	38.9483	11.4249	10.4472	17.7488	18.7722	10.1964	10.0646	10.3023	10.4371	10.1391	10.0442
118	0	0	0	32.3272	36.6938	11.0392	10.3121	0	0	0	35.1351	39.4197	11.3414	10.4256	17.7745	18.9129	10.1901	10.0656	10.3094	10.4425	10.1336	10.0451
119	0	0	0	32.2666	36.9252	10.9513	10.3384	0	0	0	35.0506	39.6612	11.2513	10.4545	17.7659	18.9956	10.1828	10.0708	10.3109	10.4374	10.1275	10.0497
120	0	0	0	32.0235	36.7213	10.8635	10.3891	0	0	0	34.7681	39.4504	11.1596	10.5076	17.6997	18.9975	10.1749	10.0748	10.2993	10.4093	10.121	10.0527
121	0	0	0	31.6109	36.3826	10.7845	10.4284	0	0	0	34.2972	39.0895	11.0756	10.5487	17.5718	18.9343	10.1671	10.0749	10.2823	10.3749	10.1148	10.0518
122	0	0	0	31.0977	36.0474	10.7264	10.4112	0	0	0	33.7085	38.7171	11.0117	10.5328	17.3966	18.8258	10.1606	10.0707	10.271	10.3584	10.1098	10.0473
123	0	0	0	30.5088	35.6072	10.6954	10.403	0	0	0	33.0314	38.2246	10.9743	10.5257	17.1841	18.6762	10.156	10.0679	10.2633	10.356	10.1066	10.044
124	0	0	0	29.8146	34.9252	10.6839	10.4154	0	0	0	32.2419	37.4768	10.956	10.5388	16.9393	18.4772	10.1529	10.0692	10.2502	10.3454	10.1048	10.0451
125	0	0	0	29.066	34.0519	10.6757	10.4778	0	0	0	31.3942	36.5251	10.9407	10.6017	16.6746	18.2158	10.1498	10.0755	10.2362	10.3174	10.103	10.0509
126	0	0	0	28.3748	33.2862	10.6582	10.5746	0	0	0	30.6013	35.6716	10.9161	10.699	16.4057	17.9249	10.1457	10.0854	10.2285	10.3072	10.1003	10.0602
127	0	0	0	27.7118	32.3502	10.629	10.5198	0	0	0	29.8357	34.6438	10.8796	10.6452	16.138	17.6123	10.1407	10.0831	10.2238	10.3035	10.0968	10.0584
128	0	0	0	26.9122	31.3706	10.5903	10.4168	0	0	0	28.933	33.5761	10.8333	10.5439	15.8638	17.3015	10.135	10.0773	10.2115	10.2998	10.0928	10.0533
129	0	0	0	26.0923	30.5443	10.5434	10.3734	0	0	0	28.0092	32.6666	10.7789	10.503	15.591	17.0003	10.1288	10.0759	10.1963	10.3035	10.0883	10.052
130	0	0	0	25.269	29.8194	10.491	10.5077	0	0	0	27.0841	31.8597	10.719	10.6411	15.3207	16.7144	10.1221	10.0886	10.1815	10.3098	10.0832	10.0632
131	0	0	0	24.4723	29.183	10.4383	10.5904	0	0	0	26.1938	31.1398	10.6598	10.7287	15.0619	16.4581	10.1155	10.0996	10.1761	10.3195	10.0779	10.0731
132	0	0	0	23.7497	28.188	10.3917	10.5123	0	0	0	25.3864	30.0584	10.6076	10.6561	14.8157	16.1769	10.1096	10.0953	10.1793	10.2928	10.0733	10.0688
133	0	0	0	23.0207	27.1887	10.3534	10.4564	0	0	0	24.5764	28.9722	10.5647	10.6052	14.5679	15.8963	10.1046	10.0906	10.1708	10.2624	10.0692	10.0638
134	0	0	0	22.3516	26.4697	10.3219	10.4856	0	0	0	23.8314	28.1644	10.5287	10.6357	14.3376	15.6337	10.0999	10.0904	10.1558	10.2546	10.0653	10.0628
135	0	0	0	21.7553	25.8225	10.2951	10.5296	0	0	0	23.1679	27.4305	10.4974	10.6789	14.1291	15.3736	10.0951	10.0958	10.143	10.2523	10.0613	10.0678
136	0	0	0	21.2438	25.2213	10.2727	10.5622	0	0	0	22.5988	26.7566	10.4703	10.71	13.9405	15.1326	10.0905	10.0976	10.137	10.2535	10.0575	10.0693
137	0	0	0	20.8601	24.3922	10.255	10.5123	0	0	0	22.1646	25.8693	10.4476	10.6593	13.7818	14.8881	10.0863	10.0902	10.1367	10.2283	10.0541	10.0619
138	0	0	0	20.5757	23.6577	10.2417	10.4486	0	0	0	21.8336	25.0812	10.4284	10.5964	13.6447	14.6759	10.0823	10.0868	10.1372	10.2045	10.0509	10.0592
139	0	0	0	20.1719	23.2155	10.2314	10.4542	0	0	0	21.3878	24.5882	10.411	10.6042	13.5076	14.5112	10.0781	10.0914	10.1271	10.1944	10.0477	10.064
140	0	0	0	19.6773	22.8226	10.2225	10.45	0	0	0	20.8567	24.156	10.394	10.6016	13.3797	14.3722	10.0737	10.0928	10.1138	10.1928	10.0445	10.0655
141	0	0	0	19.3856	22.4728	10.2138	10.4942	0	0	0	20.5381	23.773	10.3769	10.6454	13.2928	14.2464	10.0696	10.0973	10.1131	10.196	10.0416	10.0699
142	0	0	0	19.2955	22.0987	10.2047	10.5246	0	0	0	20.4309	23.3681	10.3598	10.6754	13.2467	14.123	10.0659	10.0982	10.1206	10.183	10.0392	10.0705
143	0	0	0	19.2435	21.8379	10.1949	10.5139	0	0	0	20.3662	23.0785	10.3425	10.6635	13.2146	14.026	10.0625	10.0951	10.1281	10.171	10.0371	10.0675
144	0	0	0	19.079	21.6576	10.1843	10.4889	0	0	0	20.192	22.8819	10.325	10.6399	13.1721	13.9633	10.0594	10.0955	10.1206	10.1679	10.0351	10.0683
145	0	0	0	18.8859	21.4671	10.173	10.4568	0	0	0	19.9946	22.6847	10.3076	10.6066	13.1336	13.9245	10.0564	10.0935	10.1106	10.1628	10.0332	10.067
146	0	0	0	18.7936	21.3834	10.1616	10.4779	0	0	0	19.8976	22.594	10.2909	10.6223	13.1122	13.9061	10.0536	10.0936	10.1093	10.1593	10.0313	10.0675
147	0	0	0	18.7971	21.449	10.1506	10.5341	0	0	0	19.8968	22.6616	10.2753	10.6732	13.1088	13.9076	10.0511	10.0956	10.1106	10.1694	10.0296	10.0696
148	0	0	0	18.856	21.5433	10.1407	10.5545	0	0	0	19.957	22.7637	10.2613	10.6928	13.1232	13.9114	10.0488	10.0971	10.1106	10.1843	10.0279	10.071
149	0	0	0	18.9618	21.5351	10.1325	10.515	0	0	0	20.0672	22.7647	10.2495	10.655	13.1503	13.9043	10.0465	10.0955	10.1079	10.1902	10.0262	10.0699
150	0	0	0	19.1091	21.4335	10.1262	10.4581	0	0	0	20.2223	22.6633	10.2401	10.5947	13.1879	13.8811	10.0446	10.0887	10.107	10.1779	10.0247	10.0639
151	0	0	0	19.2475	21.3802	10.1219	10.4355	0	0	0	20.3695	22.603	10.2331	10.5681	13.2267	13.8647	10.043	10.0865	10.1071	10.1678	10.0235	10.0625
152	0	0	0	19.3354	21.4554	10.1194	10.4326	0	0	0	20.4644	22.6778	10.2284	10.5641	13.2571	13.8737	10.0419	10.0893	10.1062	10.1792	10.0227	10.0659
153	0	0	0	19.3931	21.5725	10.1183	10.4235	0	0	0	20.5267	22.7978	10.2256	10.5536	13.282	13.8853	10.0411	10.0897	10.1062	10.1949	10.0223	10.0669
154	0	0	0	19.4496	21.6021	10.1184	10.4256	0	0	0	20.5869	22.8297	10.2244	10.554	13.3067	13.8802	10.0407	10.0886	10.1094	10.2004	10.022	10.0661
155	0	0	0	19.4843	21.5185	10.1194	10.4559	0	0	0	20.6241	22.7443	10.2245	10.5832	13.3251	13.8592	10.0405	10.0892	10.1147	10.1931	10.022	10.0667
156	0	0	0	19.4685	21.4178	10.121	10.4827	0	0	0	20.6093	22.638	10.2252	10.6065	13.3289	13.8394	10.0404	10.0866	10.1197	10.1832	10.022	10.0637
157	0	0	0	19.4048	21.3778	10.1229	10.4759	0	0	0	20.5403	22.597	10.2263	10.5981	13.3111	13.8339	10.0403	10.0833	10.1204	10.1885	10.022	10.0605
158	0	0	0	19.3122	21.359	10.1247	10.4586	0	0	0	20.4312	22.5742	10.2274	10.5796	13.2711	13.8217	10.0401	10.0816	10.1135	10.1985	10.022	10.0591
159	0	0	0	19.1988	21.2949	10.1263	10.4673	0	0	0	20.3014	22.5032	10.2281	10.5881	13.2239	13.7939	10.0399	10.0854	10.1079	10.2019	10.0219	10.0632
160	0	0	0	19.0673	21.176	10.1276	10.4931	0	0	0	20.1579	22.3758	10.2282	10.615	13.1771	13.7555	10.0396	10.0921	10.1056	10.1968	10.0217	10.0701
161	0	0	0	18.9173	21.0407	10.1283	10.4966	0	0	0	19.9961	22.2322	10.2275	10.6185	13.1275	13.7188	10.0391	10.0936	10.104	10.1903	10.0214	10.0717
162	0	0	0	18.7398	20.9371	10.1283	10.4635	0	0	0	19.8025	22.1219	10.2258	10.5843	13.0678	13.6955	10.0385	10.0891	10.1017	10.1865	10.0211	10.0673
163	0	0	0	18.5487	20.8834	10.1277	10.4182	0	0	0	19.5925	22.0609	10.2233	10.5372	13.0028	13.6865	10.0379	10.0834	10.0997	10.1817	10.0208	10.062
164	0	0	0	18.3718	20.8592	10.1265	10.3919	0	0	0	19.3979	22.0308	10.2197	10.5105	12.9437	13.6867	10.037	10.0822	10.0984	10.1777	10.0203	10.0614
165	0	0	0	18.2239	20.8697	10.1246	10.3958	0	0	0	19.2351	22.0423	10.2153	10.5161	12.8955	13.7009	10.0361	10.086	10.0972	10.1786	10.0198	10.0655
166	3.42692	10.8132	10.8108	18.1101	20.925	10.1221	10.4175	14.47	9.67318	9.671	19.1093	22.1031	10.2102	10.5392	12.8594	13.7276	10.0351	10.0892	10.0955	10.1807	10.0193	10.0686
167	4.16899	13.1548	13.1518	18.0209	21.0211	10.1192	10.4377	17.6034	11.7678	11.7652	19.0105	22.2045	10.2045	10.5582	12.832	13.7624	10.0341	10.0876	10.0939	10.179	10.0187	10.0667
168	4.16899	13.1548	13.1518	17.9508	21.1471	10.1159	10.4481	17.6034	11.7678	11.7652	18.9325	22.3351	10.1983	10.566	12.8113	13.8043	10.033	10.0835	10.0932	10.1735	10.0181	10.0623
169	4.16899	13.1548	13.1518	17.8994	21.2832	10.1123	10.4536	17.6034	11.7678	11.7652	18.8735	22.4761	10.1919	10.5694	12.7955	13.851	10.0318	10.0811	10.0924	10.1675	10.0175	10.0598
170	4.16899	13.1548	13.1518	17.8622	21.409	10.1085	10.4601	17.6034	11.7678	11.7652	18.8275	22.6092	10.1853	10.574	12.7821	13.8998	10.0307	10.0813	10.0906	10.166	10.0169	10.0602
171	4.16899	13.1548	13.1518	17.8339	21.5123	10.1046	10.4648	17.6034	11.7678	11.7652	18.7897	22.7216	10.1786	10.5769	12.77	13.9465	10.0296	10.083	10.0883	10.1696	10.0163	10.0622
172	4.16899	13.1548	13.1518	17.8084	21.5869	10.1006	10.4587	17.6034	11.7678	11.7652	18.7546	22.8029	10.1719	10.5705	12.7585	13.9844	10.0285	10.0853	10.0859	10.1721	10.0157	10.0648
173	4.16899	13.1548	13.1518	17.7752	21.6204	10.0967	10.4363	17.6034	11.7678	11.7652	18.7108	22.8369	10.1653	10.5493	12.7439	14.0059	10.0275	10.0868	10.0834	10.1694	10.0151	10.0669
174	4.16899	13.1548	13.1518	17.727	21.613	10.0929	10.3996	17.6034	11.7678	11.7652	18.6511	22.8257	10.159	10.5131	12.7243	14.0121	10.0265	10.0857	10.0811	10.1628	10.0146	10.0663
175	4.16899	13.1548	13.1518	17.668	21.5689	10.0893	10.3556	17.6034	11.7678	11.7652	18.581	22.7762	10.1531	10.4676	12.7018	14.0063	10.0255	10.0814	10.0798	10.156	10.0141	10.0625
176	4.16899	13.1548	13.1518	17.5993	21.4953	10.086	10.3112	17.6034	11.7678	11.7652	18.5018	22.6965	10.1476	10.4206	12.6771	13.9907	10.0246	10.0757	10.0797	10.1505	10.0136	10.0575
177	4.16899	13.1548	13.1518	17.5206	21.402	10.0831	10.2713	17.6034	11.7678	11.7652	18.4124	22.5958	10.1425	10.3789	12.6492	13.9666	10.0238	10.0707	10.08	10.1457	10.0132	10.0531
178	4.16899	13.1548	13.1518	17.434	21.2967	10.0805	10.2389	17.6034	11.7678	11.7652	18.3144	22.4804	10.1381	10.3453	12.6179	13.935	10.0231	10.0668	10.08	10.1406	10.0128	10.0496
179	3.51127	11.0794	11.0769	17.3398	21.1828	10.0783	10.2154	14.8262	9.91127	9.90903	18.2076	22.3536	10.1341	10.3202	12.5829	13.897	10.0224	10.0629	10.0794	10.1351	10.0125	10.0462
180	0	0	0	17.2385	21.0616	10.0765	10.2009	0	0	0	18.0925	22.2175	10.1307	10.303	12.5444	13.8539	10.0219	10.0586	10.0782	10.1294	10.0122	10.0421
181	0	0	0	17.1337	20.9347	10.0751	10.1947	0	0	0	17.9731	22.0743	10.1278	10.2934	12.5042	13.8077	10.0213	10.0544	10.0766	10.1243	10.0119	10.0381
182	0	0	0	17.0295	20.8039	10.074	10.1948	0	0	0	17.8543	21.927	10.1254	10.2908	12.4641	13.7602	10.0209	10.0519	10.0752	10.1204	10.0117	10.0357
183	0	0	0	16.9283	20.6708	10.0732	10.1989	0	0	0	17.739	21.7778	10.1234	10.2941	12.4256	13.7131	10.0205	10.0521	10.0741	10.118	10.0115	10.0361
184	0	0	0	16.8316	20.536	10.0727	10.2047	0	0	0	17.6287	21.6278	10.1218	10.3008	12.3893	13.667	10.0201	10.0545	10.0735	10.1171	10.0113	10.0386
185	0	0	0	16.7399	20.3978	10.0724	10.2105	0	0	0	17.5241	21.4746	10.1204	10.308	12.3551	13.6208	10.0198	10.0575	10.0733	10.1167	10.0112	10.0417
186	0	0	0	16.6536	20.2536	10.0722	10.2154	0	0	0	17.4254	21.3145	10.1194	10.3136	12.3229	13.5728	10.0196	10.0596	10.0732	10.1154	10.0111	10.0441
187	0	0	0	16.5728	20.1	10.0722	10.2194	0	0	0	17.3324	21.1435	10.1185	10.3171	12.2924	13.521	10.0193	10.0605	10.0731	10.1129	10.011	10.0451
188	0	0	0	16.4963	19.9347	10.0723	10.2227	0	0	0	17.244	20.959	10.1178	10.3191	12.2629	13.4644	10.0191	10.0602	10.073	10.109	10.0109	10.0449
189	0	0	0	20.8255	19.1112	10.3431	10.1413	0	0	0	22.1714	20.0909	10.4283	10.1807	13.7953	13.1046	10.0513	10.0228	10.1292	10.1226	10.034	10.0152
190	0	0	0	21.3252	19.5977	10.3824	10.1572	0	0	0	22.7362	20.6333	10.473	10.1993	13.973	13.2692	10.056	10.0246	10.1353	10.1278	10.0375	10.0164
191	0	0	0	21.8829	20.098	10.4257	10.1764	0	0	0	23.3656	21.1947	10.5223	10.2215	14.1684	13.4451	10.0613	10.0269	10.1427	10.1324	10.0415	10.018
192	0	0	0	22.4986	20.6435	10.4725	10.2	0	0	0	24.06	21.8073	10.5755	10.2484	14.381	13.6366	10.0672	10.0303	10.1513	10.1378	10.046	10.0206
193	0	0	0	23.1747	21.2683	10.5218	10.2211	0	0	0	24.8218	22.5057	10.632	10.2732	14.6105	13.8487	10.0737	10.0341	10.1607	10.1469	10.0508	10.0237
194	0	0	0	23.915	21.9604	10.5725	10.2347	0	0	0	25.6554	23.2775	10.6906	10.2906	14.858	14.0808	10.0806	10.0372	10.1713	10.1608	10.0561	10.0261
195	0	0	0	24.7125	22.6757	10.6239	10.2406	0	0	0	26.5537	24.0781	10.7507	10.3001	15.1237	14.3264	10.0879	10.0392	10.1837	10.1755	10.0616	10.0276
196	0	0	0	25.5439	23.4179	10.6754	10.2365	0	0	0	27.4925	24.911	10.8117	10.2995	15.4043	14.5828	10.0956	10.0405	10.1973	10.1872	10.0674	10.0284
197	0	0	0	26.3883	24.2431	10.7272	10.2216	0	0	0	28.4492	25.8322	10.8738	10.2876	15.6949	14.8564	10.1036	10.0409	10.2109	10.199	10.0733	10.0286
198	0	0	0	27.233	25.1629	10.7799	10.2034	0	0	0	29.4088	26.8527	10.9377	10.2721	15.9896	15.1535	10.1118	10.0404	10.2246	10.2158	10.0793	10.0277
199	0	0	0	28.0641	26.1163	10.8349	10.1918	0	0	0	30.3545	27.9101	11.0047	10.2631	16.2808	15.4696	10.1204	10.0399	10.2393	10.2348	10.0855	10.0267
200	0	0	0	28.8651	27.0422	10.8936	10.1896	0	0	0	31.2665	28.942	11.0763	10.2633	16.5597	15.7944	10.1294	10.0401	10.2549	10.2483	10.0919	10.0265
201	0	0	0	29.6169	27.9614	10.957	10.1909	0	0	0	32.1227	29.9675	11.1533	10.267	16.8192	16.1226	10.1388	10.0407	10.2703	10.2547	10.0985	10.0266
202	0	0	0	30.3027	28.9624	11.0244	10.1874	0	0	0	32.9043	31.0739	11.235	10.2661	17.0546	16.4595	10.1487	10.0403	10.2835	10.2642	10.1055	10.0258
203	0	0	0	30.9177	30.0835	11.0931	10.1814	0	0	0	33.6045	32.2975	11.3184	10.2628	17.2638	16.8038	10.159	10.0394	10.2947	10.2838	10.1128	10.0243
204	0	0	0	31.4393	31.3275	11.158	10.1842	0	0	0	34.1992	33.639	11.3981	10.2688	17.4458	17.1451	10.1693	10.0396	10.3041	10.3112	10.1203	10.024
205	0	0	0	31.836	32.6343	11.2143	10.2077	0	0	0	34.6558	35.0365	11.4688	10.296	17.5977	17.4755	10.1792	10.0422	10.3091	10.344	10.1276	10.0257
206	0	0	0	32.1682	33.7999	11.2592	10.2601	0	0	0	35.034	36.2852	11.5274	10.3527	17.7197	17.7827	10.1885	10.0475	10.3113	10.3735	10.1344	10.0298
207	0	0	0	32.5254	34.7155	11.2918	10.3315	0	0	0	35.4231	37.2761	11.5724	10.4288	17.8169	18.0604	10.1968	10.0545	10.3185	10.3937	10.1407	10.0356
208	0	0	0	32.8351	35.4413	11.3086	10.4149	0	0	0	35.7505	38.0691	11.6	10.5167	17.8871	18.316	10.2036	10.0621	10.3302	10.4078	10.1457	10.0417
209	0	0	0	32.9418	36.0443	11.3021	10.4612	0	0	0	35.864	38.731	11.6021	10.5671	17.9278	18.5567	10.2076	10.0679	10.3343	10.4216	10.1487	10.0467
210	0	0	0	32.8897	36.4965	11.2655	10.4247	0	0	0	35.8125	39.2326	11.5716	10.5343	17.9514	18.7777	10.2081	10.0676	10.3238	10.4359	10.1487	10.0464
211	0	0	0	32.8928	36.8837	11.2003	10.3679	0	0	0	35.8108	39.6594	11.51	10.481	17.977	18.9709	10.2049	10.0664	10.3124	10.4445	10.1457	10.0452
212	0	0	0	32.988	37.362	11.1164	10.324	0	0	0	35.8933	40.1674	11.4272	10.4401	18.005	19.1364	10.1991	10.0663	10.3137	10.4531	10.1405	10.0452
213	0	0	0	32.995	37.7394	11.024	10.3309	0	0	0	35.8787	40.5616	11.3337	10.4498	18.0122	19.2515	10.1919	10.0699	10.319	10.457	10.1343	10.0484
214	0	0	0	32.8193	37.6765	10.9298	10.3865	0	0	0	35.6682	40.4972	11.2367	10.5084	17.9692	19.2844	10.1839	10.0766	10.3139	10.4377	10.1277	10.0541
215	0	0	0	32.4474	37.3336	10.842	10.4441	0	0	0	35.2424	40.1335	11.1446	10.5689	17.8587	19.2368	10.1758	10.0797	10.2981	10.4	10.1211	10.056
216	0	0	0	31.9288	36.9872	10.7732	10.4434	0	0	0	34.6501	39.7503	11.0702	10.5701	17.6892	19.1333	10.1685	10.0768	10.2827	10.3733	10.1154	10.0525
217	0	0	0	31.3429	36.5384	10.7327	10.4227	0	0	0	33.9753	39.251	11.0234	10.5505	17.4796	18.9857	10.163	10.072	10.2744	10.365	10.1114	10.0472
218	0	0	0	30.6624	35.8897	10.7164	10.4327	0	0	0	33.1973	38.5392	11.0001	10.5615	17.2369	18.7964	10.1594	10.0718	10.2631	10.3593	10.109	10.0467
219	0	0	0	29.8999	35.0329	10.7075	10.4837	0	0	0	32.3326	37.605	10.9839	10.6131	16.9674	18.5454	10.1561	10.0768	10.2478	10.3356	10.1071	10.0512
220	0	0	0	29.1814	34.2518	10.69	10.5908	0	0	0	31.5088	36.7344	10.9589	10.7207	16.6887	18.2527	10.1519	10.0875	10.2391	10.3185	10.1044	10.0612
221	0	0	0	28.494	33.3147	10.6586	10.5443	0	0	0	30.7144	35.7025	10.9199	10.6751	16.4086	17.9355	10.1466	10.0865	10.2339	10.3108	10.1007	10.0607
222	0	0	0	27.657	32.3156	10.6156	10.4306	0	0	0	29.77	34.6095	10.8691	10.5629	16.1209	17.6133	10.1406	10.0797	10.2212	10.3042	10.0965	10.0547
223	0	0	0	26.7931	31.4757	10.564	10.3946	0	0	0	28.7987	33.6795	10.8095	10.5289	15.8351	17.2985	10.1342	10.0789	10.2066	10.307	10.092	10.054
224	0	0	0	25.9211	30.7214	10.5071	10.5384	0	0	0	27.8196	32.8418	10.7448	10.676	15.5502	17.0009	10.1273	10.0913	10.1903	10.3152	10.0868	10.0647
225	0	0	0	25.0884	30.0089	10.4508	10.6055	0	0	0	26.8861	32.0479	10.6814	10.7477	15.2768	16.7352	10.1203	10.1011	10.1815	10.3267	10.0814	10.0736
226	0	0	0	24.345	28.9389	10.4014	10.5242	0	0	0	26.0533	30.8925	10.626	10.6717	15.0216	16.4465	10.114	10.0967	10.184	10.3017	10.0764	10.0692
227	0	0	0	23.5946	27.9512	10.3615	10.4841	0	0	0	25.2217	29.8169	10.5809	10.6373	14.7699	16.1635	10.1087	10.0937	10.1779	10.275	10.0721	10.0658
228	0	0	0	22.9028	27.245	10.3289	10.5139	0	0	0	24.4525	29.0219	10.5436	10.6703	14.5342	15.8993	10.1037	10.0954	10.1645	10.2709	10.068	10.0666
229	0	0	0	22.289	26.5897	10.3016	10.5573	0	0	0	23.7663	28.2763	10.5115	10.7131	14.3149	15.6305	10.0987	10.1015	10.1504	10.2699	10.0637	10.0725
230	0	0	0	21.779	25.8952	10.2793	10.5822	0	0	0	23.1946	27.5004	10.484	10.7363	14.1198	15.3648	10.0937	10.1013	10.144	10.2596	10.0596	10.0719
231	0	0	0	21.4103	24.9569	10.2618	10.5	0	0	0	22.7738	26.4978	10.461	10.6525	13.9592	15.0994	10.0892	10.091	10.1465	10.2278	10.0559	10.062
232	0	0	0	21.0602	24.2593	10.2486	10.4644	0	0	0	22.3737	25.7459	10.4415	10.6171	13.8073	14.8832	10.0851	10.0899	10.1436	10.2129	10.0527	10.0614
233	0	0	0	20.5129	23.7772	10.238	10.4709	0	0	0	21.78	25.2102	10.4235	10.6256	13.6482	14.7051	10.0808	10.0939	10.1278	10.2037	10.0496	10.0654
234	0	0	0	20.0209	23.3423	10.2285	10.4857	0	0	0	21.2491	24.7294	10.4054	10.6424	13.5135	14.5465	10.0763	10.0975	10.1187	10.2015	10.0463	10.0691
235	0	0	0	19.7873	22.9295	10.2189	10.5427	0	0	0	20.9876	24.2802	10.3869	10.6991	13.4275	14.4025	10.0718	10.1024	10.122	10.2007	10.0431	10.0737
236	0	0	0	19.6962	22.5331	10.2087	10.5454	0	0	0	20.8778	23.8517	10.368	10.7011	13.3769	14.2708	10.0678	10.1001	10.1303	10.1879	10.0404	10.0712
237	0	0	0	19.5606	22.2664	10.1975	10.522	0	0	0	20.7267	23.5543	10.349	10.6763	13.3293	14.1687	10.0641	10.0971	10.1309	10.178	10.0381	10.0686
238	0	0	0	19.3261	22.0095	10.1854	10.4849	0	0	0	20.48	23.2791	10.3298	10.6402	13.2737	14.0965	10.0608	10.0966	10.1166	10.1687	10.0359	10.0687
239	0	0	0	19.1553	21.8431	10.173	10.4842	0	0	0	20.3031	23.1069	10.3112	10.6386	13.2362	14.0639	10.0576	10.0987	10.1116	10.1684	10.0338	10.0714
240	0	0	0	19.0991	21.8765	10.1609	10.5421	0	0	0	20.2417	23.1341	10.2937	10.6911	13.2191	14.056	10.0548	10.1014	10.1152	10.172	10.0319	10.0742
241	0	0	0	19.1197	21.9926	10.1498	10.579	0	0	0	20.2586	23.2526	10.2781	10.7225	13.2185	14.0597	10.0522	10.1	10.1165	10.1836	10.0302	10.0727
242	0	0	0	19.1974	22.0123	10.1405	10.5493	0	0	0	20.338	23.2799	10.2647	10.6924	13.2351	14.0539	10.0499	10.0973	10.1154	10.1925	10.0284	10.0704
243	0	0	0	19.3283	21.9038	10.1333	10.4869	0	0	0	20.4734	23.1795	10.2539	10.6311	13.2648	14.0349	10.0477	10.0943	10.1129	10.1897	10.0268	10.0682
244	0	0	0	19.4689	21.8133	10.1283	10.4531	0	0	0	20.6213	23.086	10.2456	10.5933	13.3018	14.0138	10.0457	10.0906	10.1115	10.1812	10.0253	10.0653
245	0	0	0	19.5711	21.8699	10.1252	10.4484	0	0	0	20.7315	23.1348	10.2397	10.5849	13.3371	14.011	10.0442	10.0911	10.1102	10.1855	10.0242	10.0665
246	0	0	0	19.6406	21.9971	10.1238	10.4448	0	0	0	20.8071	23.2619	10.236	10.5806	13.3672	14.0211	10.0431	10.0934	10.1095	10.2001	10.0234	10.0695
247	0	0	0	19.7081	22.0417	10.1236	10.4521	0	0	0	20.879	23.3092	10.2339	10.5862	13.3966	14.0196	10.0424	10.0929	10.1113	10.2055	10.023	10.0694
248	0	0	0	19.7715	21.9651	10.1244	10.4833	0	0	0	20.9465	23.2359	10.2333	10.6163	13.4251	14.0065	10.042	10.0935	10.116	10.2015	10.0229	10.0698
249	0	0	0	19.7968	21.866	10.1259	10.5065	0	0	0	20.9749	23.1339	10.2335	10.6372	13.4421	13.9904	10.0418	10.0916	10.1206	10.193	10.0228	10.0677
250	0	0	0	19.7748	21.8504	10.1276	10.4954	0	0	0	20.9535	23.1163	10.2343	10.6231	13.4411	13.99	10.0416	10.0868	10.1245	10.1956	10.0228	10.0628
251	0	0	0	19.7185	21.8811	10.1295	10.4789	0	0	0	20.8876	23.1481	10.2351	10.6052	13.4171	13.9958	10.0414	10.0853	10.121	10.2062	10.0227	10.0618
252	0	0	0	19.6243	21.8436	10.131	10.4917	0	0	0	20.7766	23.1071	10.2357	10.6169	13.3747	13.9791	10.0411	10.0888	10.1127	10.2085	10.0226	10.0657
253	0	0	0	19.4921	21.7256	10.1322	10.5156	0	0	0	20.6304	22.9824	10.2357	10.6415	13.3266	13.9446	10.0408	10.0948	10.1083	10.2024	10.0224	10.0719
254	0	0	0	19.3331	21.5888	10.1329	10.5088	0	0	0	20.4589	22.8378	10.2348	10.6353	13.2749	13.9098	10.0403	10.0959	10.1069	10.195	10.0221	10.0731
255	0	0	0	19.1575	21.4748	10.1328	10.4667	0	0	0	20.2682	22.717	10.233	10.5924	13.2175	13.8851	10.0397	10.0912	10.1056	10.1918	10.0218	10.0687
256	0	0	0	18.9622	21.4032	10.132	10.4238	0	0	0	20.0536	22.6375	10.2302	10.5476	13.1518	13.8713	10.0389	10.0864	10.1037	10.1885	10.0214	10.0644
257	0	0	0	18.7664	21.374	10.1305	10.4104	0	0	0	19.8379	22.6005	10.2264	10.5331	13.0857	13.8677	10.0381	10.086	10.1019	10.1837	10.0209	10.0645
258	0	0	0	18.5958	21.3755	10.1284	10.4273	0	0	0	19.6499	22.5997	10.2216	10.5512	13.0289	13.8747	10.0371	10.09	10.1001	10.183	10.0204	10.0686
259	0.846122	2.66984	2.66924	18.4557	21.415	10.1256	10.4529	3.57272	2.38835	2.38781	19.495	22.6425	10.2161	10.5785	12.9829	13.8938	10.0361	10.0927	10.0978	10.1848	10.0198	10.0712
260	4.00913	12.6503	12.6475	18.3451	21.49	10.1224	10.4686	16.9284	11.3166	11.314	19.3725	22.7211	10.21	10.5933	12.9477	13.9215	10.035	10.0905	10.0957	10.1829	10.0192	10.0687
261	4.16899	13.1548	13.1518	18.2575	21.5909	10.1188	10.4738	17.6034	11.7678	11.7652	19.2751	22.8245	10.2035	10.5958	12.9206	13.9564	10.0339	10.0864	10.095	10.1772	10.0186	10.0642
262	4.16899	13.1548	13.1518	18.1942	21.7036	10.1149	10.4772	17.6034	11.7678	11.7652	19.2028	22.9399	10.1967	10.5969	12.9005	13.9972	10.0327	10.0848	10.0945	10.1715	10.018	10.0627
263	4.16899	13.1548	13.1518	18.1433	21.8138	10.1108	10.4812	17.6034	11.7678	11.7652	19.1414	23.0557	10.1897	10.5988	12.8819	14.0426	10.0315	10.0857	10.0929	10.1707	10.0174	10.0638
264	4.16899	13.1548	13.1518	18.0992	21.904	10.1067	10.4781	17.6034	11.7678	11.7652	19.0859	23.1542	10.1827	10.5938	12.864	14.0869	10.0304	10.0869	10.0907	10.1744	10.0167	10.0655
265	4.16899	13.1548	13.1518	18.0611	21.9627	10.1025	10.4593	17.6034	11.7678	11.7652	19.0365	23.2184	10.1758	10.5747	12.8477	14.121	10.0293	10.0878	10.0883	10.1761	10.0161	10.0668
266	4.16899	13.1548	13.1518	18.0211	21.9842	10.0985	10.4239	17.6034	11.7678	11.7652	18.9849	23.2395	10.1691	10.5406	12.8305	14.1393	10.0282	10.0878	10.0856	10.1718	10.0155	10.0675
267	4.16899	13.1548	13.1518	17.9682	21.9652	10.0947	10.3787	17.6034	11.7678	11.7652	18.9198	23.2156	10.1627	10.4958	12.8092	14.1417	10.0272	10.0855	10.0833	10.1641	10.015	10.0657
268	4.16899	13.1548	13.1518	17.9022	21.912	10.0912	10.3319	17.6034	11.7678	11.7652	18.8418	23.1563	10.1567	10.4471	12.7841	14.1324	10.0262	10.0805	10.0823	10.1569	10.0145	10.0613
269	4.16899	13.1548	13.1518	17.8273	21.8321	10.088	10.2895	17.6034	11.7678	11.7652	18.7556	23.0695	10.1512	10.4022	12.757	14.1133	10.0253	10.0747	10.0823	10.1516	10.014	10.0562
270	4.16899	13.1548	13.1518	17.7428	21.7349	10.0852	10.2549	17.6034	11.7678	11.7652	18.6596	22.9634	10.1463	10.366	12.7264	14.0858	10.0245	10.0701	10.0827	10.1469	10.0136	10.0521
271	4.16899	13.1548	13.1518	17.6505	21.6263	10.0828	10.2297	17.6034	11.7678	11.7652	18.5548	22.8431	10.1419	10.3395	12.6923	14.0508	10.0238	10.0664	10.0826	10.1419	10.0132	10.0488
272	4.16899	13.1548	13.1518	17.5511	21.5079	10.0808	10.214	17.6034	11.7678	11.7652	18.4416	22.7103	10.1381	10.3218	12.6546	14.0094	10.0231	10.0625	10.0819	10.1364	10.0128	10.0452
273	3.67576	11.5984	11.5958	17.4443	21.3802	10.0792	10.2069	15.5207	10.3756	10.3732	18.3199	22.5662	10.1349	10.3115	12.6136	13.9631	10.0225	10.0584	10.0805	10.131	10.0126	10.0413
274	0	0	0	17.3341	21.2447	10.078	10.2065	0	0	0	18.1942	22.4131	10.1322	10.3077	12.5712	13.9136	10.022	10.0552	10.0789	10.1264	10.0123	10.0383
275	0	0	0	17.2247	21.1032	10.0771	10.2104	0	0	0	18.0694	22.2541	10.1299	10.3097	12.5294	13.863	10.0216	10.0543	10.0776	10.1232	10.0121	10.0375
276	0	0	0	17.1184	20.957	10.0765	10.2163	0	0	0	17.9483	22.0912	10.1281	10.3158	12.4893	13.8126	10.0212	10.0561	10.0768	10.1215	10.0119	10.0394
277	0	0	0	17.0166	20.8068	10.0761	10.2223	0	0	0	17.8322	21.9248	10.1266	10.3232	12.4512	13.7624	10.0208	10.0592	10.0765	10.1206	10.0118	10.0427
278	0	0	0	16.9206	20.6508	10.0759	10.2276	0	0	0	17.7225	21.7523	10.1253	10.3295	12.4151	13.7108	10.0205	10.0619	10.0764	10.1194	10.0116	10.0456
279	0	0	0	16.8309	20.4867	10.0758	10.232	0	0	0	17.6195	21.5701	10.1243	10.3339	12.3809	13.656	10.0202	10.0632	10.0764	10.1171	10.0115	10.0471
280	0	0	0	16.7466	20.3117	10.0758	10.2357	0	0	0	17.5221	21.3753	10.1234	10.3365	12.3481	13.5965	10.02	10.0632	10.0763	10.1134	10.0114	10.0472
281	0	0	0	16.6662	20.1251	10.0759	10.239	0	0	0	17.4289	21.1671	10.1227	10.3379	12.316	13.5319	10.0197	10.0623	10.0763	10.1088	10.0113	10.0464
282	0	0	0	16.5873	19.927	10.076	10.2419	0	0	0	17.3372	20.9461	10.1221	10.3385	12.2841	13.4624	10.0195	10.0608	10.0762	10.1038	10.0112	10.045
283	0	0	0	20.6488	18.8387	10.3084	10.1184	0	0	0	21.9691	19.7889	10.3899	10.1559	13.7283	13.0199	10.0474	10.021	10.1276	10.1202	10.031	10.0139
284	0	0	0	21.113	19.338	10.3442	10.1411	0	0	0	22.4944	20.3422	10.4309	10.1814	13.895	13.183	10.0517	10.0233	10.1328	10.1265	10.0342	10.0157
285	0	0	0	21.631	19.8571	10.3848	10.159	0	0	0	23.0804	20.9196	10.4772	10.2022	14.0801	13.3563	10.0566	10.0254	10.1389	10.1327	10.0378	10.017
286	0	0	0	22.2107	20.3888	10.4301	10.1777	0	0	0	23.7351	21.5148	10.5287	10.2239	14.2842	13.5412	10.0621	10.0275	10.1463	10.138	10.0419	10.0184
287	0	0	0	22.8537	20.9586	10.4793	10.201	0	0	0	24.4605	22.1545	10.5848	10.2505	14.5069	13.7418	10.0683	10.0305	10.1553	10.1429	10.0465	10.0206
288	0	0	0	23.5616	21.6077	10.5316	10.2243	0	0	0	25.2584	22.8806	10.6447	10.2773	14.7477	13.9638	10.075	10.0342	10.1654	10.1506	10.0516	10.0236
289	0	0	0	24.3383	22.3371	10.5859	10.2412	0	0	0	26.1329	23.6938	10.7074	10.2981	15.0073	14.2085	10.0823	10.0377	10.1767	10.1637	10.0571	10.0264
290	0	0	0	25.1774	23.1036	10.6412	10.2495	0	0	0	27.0778	24.5503	10.7719	10.3103	15.2862	14.4699	10.0901	10.0402	10.1897	10.1791	10.063	10.0282
291	0	0	0	26.0549	23.901	10.697	10.2459	0	0	0	28.0682	25.4437	10.8378	10.3106	15.5815	14.7436	10.0984	10.0418	10.2039	10.1922	10.0692	10.0293
292	0	0	0	26.9458	24.7814	10.7533	10.2298	0	0	0	29.0772	26.426	10.9052	10.2979	15.8873	15.0349	10.1069	10.0423	10.2182	10.2051	10.0755	10.0296
293	0	0	0	27.8338	25.759	10.8109	10.2107	0	0	0	30.0861	27.5109	10.9747	10.2819	16.197	15.351	10.1159	10.042	10.2325	10.2227	10.082	10.0289
294	0	0	0	28.704	26.7717	10.8713	10.1991	0	0	0	31.0766	28.6347	11.048	10.2731	16.5019	15.688	10.1252	10.0416	10.2477	10.2426	10.0888	10.028
295	0	0	0	29.5421	27.7584	10.9359	10.1971	0	0	0	32.0311	29.7344	11.1264	10.2737	16.7935	16.0345	10.1349	10.0419	10.2642	10.2575	10.0957	10.0277
296	0	0	0	30.3301	28.7459	11.0054	10.199	0	0	0	32.9283	30.8354	11.2105	10.2784	17.0647	16.3848	10.1452	10.0425	10.2806	10.2654	10.103	10.0278
297	0	0	0	31.0487	29.8261	11.0787	10.1966	0	0	0	33.7468	32.028	11.2991	10.2787	17.31	16.7437	10.1559	10.0422	10.2948	10.2767	10.1106	10.027
298	0	0	0	31.6876	31.0481	11.152	10.1918	0	0	0	34.4741	33.3588	11.3878	10.2769	17.5269	17.1098	10.1668	10.0413	10.3067	10.2992	10.1185	10.0255
299	0	0	0	32.2142	32.42	11.2193	10.1982	0	0	0	35.0759	34.8335	11.4705	10.2868	17.7144	17.4735	10.1777	10.0416	10.3159	10.3315	10.1263	10.0251
300	0	0	0	32.6135	33.8131	11.2758	10.2321	0	0	0	35.5364	36.3217	11.5419	10.3246	17.8694	17.8237	10.1879	10.0448	10.3199	10.3681	10.1338	10.0273
301	0	0	0	32.986	34.9802	11.3192	10.2974	0	0	0	35.9559	37.5753	11.5992	10.3945	17.9953	18.143	10.1973	10.0511	10.3236	10.396	10.1408	10.0323
302	0	0	0	33.3813	35.8705	11.3479	10.3811	0	0	0	36.3825	38.5438	11.6403	10.4833	18.0949	18.4302	10.2055	10.0591	10.3343	10.4126	10.1469	10.0388
303	0	0	0	33.6445	36.5787	11.3562	10.4643	0	0	0	36.6614	39.3221	11.659	10.5714	18.1614	18.6967	10.2115	10.0675	10.3453	10.4248	10.1515	10.0459
304	0	0	0	33.6677	37.1313	11.3355	10.4682	0	0	0	36.6895	39.9356	11.6462	10.5796	18.1972	18.9449	10.2143	10.0707	10.3426	10.438	10.1535	10.0486
305	0	0	0	33.6267	37.5498	11.2813	10.4084	0	0	0	36.6465	40.403	11.5975	10.5235	18.223	19.1679	10.2131	10.0687	10.3288	10.4497	10.1521	10.0467
306	0	0	0	33.6877	38.0351	11.2003	10.3477	0	0	0	36.6973	40.9241	11.5192	10.4665	18.2505	19.3617	10.2084	10.0676	10.3218	10.4608	10.1477	10.0457
307	0	0	0	33.7382	38.5358	11.1044	10.3288	0	0	0	36.7277	41.4467	11.4237	10.4508	18.2663	19.5099	10.2014	10.0694	10.3253	10.4715	10.1416	10.0474
308	0	0	0	33.6283	38.6573	11.0037	10.3748	0	0	0	36.5857	41.5734	11.3214	10.5	18.2432	19.5787	10.1934	10.0762	10.3255	10.4639	10.1348	10.0533
309	0	0	0	33.3217	38.3453	10.907	10.4525	0	0	0	36.2296	41.2459	11.2212	10.5812	18.1554	19.5545	10.185	10.0831	10.3143	10.4298	10.1279	10.0589
310	0	0	0	32.814	37.9933	10.8268	10.4756	0	0	0	35.6516	40.8575	11.136	10.6075	17.9971	19.4609	10.1771	10.0831	10.2966	10.3953	10.1216	10.058
311	0	0	0	32.2216	37.5332	10.7753	10.4489	0	0	0	34.9708	40.3457	11.0784	10.5827	17.791	19.3128	10.1708	10.0778	10.2856	10.3758	10.1167	10.0521
312	0	0	0	31.5588	36.8955	10.7524	10.4532	0	0	0	34.2091	39.6459	11.0485	10.588	17.5525	19.127	10.1665	10.0756	10.2763	10.3695	10.1138	10.0494
313	0	0	0	30.7951	36.0557	10.7419	10.4923	0	0	0	33.3405	38.7317	11.0306	10.6277	17.2817	18.8883	10.1629	10.0787	10.261	10.3531	10.1116	10.052
314	0	0	0	30.0481	35.2754	10.7244	10.6062	0	0	0	32.4843	37.8628	11.0051	10.7421	16.9933	18.6011	10.1585	10.0895	10.2507	10.334	10.1088	10.062
315	0	0	0	29.3351	34.3417	10.691	10.5697	0	0	0	31.6596	36.8322	10.9636	10.7063	16.7002	18.2821	10.1528	10.09	10.2451	10.3207	10.1048	10.0629
316	0	0	0	28.4611	33.3288	10.6435	10.4462	0	0	0	30.6733	35.7209	10.9077	10.5841	16.3983	17.9514	10.1464	10.0824	10.2313	10.3117	10.1003	10.0563
317	0	0	0	27.5529	32.483	10.5863	10.4184	0	0	0	29.6536	34.7769	10.8423	10.5582	16.0989	17.6231	10.1397	10.0823	10.2165	10.3128	10.0956	10.0563
318	0	0	0	26.6262	31.7022	10.5244	10.5707	0	0	0	28.6156	33.9066	10.7723	10.7133	15.799	17.3098	10.1327	10.0946	10.2002	10.3186	10.0905	10.0668
319	0	0	0	25.7523	30.893	10.4641	10.6192	0	0	0	27.6344	33.0169	10.7046	10.7658	15.51	17.031	10.1255	10.1027	10.1892	10.3296	10.085	10.0741
320	0	0	0	24.9852	29.7508	10.4119	10.5393	0	0	0	26.7713	31.7917	10.6458	10.691	15.2433	16.7352	10.1188	10.0985	10.1891	10.3088	10.0798	10.0701
321	0	0	0	24.2132	28.7833	10.3701	10.5173	0	0	0	25.9155	30.7367	10.5984	10.6747	14.9857	16.4505	10.1131	10.0964	10.1836	10.288	10.0752	10.0674
322	0	0	0	23.4947	28.0817	10.3366	10.5399	0	0	0	25.1188	29.946	10.5597	10.702	14.7437	16.1838	10.1078	10.0995	10.1733	10.2873	10.0708	10.0697
323	0	0	0	22.8707	27.4162	10.3089	10.5919	0	0	0	24.4189	29.1884	10.5269	10.7548	14.5162	15.9073	10.1025	10.1078	10.1599	10.2891	10.0663	10.0776
324	0	0	0	22.3745	26.5777	10.2866	10.5863	0	0	0	23.8566	28.2604	10.499	10.7475	14.3173	15.6134	10.0973	10.1042	10.1529	10.2656	10.0619	10.0737
325	0	0	0	22.0055	25.5918	10.2693	10.4948	0	0	0	23.4318	27.2017	10.4756	10.6536	14.1495	15.3293	10.0925	10.0933	10.1561	10.2298	10.058	10.0634
326	0	0	0	21.518	24.9101	10.256	10.4862	0	0	0	22.8905	26.4632	10.4556	10.6445	13.9753	15.1044	10.0881	10.0937	10.147	10.2207	10.0547	10.0641
327	0	0	0	20.8756	24.3726	10.2449	10.4938	0	0	0	22.1977	25.8701	10.4367	10.6536	13.7988	14.9109	10.0838	10.0969	10.1301	10.2144	10.0515	10.0673
328	0	0	0	20.4383	23.8956	10.2346	10.539	0	0	0	21.7198	25.3404	10.4173	10.701	13.6624	14.7322	10.079	10.1034	10.1269	10.2107	10.0481	10.0736
329	0	0	0	20.2344	23.4176	10.2239	10.5795	0	0	0	21.4865	24.8229	10.397	10.7414	13.5736	14.5701	10.0742	10.1059	10.1323	10.2043	10.0447	10.0758
330	0	0	0	20.0915	23.0197	10.2121	10.557	0	0	0	21.3218	24.3915	10.376	10.7179	13.5114	14.4328	10.0697	10.1018	10.1382	10.1947	10.0417	10.0719
331	0	0	0	19.8547	22.688	10.1993	10.5202	0	0	0	21.0666	24.0277	10.3549	10.6796	13.4453	14.3212	10.0658	10.0986	10.1293	10.1819	10.0391	10.0693
332	0	0	0	19.6033	22.4093	10.1858	10.4982	0	0	0	20.8007	23.7299	10.3341	10.6583	13.384	14.2491	10.0622	10.0999	10.1146	10.1722	10.0367	10.0712
333	0	0	0	19.4773	22.3604	10.1724	10.5466	0	0	0	20.6675	23.676	10.3144	10.7061	13.3515	14.2292	10.0589	10.1068	10.1161	10.1805	10.0345	10.0784
334	0	0	0	19.4511	22.4752	10.16	10.6007	0	0	0	20.6364	23.7847	10.2966	10.7546	13.339	14.2256	10.056	10.1075	10.1221	10.1869	10.0326	10.0789
335	0	0	0	19.4894	22.5364	10.1495	10.5846	0	0	0	20.6711	23.8477	10.2815	10.7327	13.3402	14.2208	10.0535	10.1007	10.1225	10.1941	10.0308	10.0724
336	0	0	0	19.5877	22.4354	10.1413	10.52	0	0	0	20.7708	23.7536	10.2692	10.6681	13.3576	14.1999	10.0511	10.0962	10.1208	10.1939	10.0291	10.0687
337	0	0	0	19.7117	22.304	10.1354	10.474	0	0	0	20.8984	23.6281	10.2596	10.6226	13.3854	14.178	10.0489	10.0955	10.1174	10.1927	10.0274	10.0689
338	0	0	0	19.8091	22.3275	10.1318	10.4648	0	0	0	21.0017	23.6451	10.2526	10.6089	13.417	14.1686	10.0471	10.0948	10.1146	10.1977	10.026	10.069
339	0	0	0	19.8764	22.4534	10.13	10.467	0	0	0	21.0752	23.7628	10.2478	10.6081	13.4474	14.169	10.0456	10.096	10.1133	10.207	10.0249	10.0709
340	0	0	0	19.9467	22.4969	10.1295	10.4809	0	0	0	21.1507	23.8062	10.2448	10.6214	13.4792	14.1641	10.0445	10.0979	10.1142	10.2117	10.0242	10.0731
341	0	0	0	20.0304	22.4088	10.1301	10.5128	0	0	0	21.2393	23.7205	10.2434	10.6515	13.5148	14.1476	10.0438	10.0975	10.1179	10.2071	10.0239	10.0726
342	0	0	0	20.0954	22.3106	10.1313	10.5316	0	0	0	21.3091	23.6253	10.243	10.6693	13.5445	14.1381	10.0434	10.0965	10.1223	10.2035	10.0237	10.0713
343	0	0	0	20.1201	22.3145	10.133	10.5165	0	0	0	21.3374	23.6273	10.2432	10.6508	13.5589	14.1424	10.0431	10.0912	10.1264	10.2048	10.0236	10.0662
344	0	0	0	20.1022	22.3724	10.1347	10.5017	0	0	0	21.3181	23.6875	10.2437	10.6337	13.5529	14.1564	10.0428	10.0893	10.1277	10.214	10.0235	10.0647
345	0	0	0	20.0429	22.3742	10.1362	10.5178	0	0	0	21.2461	23.6911	10.244	10.6482	13.5243	14.1569	10.0425	10.0929	10.1193	10.2154	10.0234	10.0687
346	0	0	0	19.9357	22.2826	10.1373	10.537	0	0	0	21.1247	23.5972	10.2438	10.6671	13.4838	14.1362	10.0421	10.0974	10.1116	10.2079	10.0231	10.0735
347	0	0	0	19.7848	22.1524	10.1378	10.5183	0	0	0	20.9616	23.461	10.2427	10.6494	13.4356	14.1073	10.0415	10.0978	10.1096	10.2001	10.0228	10.074
348	0	0	0	19.6047	22.0422	10.1375	10.4703	0	0	0	20.7667	23.3446	10.2406	10.6011	13.3782	14.0854	10.0409	10.0935	10.1094	10.1971	10.0225	10.0702
349	0	0	0	19.4122	21.9685	10.1365	10.4358	0	0	0	20.5555	23.2639	10.2375	10.5649	13.3141	14.0717	10.0401	10.0903	10.108	10.1956	10.022	10.0676
350	0	0	0	19.2086	21.9374	10.1348	10.4385	0	0	0	20.3307	23.2238	10.2334	10.5658	13.245	14.0649	10.0392	10.0907	10.1057	10.1907	10.0215	10.0684
351	0	0	0	19.013	21.9379	10.1323	10.4653	0	0	0	20.1148	23.2194	10.2283	10.5932	13.1786	14.0672	10.0382	10.0941	10.1031	10.1879	10.021	10.0718
352	0.989165	3.1212	3.12049	18.8466	21.9621	10.1292	10.4892	4.17671	2.79212	2.79149	19.931	23.2446	10.2224	10.6188	13.1227	14.0795	10.0371	10.0959	10.1001	10.1884	10.0204	10.0733
353	3.93177	12.4063	12.4035	18.7128	22.0162	10.1257	10.4977	16.6017	11.0982	11.0957	19.7826	23.3009	10.2159	10.6269	13.0789	14.1017	10.036	10.0934	10.0977	10.1865	10.0198	10.0705
354	4.16899	13.1548	13.1518	18.6038	22.0874	10.1217	10.4983	17.6034	11.7678	11.7652	19.6614	23.3724	10.209	10.6247	13.044	14.1291	10.0348	10.0898	10.0969	10.1811	10.0191	10.0667
355	4.16899	13.1548	13.1518	18.5182	22.1709	10.1175	10.4995	17.6034	11.7678	11.7652	19.5644	23.4558	10.2018	10.6233	13.0158	14.1621	10.0336	10.089	10.0968	10.176	10.0185	10.0662
356	4.16899	13.1548	13.1518	18.4542	22.2545	10.1133	10.4976	17.6034	11.7678	11.7652	19.4883	23.5424	10.1945	10.6191	12.9925	14.2002	10.0324	10.0899	10.0956	10.1756	10.0178	10.0674
357	4.16899	13.1548	13.1518	18.3927	22.3251	10.1089	10.4824	17.6034	11.7678	11.7652	19.4133	23.6197	10.1872	10.6019	12.9681	14.2396	10.0313	10.0899	10.0934	10.179	10.0172	10.0679
358	4.16899	13.1548	13.1518	18.3366	22.3667	10.1047	10.4494	17.6034	11.7678	11.7652	19.3438	23.6655	10.1801	10.5687	12.945	14.269	10.0301	10.0892	10.0908	10.1794	10.0166	10.0678
359	4.16899	13.1548	13.1518	18.2856	22.3737	10.1006	10.4036	17.6034	11.7678	11.7652	19.2796	23.6706	10.1733	10.5243	12.9237	14.2824	10.029	10.0881	10.088	10.1737	10.016	10.0673
360	4.16899	13.1548	13.1518	18.2285	22.3458	10.0968	10.3544	17.6034	11.7678	11.7652	19.2096	23.6369	10.1668	10.4752	12.9005	14.2812	10.0279	10.0849	10.0859	10.1651	10.0154	10.0648
361	4.16899	13.1548	13.1518	18.1572	22.2853	10.0934	10.3093	17.6034	11.7678	11.7652	19.1257	23.5693	10.1608	10.4281	12.8734	14.2681	10.027	10.0795	10.0851	10.158	10.0149	10.0601
362	4.16899	13.1548	13.1518	18.0758	22.2	10.0904	10.2724	17.6034	11.7678	11.7652	19.0321	23.4759	10.1554	10.3888	12.8435	14.2453	10.0261	10.074	10.0854	10.153	10.0144	10.0551
363	4.16899	13.1548	13.1518	17.9853	22.0977	10.0877	10.2453	17.6034	11.7678	11.7652	18.929	23.3632	10.1506	10.3602	12.81	14.2138	10.0252	10.0698	10.0858	10.1486	10.014	10.0513
364	4.16899	13.1548	13.1518	17.8862	21.9836	10.0856	10.2282	17.6034	11.7678	11.7652	18.816	23.2356	10.1464	10.3417	12.7726	14.1749	10.0245	10.0663	10.0856	10.1437	10.0136	10.0481
365	4.16899	13.1548	13.1518	17.7796	21.8577	10.0838	10.2202	17.6034	11.7678	11.7652	18.6944	23.0934	10.1427	10.331	12.7317	14.1296	10.0239	10.0627	10.0845	10.1383	10.0133	10.0447
366	4.16899	13.1548	13.1518	17.6657	21.7201	10.0824	10.2193	17.6034	11.7678	11.7652	18.5643	22.9378	10.1397	10.3266	12.6878	14.0794	10.0233	10.0592	10.083	10.1332	10.013	10.0414
367	3.84025	12.1175	12.1147	17.5486	21.5725	10.0814	10.2231	16.2153	10.8399	10.8374	18.4306	22.7715	10.1371	10.3274	12.643	14.0262	10.0228	10.0573	10.0815	10.1291	10.0128	10.0397
368	0	0	0	17.433	21.4165	10.0807	10.2292	0	0	0	18.2988	22.5971	10.135	10.3326	12.5991	13.9719	10.0223	10.0581	10.0805	10.1264	10.0126	10.0407
369	0	0	0	17.3214	21.2536	10.0802	10.2356	0	0	0	18.1715	22.4167	10.1333	10.3399	12.557	13.9172	10.0219	10.061	10.0801	10.1249	10.0124	10.0437
370	0	0	0	17.2151	21.0847	10.0799	10.2413	0	0	0	18.05	22.2302	10.1318	10.347	12.5167	13.8616	10.0216	10.0641	10.08	10.1236	10.0122	10.0471
371	0	0	0	17.1153	20.9086	10.0797	10.2461	0	0	0	17.9356	22.0353	10.1306	10.3523	12.4783	13.8033	10.0212	10.066	10.08	10.1214	10.0121	10.0491
372	0	0	0	17.0221	20.7229	10.0796	10.2501	0	0	0	17.8281	21.8291	10.1295	10.3554	12.4417	13.7405	10.0209	10.0664	10.08	10.1179	10.012	10.0496
373	0	0	0	16.9337	20.5262	10.0796	10.2533	0	0	0	17.7258	21.6099	10.1286	10.3569	12.4063	13.6725	10.0207	10.0656	10.0799	10.1134	10.0118	10.049
374	0	0	0	16.8472	20.3183	10.0795	10.2558	0	0	0	17.6255	21.3779	10.1277	10.357	12.3715	13.5993	10.0204	10.064	10.0798	10.1083	10.0117	10.0475
375	0	0	0	16.7594	20.1005	10.0795	10.2572	0	0	0	17.5239	21.1351	10.1269	10.3555	12.3365	13.5219	10.0202	10.0621	10.0798	10.1034	10.0116	10.0457
376	0	0	0	16.6666	19.8753	10.0794	10.2569	0	0	0	17.4172	20.8846	10.1262	10.3522	12.3007	13.4413	10.02	10.0598	10.0796	10.0989	10.0115	10.0436
377	0	0	0	20.4824	18.5704	10.2766	10.0873	0	0	0	21.7799	19.4909	10.3544	10.1222	13.6681	12.9318	10.0438	10.0186	10.1251	10.1165	10.0284	10.0123
378	0	0	0	20.9291	19.0488	10.3084	10.1135	0	0	0	22.284	20.0219	10.3912	10.1514	13.8256	13.093	10.0477	10.0209	10.131	10.1228	10.0311	10.0139
379	0	0	0	21.4167	19.5746	10.3451	10.1396	0	0	0	22.8356	20.6043	10.4334	10.1806	14.0002	13.2652	10.0521	10.0237	10.1368	10.1299	10.0343	10.0159
380	0	0	0	21.9566	20.1296	10.3871	10.1606	0	0	0	23.4466	21.2204	10.4814	10.2048	14.1936	13.4485	10.0572	10.0261	10.1429	10.1374	10.038	10.0176
381	0	0	0	22.5599	20.6989	10.4343	10.1798	0	0	0	24.1287	21.8564	10.5351	10.2272	14.4073	13.6438	10.0629	10.0283	10.1502	10.1438	10.0422	10.0191
382	0	0	0	23.2315	21.2995	10.4861	10.2026	0	0	0	24.8869	22.5302	10.5942	10.2533	14.641	13.8551	10.0693	10.031	10.1594	10.149	10.047	10.0209
383	0	0	0	23.9739	21.9755	10.5417	10.2271	0	0	0	25.7237	23.287	10.6578	10.2815	14.894	14.0882	10.0764	10.0346	10.1702	10.1557	10.0524	10.0237
384	0	0	0	24.7908	22.7425	10.5999	10.2472	0	0	0	26.6435	24.1422	10.7249	10.3053	15.1671	14.3464	10.0842	10.0382	10.1823	10.1675	10.0582	10.0267
385	0	0	0	25.6759	23.5625	10.6595	10.2585	0	0	0	27.6399	25.0573	10.7944	10.3207	15.4607	14.6245	10.0925	10.0411	10.1961	10.1832	10.0645	10.0289
386	0	0	0	26.6035	24.4206	10.72	10.2561	0	0	0	28.6863	26.017	10.8657	10.3223	15.7717	14.917	10.1013	10.043	10.2111	10.1976	10.0711	10.0302
387	0	0	0	27.5446	25.3638	10.7814	10.2388	0	0	0	29.7518	27.0684	10.9389	10.309	16.0939	15.2281	10.1105	10.0437	10.2261	10.2117	10.0779	10.0305
388	0	0	0	28.4792	26.4072	10.8445	10.2185	0	0	0	30.8136	28.226	11.0149	10.2922	16.4195	15.5654	10.1202	10.0436	10.241	10.23	10.085	10.03
389	0	0	0	29.3921	27.4859	10.911	10.2069	0	0	0	31.8531	29.4233	11.0952	10.2839	16.7394	15.9254	10.1303	10.0434	10.2567	10.2508	10.0923	10.0293
390	0	0	0	30.2715	28.5393	10.9822	10.2053	0	0	0	32.8548	30.5977	11.1813	10.2853	17.0451	16.2957	10.141	10.0438	10.2741	10.2669	10.0999	10.0291
391	0	0	0	31.1002	29.6034	11.0587	10.2081	0	0	0	33.7983	31.7834	11.2734	10.291	17.3295	16.6702	10.1521	10.0445	10.2917	10.2765	10.1079	10.0292
392	0	0	0	31.8549	30.7735	11.1384	10.2069	0	0	0	34.6574	33.0736	11.3693	10.2929	17.5857	17.053	10.1637	10.0443	10.3071	10.2903	10.1162	10.0284
393	0	0	0	32.5169	32.1158	11.2162	10.2038	0	0	0	35.4112	34.5317	11.4634	10.2931	17.811	17.4429	10.1754	10.0434	10.3198	10.3168	10.1246	10.0268
394	0	0	0	33.0439	33.6271	11.2855	10.2161	0	0	0	36.0154	36.1518	11.5489	10.3091	18.0034	17.8319	10.1867	10.0441	10.3283	10.3553	10.1328	10.0266
395	0	0	0	33.4559	35.0847	11.3417	10.2636	0	0	0	36.4901	37.7092	11.6202	10.3608	18.1614	18.2016	10.1973	10.0481	10.3315	10.3947	10.1406	10.0294
396	0	0	0	33.8812	36.2328	11.3825	10.3428	0	0	0	36.9627	38.9477	11.6751	10.4449	18.2913	18.5323	10.2067	10.0554	10.3381	10.4191	10.1476	10.0352
397	0	0	0	34.286	37.0945	11.405	10.4392	0	0	0	37.3973	39.8905	11.7098	10.5467	18.3909	18.83	10.2145	10.0646	10.3516	10.4316	10.1535	10.0428
398	0	0	0	34.462	37.7642	11.4014	10.4989	0	0	0	37.5865	40.6325	11.7159	10.6117	18.4511	19.1057	10.2196	10.0723	10.3585	10.4414	10.1573	10.0495
399	0	0	0	34.4352	38.2486	11.3628	10.4582	0	0	0	37.5621	41.178	11.6847	10.5755	18.4853	19.3585	10.2208	10.0723	10.349	10.4523	10.1579	10.0494
400	0	0	0	34.4496	38.7221	11.2897	10.3847	0	0	0	37.5702	41.6978	11.6163	10.5059	18.5144	19.5849	10.2178	10.0696	10.3361	10.465	10.1549	10.0469
401	0	0	0	34.5136	39.3083	11.1931	10.3375	0	0	0	37.6166	42.3132	11.5218	10.4624	18.5346	19.7709	10.2115	10.0696	10.3335	10.4817	10.1493	10.0468
402	0	0	0	34.4539	39.6447	11.0863	10.3605	0	0	0	37.5265	42.6599	11.4146	10.4891	18.5246	19.8799	10.2035	10.0749	10.3349	10.486	10.1424	10.0515
403	0	0	0	34.2197	39.4218	10.9803	10.4479	0	0	0	37.2457	42.4276	11.3062	10.5803	18.4597	19.8846	10.1948	10.0843	10.3293	10.4595	10.1352	10.0596
404	0	0	0	33.7553	39.0609	10.8882	10.5048	0	0	0	36.7145	42.035	11.2099	10.6413	18.3195	19.8081	10.1864	10.0884	10.3123	10.4238	10.1283	10.0625
405	0	0	0	33.1536	38.605	10.8243	10.4815	0	0	0	36.0262	41.5262	11.1403	10.6214	18.1192	19.6637	10.1793	10.0845	10.2974	10.3938	10.1227	10.0579
406	0	0	0	32.502	37.9577	10.7928	10.478	0	0	0	35.2753	40.814	11.102	10.6198	17.8852	19.4737	10.1743	10.081	10.289	10.3788	10.1191	10.0537
407	0	0	0	31.7518	37.119	10.7794	10.5046	0	0	0	34.4186	39.9021	11.0811	10.6468	17.6178	19.2422	10.1704	10.0817	10.2754	10.3666	10.1166	10.0538
408	0	0	0	30.9814	36.3566	10.7618	10.6215	0	0	0	33.5355	39.0547	11.0553	10.764	17.322	18.9678	10.1658	10.0918	10.2636	10.3516	10.1136	10.0629
409	0	0	0	30.2418	35.433	10.7266	10.5953	0	0	0	32.6791	38.0352	11.0113	10.7383	17.0152	18.6525	10.1596	10.0934	10.2577	10.3339	10.1092	10.0649
410	0	0	0	29.3313	34.413	10.6742	10.4637	0	0	0	31.6511	36.9132	10.9499	10.6077	16.699	18.3162	10.1525	10.0855	10.2426	10.3222	10.1042	10.0582
411	0	0	0	28.3787	33.5706	10.6107	10.4453	0	0	0	30.5819	35.9659	10.8776	10.5911	16.3853	17.9773	10.1452	10.086	10.2265	10.3224	10.0991	10.0588
412	0	0	0	27.3934	32.7692	10.543	10.6043	0	0	0	29.4809	35.0661	10.8016	10.7528	16.0692	17.6473	10.138	10.0984	10.21	10.3232	10.0941	10.0693
413	0	0	0	26.4749	31.8455	10.4783	10.6315	0	0	0	28.4503	34.0579	10.7293	10.7833	15.7652	17.3492	10.1308	10.1046	10.1991	10.3281	10.0888	10.0749
414	0	0	0	25.6802	30.6396	10.4231	10.5595	0	0	0	27.5527	32.7711	10.6672	10.716	15.4858	17.0455	10.124	10.1009	10.1964	10.3128	10.0835	10.0713
415	0	0	0	24.8818	29.6924	10.3795	10.5542	0	0	0	26.6645	31.7389	10.6174	10.7159	15.2178	16.7593	10.1179	10.0994	10.1887	10.3006	10.0786	10.069
416	0	0	0	24.135	28.9893	10.345	10.5665	0	0	0	25.8374	30.9466	10.5774	10.7337	14.9667	16.4892	10.1122	10.1029	10.1811	10.3042	10.0739	10.0718
417	0	0	0	23.5115	28.2873	10.3171	10.6272	0	0	0	25.1371	30.1513	10.5438	10.7973	14.7359	16.2027	10.1066	10.1136	10.171	10.3071	10.0692	10.0821
418	0	0	0	23.0383	27.288	10.2947	10.5767	0	0	0	24.5935	29.0567	10.5154	10.7455	14.5347	15.8818	10.1011	10.1064	10.1644	10.2732	10.0645	10.0749
419	0	0	0	22.6148	26.3059	10.2774	10.5032	0	0	0	24.1081	27.9916	10.4915	10.6693	14.35	15.5796	10.096	10.0973	10.1634	10.2354	10.0604	10.0664
420	0	0	0	21.9557	25.6023	10.2638	10.5102	0	0	0	23.3911	27.2257	10.4706	10.6749	14.1505	15.3399	10.0914	10.0981	10.1485	10.2281	10.0569	10.0672
421	0	0	0	21.304	25.0182	10.2521	10.5339	0	0	0	22.6859	26.5846	10.4506	10.6994	13.9646	15.1318	10.0869	10.1015	10.136	10.2264	10.0536	10.0706
422	0	0	0	20.928	24.4836	10.2406	10.5964	0	0	0	22.2678	25.9918	10.4296	10.7639	13.8271	14.9322	10.082	10.109	10.1375	10.2195	10.0502	10.0777
423	0	0	0	20.7024	23.9578	10.2284	10.5993	0	0	0	22.0099	25.4224	10.4071	10.7671	13.729	14.7527	10.0768	10.1079	10.1426	10.2085	10.0464	10.0766
424	0	0	0	20.4637	23.5249	10.2148	10.5592	0	0	0	21.7455	24.9545	10.3837	10.7256	13.6482	14.6073	10.0718	10.1034	10.1422	10.2002	10.043	10.0725
425	0	0	0	20.1527	23.1289	10.2002	10.5233	0	0	0	21.4132	24.5263	10.3603	10.6883	13.5664	14.4909	10.0675	10.1011	10.1261	10.1855	10.0401	10.071
426	0	0	0	19.9331	22.9469	10.1855	10.551	0	0	0	21.1774	24.3246	10.338	10.7162	13.5069	14.4299	10.0636	10.1069	10.1167	10.1831	10.0376	10.0771
427	0	0	0	19.8526	23.0128	10.1716	10.6177	0	0	0	21.089	24.3858	10.3176	10.7827	13.4804	14.4178	10.0602	10.1147	10.1232	10.196	10.0353	10.0848
428	0	0	0	19.8533	23.1021	10.1596	10.62	0	0	0	21.0851	24.4683	10.3003	10.779	13.4716	14.4087	10.0573	10.1097	10.1297	10.1995	10.0333	10.0799
429	0	0	0	19.9129	23.0351	10.1501	10.5572	0	0	0	21.1413	24.4019	10.2862	10.7103	13.4739	14.3872	10.0548	10.0994	10.1288	10.1977	10.0315	10.0703
430	0	0	0	20.006	22.8724	10.1434	10.499	0	0	0	21.2345	24.2445	10.2753	10.6524	13.4892	14.3573	10.0525	10.0969	10.1255	10.1962	10.0298	10.0688
431	0	0	0	20.0824	22.846	10.1391	10.4825	0	0	0	21.3124	24.2207	10.2671	10.6356	13.5102	14.3453	10.0504	10.0996	10.1204	10.2094	10.0282	10.0724
432	0	0	0	20.1315	22.9554	10.1369	10.49	0	0	0	21.3652	24.3199	10.2613	10.6384	13.5338	14.3383	10.0485	10.1003	10.1176	10.2196	10.0268	10.0738
433	0	0	0	20.1827	22.996	10.1362	10.5119	0	0	0	21.4204	24.3523	10.2574	10.6582	13.5604	14.324	10.047	10.1018	10.1178	10.219	10.0258	10.0757
434	0	0	0	20.2642	22.8934	10.1365	10.5447	0	0	0	21.5062	24.2496	10.255	10.6903	13.5954	14.3021	10.046	10.1026	10.1209	10.2134	10.0251	10.0764
435	0	0	0	20.3599	22.7686	10.1375	10.5584	0	0	0	21.6072	24.1273	10.2538	10.7022	13.6342	14.2851	10.0453	10.1002	10.1247	10.2112	10.0248	10.0738
436	0	0	0	20.4318	22.764	10.1389	10.5396	0	0	0	21.6848	24.1239	10.2534	10.6817	13.6632	14.2893	10.0448	10.0966	10.1282	10.2166	10.0246	10.0704
437	0	0	0	20.457	22.8418	10.1405	10.527	0	0	0	21.7141	24.2028	10.2533	10.6653	13.6744	14.3073	10.0444	10.0939	10.1315	10.2222	10.0244	10.0682
438	0	0	0	20.4301	22.8639	10.1418	10.5449	0	0	0	21.6822	24.2302	10.2532	10.6813	13.6627	14.3187	10.044	10.0974	10.1269	10.2225	10.0242	10.0721
439	0	0	0	20.3574	22.8012	10.1427	10.5563	0	0	0	21.597	24.17	10.2526	10.6914	13.6343	14.3136	10.0435	10.1002	10.1163	10.2136	10.024	10.0751
440	0	0	0	20.2443	22.7132	10.143	10.5257	0	0	0	21.4734	24.0816	10.2512	10.6615	13.5996	14.304	10.0429	10.0992	10.1124	10.2056	10.0236	10.0745
441	0	0	0	20.0847	22.6308	10.1425	10.4772	0	0	0	21.3014	23.9955	10.2488	10.6134	13.551	14.2931	10.0422	10.0963	10.1131	10.2029	10.0232	10.0721
442	0	0	0	19.8916	22.5712	10.1413	10.4572	0	0	0	21.0901	23.9305	10.2453	10.592	13.4874	14.284	10.0414	10.0952	10.1125	10.2029	10.0227	10.0717
443	0	0	0	19.6918	22.5421	10.1392	10.4761	0	0	0	20.8691	23.8924	10.2408	10.6087	13.4191	14.2753	10.0404	10.0964	10.1097	10.1984	10.0222	10.0731
444	0	0	0	19.4845	22.5472	10.1364	10.5072	0	0	0	20.64	23.8907	10.2353	10.6395	13.348	14.2753	10.0394	10.0981	10.1062	10.1929	10.0217	10.0747
445	1.0676	3.36868	3.36792	19.2878	22.565	10.1329	10.5239	4.50789	3.01351	3.01283	20.4226	23.9083	10.229	10.6579	13.2809	14.2852	10.0383	10.0986	10.1025	10.1916	10.021	10.0748
446	3.99897	12.6183	12.6154	19.1273	22.5963	10.129	10.5243	16.8855	11.2879	11.2854	20.2445	23.9408	10.2221	10.6583	13.2268	14.3028	10.0371	10.0964	10.0998	10.1897	10.0204	10.0724
447	4.16899	13.1548	13.1518	19.0019	22.649	10.1248	10.5212	17.6034	11.7678	11.7652	20.1049	23.9926	10.2147	10.6524	13.1858	14.3273	10.0359	10.0939	10.0991	10.1853	10.0197	10.0699
448	4.16899	13.1548	13.1518	18.8906	22.7019	10.1204	10.5181	17.6034	11.7678	11.7652	19.9795	24.0424	10.2072	10.6464	13.1484	14.352	10.0346	10.0936	10.0995	10.181	10.019	10.07
449	4.16899	13.1548	13.1518	18.7985	22.7495	10.1159	10.5058	17.6034	11.7678	11.7652	19.8724	24.0896	10.1996	10.6315	13.1149	14.3793	10.0334	10.0937	10.0985	10.1806	10.0183	10.0705
450	4.16899	13.1548	13.1518	18.7219	22.7866	10.1114	10.4757	17.6034	11.7678	11.7652	19.7803	24.1302	10.1921	10.5994	13.0849	14.4082	10.0322	10.0919	10.0963	10.1831	10.0177	10.0694
451	4.16899	13.1548	13.1518	18.6453	22.8072	10.1071	10.4302	17.6034	11.7678	11.7652	19.6877	24.1531	10.1849	10.5539	13.0541	14.4307	10.031	10.0898	10.0936	10.1821	10.0171	10.068
452	4.16899	13.1548	13.1518	18.5766	22.799	10.1031	10.3789	17.6034	11.7678	11.7652	19.6037	24.1411	10.1779	10.504	13.0259	14.438	10.0299	10.0879	10.0908	10.175	10.0164	10.0668
453	4.16899	13.1548	13.1518	18.5119	22.7627	10.0994	10.331	17.6034	11.7678	11.7652	19.5249	24.0977	10.1714	10.456	12.9996	14.4324	10.0288	10.0843	10.0888	10.1661	10.0159	10.0638
454	4.16899	13.1548	13.1518	18.4375	22.6964	10.0961	10.2916	17.6034	11.7678	11.7652	19.4373	24.0234	10.1655	10.4144	12.9709	14.4155	10.0278	10.0788	10.0884	10.1595	10.0154	10.0589
455	4.16899	13.1548	13.1518	18.3492	22.6043	10.0932	10.2625	17.6034	11.7678	11.7652	19.3357	23.9217	10.1602	10.3831	12.9378	14.3883	10.0269	10.0736	10.0889	10.155	10.0149	10.0541
456	4.16899	13.1548	13.1518	18.2509	22.4941	10.0908	10.2439	17.6034	11.7678	11.7652	19.2234	23.7991	10.1555	10.363	12.9009	14.3521	10.0261	10.0699	10.0892	10.1508	10.0145	10.0507
457	4.16899	13.1548	13.1518	18.1428	22.3708	10.0889	10.2348	17.6034	11.7678	11.7652	19.1	23.6601	10.1515	10.352	12.8596	14.3086	10.0253	10.0668	10.0887	10.1459	10.0141	10.0479
458	4.16899	13.1548	13.1518	18.0266	22.2335	10.0873	10.2334	17.6034	11.7678	11.7652	18.9672	23.5047	10.148	10.3474	12.8148	14.2587	10.0247	10.0637	10.0874	10.1407	10.0138	10.0449
459	4.16899	13.1548	13.1518	17.9038	22.0819	10.0861	10.2371	17.6034	11.7678	11.7652	18.8268	23.3334	10.1451	10.3475	12.7676	14.2039	10.0241	10.0612	10.0859	10.1358	10.0135	10.0426
460	4.16899	13.1548	13.1518	17.7789	21.9179	10.0852	10.2434	17.6034	11.7678	11.7652	18.6842	23.1495	10.1426	10.3517	12.7198	14.1463	10.0236	10.0609	10.0847	10.132	10.0133	10.0425
461	4.00474	12.6365	12.6336	17.6573	21.7437	10.0846	10.2504	16.9099	11.3042	11.3017	18.5453	22.9561	10.1406	10.3587	12.6734	14.0874	10.0231	10.0631	10.0842	10.1296	10.0131	10.045
462	0	0	0	17.541	21.5611	10.0842	10.2566	0	0	0	18.4123	22.7547	10.1389	10.3663	12.6289	14.0272	10.0227	10.0664	10.084	10.128	10.0129	10.0485
463	0	0	0	17.4306	21.3715	10.0839	10.2617	0	0	0	18.2858	22.5454	10.1374	10.3723	12.5861	13.9647	10.0223	10.0689	10.084	10.126	10.0127	10.0511
464	0	0	0	17.3267	21.1736	10.0837	10.2656	0	0	0	18.1662	22.3262	10.1361	10.3758	12.5451	13.8982	10.022	10.0697	10.084	10.1228	10.0126	10.0521
465	0	0	0	17.2285	20.9655	10.0835	10.2686	0	0	0	18.0528	22.0945	10.1349	10.3771	12.5059	13.8263	10.0217	10.069	10.0839	10.1183	10.0124	10.0516
466	0	0	0	17.1327	20.7464	10.0833	10.2703	0	0	0	17.942	21.8501	10.1338	10.3765	12.4677	13.7489	10.0214	10.0675	10.0838	10.1132	10.0123	10.0502
467	0	0	0	17.035	20.5174	10.0831	10.2705	0	0	0	17.8295	21.5947	10.1328	10.3737	12.4296	13.667	10.0212	10.0654	10.0836	10.1081	10.0122	10.0483
468	0	0	0	16.9316	20.2807	10.0829	10.2687	0	0	0	17.7113	21.3312	10.1318	10.3687	12.3909	13.5817	10.0209	10.0629	10.0833	10.1035	10.0121	10.0459
469	0	0	0	16.8191	20.0392	10.0825	10.2646	0	0	0	17.5838	21.0629	10.1308	10.3613	12.3508	13.4946	10.0207	10.0603	10.0827	10.0997	10.0119	10.0435
470	0	0	0	16.6946	19.7956	10.0821	10.2584	0	0	0	17.4442	20.7932	10.1298	10.3522	12.3085	13.4069	10.0205	10.0578	10.0816	10.097	10.0118	10.0412
471	0	0	0	20.312	18.329	10.2481	10.0651	0	0	0	21.5881	19.2192	10.3221	10.097	13.6116	12.8401	10.0406	10.017	10.1214	10.1112	10.026	10.0116
472	0	0	0	20.7446	18.7712	10.2757	10.0825	0	0	0	22.0752	19.7126	10.3546	10.1173	13.7609	12.9982	10.044	10.0185	10.1277	10.1178	10.0284	10.0123
473	0	0	0	21.2191	19.2678	10.3081	10.1081	0	0	0	22.6102	20.2646	10.3922	10.1461	13.9268	13.1684	10.048	10.0207	10.1344	10.1248	10.0312	10.0137
474	0	0	0	21.7356	19.8207	10.3457	10.1367	0	0	0	23.1938	20.877	10.4356	10.1781	14.1106	13.3508	10.0525	10.0236	10.1409	10.1327	10.0344	10.0158
475	0	0	0	22.3025	20.4143	10.3891	10.1616	0	0	0	23.8356	21.5352	10.4853	10.2066	14.3139	13.5455	10.0577	10.0266	10.1473	10.1414	10.0382	10.018
476	0	0	0	22.9324	21.0281	10.4383	10.1824	0	0	0	24.5484	22.2191	10.5415	10.231	14.5381	13.7531	10.0637	10.0291	10.1546	10.1494	10.0425	10.0198
477	0	0	0	23.6345	21.6677	10.4929	10.2049	0	0	0	25.3417	22.9358	10.6038	10.2571	14.7837	13.9769	10.0704	10.0318	10.1639	10.1556	10.0475	10.0215
478	0	0	0	24.4141	22.3757	10.5521	10.2301	0	0	0	26.2208	23.7289	10.6714	10.286	15.0504	14.2229	10.0779	10.0352	10.1751	10.1619	10.0531	10.0241
479	0	0	0	25.2753	23.181	10.6145	10.2527	0	0	0	27.1905	24.6275	10.7433	10.3124	15.3386	14.4955	10.0861	10.0389	10.1881	10.1725	10.0593	10.0271
480	0	0	0	26.2113	24.0563	10.679	10.2673	0	0	0	28.2438	25.6036	10.8183	10.3311	15.6483	14.7917	10.095	10.0421	10.2029	10.188	10.066	10.0295
481	0	0	0	27.1941	24.9805	10.7447	10.2668	0	0	0	29.3518	26.6356	10.8956	10.3349	15.9765	15.1048	10.1045	10.0443	10.2189	10.2037	10.0731	10.0311
482	0	0	0	28.19	25.9956	10.8118	10.2488	0	0	0	30.4788	27.7656	10.9754	10.3211	16.3164	15.4381	10.1144	10.0451	10.2348	10.219	10.0805	10.0315
483	0	0	0	29.1751	27.1153	10.8812	10.2267	0	0	0	31.5981	29.0069	11.0586	10.3031	16.6593	15.7994	10.1249	10.0451	10.2503	10.2382	10.0882	10.031
484	0	0	0	30.1348	28.2672	10.9545	10.2152	0	0	0	32.6913	30.2855	11.1469	10.2953	16.9955	16.1847	10.136	10.0453	10.2666	10.2595	10.0962	10.0306
485	0.738678	0.831112	0.810511	31.0608	29.3944	11.0333	10.2143	1.77598	0.743486	0.725057	33.7463	31.5423	11.2417	10.298	17.3171	16.5811	10.1476	10.046	10.2847	10.2766	10.1045	10.0307
486	3.00722	3.38353	3.29966	31.9348	30.5438	11.1176	10.2182	7.23016	3.02679	2.95177	34.7412	32.8222	11.3427	10.3052	17.6161	16.9818	10.1598	10.0468	10.3037	10.2883	10.1133	10.0308
487	0.573891	0.645705	0.6297	32.7284	31.8177	11.2041	10.2185	1.37979	0.577627	0.563309	35.6443	34.2247	11.4464	10.3089	17.8842	17.39	10.1723	10.0467	10.3206	10.3052	10.1223	10.03
488	0	0	0	33.41	33.3045	11.2864	10.218	0	0	0	36.4211	35.835	11.546	10.3121	18.1181	17.807	10.1847	10.0459	10.334	10.337	10.1313	10.0284
489	0	0	0	33.9345	34.9571	11.3573	10.2396	0	0	0	37.0252	37.6031	11.6335	10.3376	18.3148	18.2235	10.1965	10.047	10.3414	10.3826	10.1399	10.0285
490	0	0	0	34.3768	36.4488	11.4122	10.3034	0	0	0	37.5313	39.2002	11.704	10.406	18.4761	18.6117	10.2073	10.0522	10.3447	10.4231	10.1479	10.0322
491	0	0	0	34.8556	37.5619	11.4488	10.3986	0	0	0	38.0566	40.4076	11.7546	10.5063	18.6093	18.9541	10.2166	10.0606	10.355	10.4426	10.1549	10.0389
492	0	0	0	35.2205	38.3849	11.462	10.4981	0	0	0	38.4485	41.3145	11.7796	10.6115	18.7049	19.2621	10.2238	10.0705	10.369	10.4503	10.1603	10.0472
493	0	0	0	35.2974	38.9826	11.4419	10.5098	0	0	0	38.5359	41.9853	11.7689	10.6287	18.7595	19.5444	10.2276	10.0754	10.3688	10.4565	10.163	10.0516
494	0	0	0	35.2841	39.4472	11.3825	10.4358	0	0	0	38.5218	42.509	11.7162	10.5595	18.7961	19.8017	10.2269	10.0731	10.3556	10.4653	10.162	10.0494
495	0	0	0	35.34	40.0581	11.29	10.3611	0	0	0	38.5646	43.1606	11.6275	10.489	18.8219	20.029	10.2219	10.0708	10.3464	10.4855	10.1574	10.0472
496	0	0	0	35.3135	40.6088	11.1787	10.3525	0	0	0	38.5098	43.7296	11.5175	10.4843	18.8193	20.1871	10.2142	10.0736	10.3447	10.5035	10.1505	10.0496
497	0	0	0	35.1333	40.5639	11.0633	10.4296	0	0	0	38.2849	43.6805	11.4009	10.5658	18.772	20.229	10.2053	10.0833	10.3424	10.4884	10.1429	10.058
498	0	0	0	34.7439	40.1896	10.9585	10.5249	0	0	0	37.831	43.2793	11.2928	10.6656	18.6552	20.1711	10.1963	10.0925	10.3295	10.453	10.1355	10.0657
499	0	0	0	34.1478	39.7608	10.8809	10.5193	0	0	0	37.1502	42.8006	11.2102	10.6646	18.4649	20.0406	10.1885	10.0909	10.3106	10.4201	10.1293	10.0633
500	0	0	0	33.495	39.0957	10.8387	10.5081	0	0	0	36.3986	42.0676	11.1616	10.6569	18.2353	19.8453	10.1827	10.0873	10.3008	10.3931	10.1249	10.0588
501	0	0	0	32.7655	38.2309	10.8207	10.5218	0	0	0	35.5621	41.126	11.1363	10.6719	17.9738	19.6104	10.1784	10.0862	10.2903	10.3769	10.122	10.057
502	0	0	0	31.9835	37.492	10.8025	10.6378	0	0	0	34.665	40.3045	11.1097	10.7878	17.6752	19.3495	10.1737	10.0948	10.2779	10.3676	10.1189	10.0645
503	0	0	0	31.2225	36.5909	10.7658	10.6211	0	0	0	33.7824	39.3119	11.0636	10.7711	17.3567	19.0448	10.1672	10.0968	10.2718	10.349	10.1142	10.067
504	0.627714	2.37787	1.61853	30.2743	35.5696	10.7082	10.4832	2.66631	2.12716	1.44788	32.7113	38.1882	10.9963	10.634	17.0256	18.7081	10.1591	10.0889	10.2553	10.3357	10.1084	10.0603
505	0.0345022	0.130699	0.088962	29.2745	34.742	10.6375	10.4757	0.146553	0.116919	0.0795825	31.5894	37.2502	10.916	10.6282	16.6967	18.3621	10.151	10.0901	10.2373	10.3358	10.1027	10.0614
506	0	0	0	28.2324	33.9283	10.5631	10.6388	0	0	0	30.426	36.3298	10.8329	10.7936	16.3638	18.0189	10.1434	10.1026	10.2196	10.3319	10.0975	10.0721
507	0	0	0	27.2696	32.8755	10.4936	10.643	0	0	0	29.3472	35.1835	10.7555	10.801	16.0452	17.6958	10.1363	10.107	10.2094	10.3249	10.0924	10.0761
508	0	0	0	26.4407	31.6206	10.4352	10.5868	0	0	0	28.4101	33.8461	10.6901	10.7488	15.7533	17.3804	10.1295	10.1042	10.2063	10.313	10.0873	10.0733
509	0	0	0	25.6068	30.6865	10.3897	10.5912	0	0	0	27.4779	32.8307	10.6381	10.758	15.4699	17.0913	10.1231	10.1025	10.1952	10.3109	10.0822	10.0707
510	0	0	0	24.8362	29.9772	10.3544	10.5989	0	0	0	26.6217	32.0335	10.5967	10.771	15.2066	16.8175	10.1171	10.1062	10.1879	10.3212	10.0773	10.0739
511	0	0	0	24.2249	29.1841	10.3261	10.6518	0	0	0	25.9342	31.1456	10.5624	10.8286	14.9766	16.5159	10.1112	10.1175	10.1826	10.3216	10.0723	10.0847
512	0	0	0	23.7661	28.0605	10.3036	10.5652	0	0	0	25.4014	29.9234	10.5334	10.7422	14.7714	16.1728	10.1054	10.1091	10.1781	10.2838	10.0674	10.0766
513	0	0	0	23.2058	27.0901	10.2861	10.5226	0	0	0	24.7712	28.8602	10.5087	10.6971	14.5598	15.8519	10.1	10.1028	10.1673	10.2448	10.063	10.0706
514	0	0	0	22.4194	26.3491	10.272	10.5421	0	0	0	23.9223	28.0483	10.4866	10.7142	14.3389	15.594	10.095	10.1037	10.1509	10.2361	10.0593	10.0715
515	0	0	0	21.825	25.723	10.2593	10.593	0	0	0	23.2727	27.3632	10.465	10.7647	14.1502	15.3709	10.0903	10.1077	10.1458	10.2384	10.0559	10.0752
516	0	0	0	21.4701	25.1178	10.2464	10.6396	0	0	0	22.8732	26.696	10.442	10.8128	14.0068	15.1493	10.0852	10.1127	10.149	10.2282	10.0523	10.0798
517	0	0	0	21.1687	24.5461	10.2322	10.6046	0	0	0	22.5351	26.0757	10.417	10.7785	13.8918	14.9524	10.0795	10.1092	10.1516	10.213	10.0483	10.0766
518	0	0	0	20.8188	24.0411	10.2167	10.5585	0	0	0	22.1552	25.5346	10.3908	10.731	13.7877	14.7994	10.074	10.1054	10.1421	10.2034	10.0444	10.0735
519	0	0	0	20.4921	23.6888	10.2004	10.5612	0	0	0	21.8048	25.1509	10.3653	10.7322	13.6985	14.69	10.0693	10.1071	10.1252	10.1956	10.0412	10.0758
520	0	0	0	20.3269	23.6465	10.1848	10.6295	0	0	0	21.6219	25.0877	10.3418	10.8004	13.6451	14.6381	10.0652	10.1155	10.123	10.1997	10.0385	10.0842
521	0	0	0	20.285	23.7217	10.171	10.6539	0	0	0	21.5715	25.1573	10.3215	10.8246	13.6231	14.6232	10.0618	10.1187	10.132	10.2101	10.0361	10.0874
522	0	0	0	20.3089	23.6933	10.1601	10.5978	0	0	0	21.5909	25.121	10.3051	10.7624	13.6155	14.6001	10.0589	10.1089	10.1373	10.2059	10.0341	10.0782
523	0	0	0	20.3661	23.5304	10.1522	10.5291	0	0	0	21.644	24.9565	10.2926	10.6875	13.6166	14.5637	10.0564	10.0987	10.1341	10.1993	10.0324	10.0691
524	0	0	0	20.4153	23.4503	10.1472	10.5021	0	0	0	21.6915	24.8794	10.2832	10.6611	13.6266	14.54	10.0541	10.101	10.1285	10.212	10.0307	10.0723
525	0	0	0	20.4383	23.5247	10.1446	10.5139	0	0	0	21.7134	24.9525	10.2764	10.6719	13.6393	14.532	10.052	10.1063	10.1231	10.2337	10.0291	10.0784
526	0	0	0	20.4568	23.5493	10.1436	10.5453	0	0	0	21.7326	24.9635	10.2716	10.6986	13.6551	14.5076	10.0501	10.1067	10.1219	10.2317	10.0277	10.0792
527	0	0	0	20.5085	23.4316	10.1437	10.579	0	0	0	21.7859	24.838	10.2684	10.7311	13.6799	14.4751	10.0486	10.107	10.1247	10.2209	10.0267	10.0793
528	0	0	0	20.6035	23.2878	10.1445	10.587	0	0	0	21.8844	24.6937	10.2662	10.7378	13.7163	14.4504	10.0475	10.1047	10.1282	10.2178	10.0261	10.0768
529	0	0	0	20.7062	23.2512	10.1457	10.5651	0	0	0	21.9926	24.6593	10.265	10.7143	13.7533	14.4459	10.0468	10.1012	10.1309	10.2272	10.0257	10.0737
530	0	0	0	20.7731	23.2959	10.147	10.5549	0	0	0	22.0658	24.703	10.2642	10.701	13.7784	14.453	10.0462	10.0997	10.1333	10.2329	10.0254	10.0727
531	0	0	0	20.7796	23.3107	10.148	10.5721	0	0	0	22.0757	24.7219	10.2634	10.715	13.7852	14.4635	10.0457	10.102	10.1329	10.2292	10.0252	10.0754
532	0	0	0	20.7378	23.2683	10.1487	10.5729	0	0	0	22.0261	24.6867	10.2623	10.7141	13.7714	14.4716	10.0451	10.1033	10.1229	10.2195	10.0249	10.077
533	0	0	0	20.6658	23.2169	10.1487	10.5328	0	0	0	21.9447	24.6396	10.2604	10.6736	13.7503	14.4791	10.0444	10.1008	10.116	10.2117	10.0245	10.075
534	0	0	0	20.5596	23.203	10.1479	10.4912	0	0	0	21.8306	24.6283	10.2576	10.6328	13.7216	14.4935	10.0436	10.0997	10.1167	10.2096	10.024	10.0746
535	0	0	0	20.3993	23.2005	10.1463	10.4901	0	0	0	21.6561	24.6256	10.2536	10.631	13.671	14.5035	10.0427	10.1011	10.1172	10.2104	10.0235	10.0766
536	0	0	0	20.2003	23.1934	10.1438	10.5217	0	0	0	21.4361	24.612	10.2486	10.6602	13.6027	14.5011	10.0417	10.1025	10.114	10.2064	10.0229	10.078
537	0	0	0	19.9986	23.1872	10.1406	10.5495	0	0	0	21.2127	24.5966	10.2427	10.6868	13.5329	14.4947	10.0406	10.1019	10.1094	10.1981	10.0223	10.0772
538	0.897244	2.83115	2.83051	19.7897	23.2009	10.1368	10.5551	3.78858	2.53266	2.53208	20.9815	24.6091	10.2359	10.6938	13.461	14.504	10.0395	10.101	10.1051	10.1941	10.0217	10.0759
539	3.96405	12.5081	12.5053	19.5978	23.2282	10.1326	10.5482	16.738	11.1893	11.1868	20.7685	24.6384	10.2286	10.6873	13.3951	14.5245	10.0382	10.0998	10.1022	10.1927	10.021	10.0747
540	4.16899	13.1548	13.1518	19.4505	23.2708	10.1281	10.541	17.6034	11.7678	11.7652	20.6044	24.6799	10.2209	10.6775	13.3455	14.5494	10.037	10.0985	10.1017	10.1899	10.0203	10.0736
541	4.16899	13.1548	13.1518	19.3269	23.3103	10.1234	10.5296	17.6034	11.7678	11.7652	20.4652	24.7148	10.2131	10.6628	13.3038	14.5719	10.0357	10.098	10.1024	10.1863	10.0196	10.0736
542	4.16899	13.1548	13.1518	19.2027	23.3228	10.1187	10.5027	17.6034	11.7678	11.7652	20.3225	24.7233	10.2052	10.6331	13.2588	14.588	10.0344	10.0964	10.1017	10.1853	10.0189	10.0726
543	4.16899	13.1548	13.1518	19.0923	23.3145	10.1142	10.4584	17.6034	11.7678	11.7652	20.193	24.7143	10.1976	10.5867	13.2164	14.6015	10.0332	10.0929	10.0995	10.1866	10.0182	10.0698
544	4.16899	13.1548	13.1518	18.9988	23.2991	10.1099	10.4055	17.6034	11.7678	11.7652	20.0811	24.6973	10.1902	10.5339	13.179	14.6106	10.032	10.0899	10.0967	10.1842	10.0176	10.0676
545	4.16899	13.1548	13.1518	18.9078	23.2743	10.106	10.3548	17.6034	11.7678	11.7652	19.9719	24.6663	10.1832	10.4847	13.142	14.6103	10.0308	10.0877	10.0939	10.1762	10.017	10.0661
546	4.16899	13.1548	13.1518	18.8264	23.2255	10.1024	10.3127	17.6034	11.7678	11.7652	19.8744	24.6085	10.1768	10.4422	13.109	14.5982	10.0297	10.0838	10.0922	10.1674	10.0164	10.0628
547	4.16899	13.1548	13.1518	18.747	23.1528	10.0993	10.2815	17.6034	11.7678	11.7652	19.7809	24.5265	10.1709	10.4087	13.0778	14.5773	10.0287	10.0783	10.0921	10.1615	10.0159	10.0577
548	4.16899	13.1548	13.1518	18.652	23.0518	10.0966	10.2612	17.6034	11.7678	11.7652	19.6715	24.4141	10.1657	10.3863	13.0417	14.5452	10.0278	10.0737	10.0927	10.1576	10.0154	10.0535
549	4.16899	13.1548	13.1518	18.5418	22.9293	10.0944	10.251	17.6034	11.7678	11.7652	19.5456	24.2768	10.1612	10.3745	12.9999	14.5033	10.027	10.0708	10.0929	10.1536	10.015	10.0508
550	4.16899	13.1548	13.1518	18.4221	22.7908	10.0927	10.2489	17.6034	11.7678	11.7652	19.4086	24.1202	10.1572	10.37	12.954	14.4536	10.0262	10.0683	10.0921	10.1487	10.0146	10.0485
551	4.16899	13.1548	13.1518	18.2946	22.6368	10.0913	10.2527	17.6034	11.7678	11.7652	19.2627	23.9459	10.1539	10.3701	12.9047	14.398	10.0255	10.0658	10.0908	10.1434	10.0143	10.0462
552	4.16899	13.1548	13.1518	18.1621	22.4665	10.0903	10.2595	17.6034	11.7678	11.7652	19.1111	23.7543	10.1511	10.3736	12.8536	14.3378	10.025	10.0645	10.0896	10.1386	10.014	10.0452
553	4.16899	13.1548	13.1518	18.0297	22.2819	10.0895	10.2669	17.6034	11.7678	11.7652	18.9596	23.5488	10.1487	10.38	12.8025	14.2747	10.0244	10.0657	10.0888	10.135	10.0138	10.0466
554	4.16899	13.1548	13.1518	17.9022	22.0865	10.0889	10.2736	17.6034	11.7678	11.7652	18.8137	23.333	10.1466	10.3876	12.7531	14.21	10.024	10.0688	10.0885	10.1328	10.0136	10.0499
555	4.14855	13.0903	13.0873	17.781	21.8825	10.0884	10.2788	17.5171	11.7101	11.7075	18.6747	23.1083	10.1448	10.3941	12.7057	14.1428	10.0235	10.0717	10.0885	10.1307	10.0134	10.053
556	0.020682	0.0652597	0.065245	17.6657	21.6705	10.0881	10.2825	0.087329	0.0583792	0.058366	18.5422	22.8738	10.1432	10.3978	12.6602	14.0717	10.0232	10.073	10.0884	10.1279	10.0132	10.0546
557	0	0	0	17.5551	21.4493	10.0877	10.2847	0	0	0	18.415	22.628	10.1418	10.3987	12.6164	13.9953	10.0228	10.0727	10.0882	10.1237	10.013	10.0544
558	0	0	0	17.447	21.2175	10.0874	10.2854	0	0	0	18.2906	22.3695	10.1404	10.397	12.5741	13.9132	10.0225	10.0712	10.088	10.1186	10.0129	10.0531
559	0	0	0	17.337	20.9754	10.087	10.2842	0	0	0	18.1646	22.0993	10.1391	10.3927	12.5324	13.8261	10.0222	10.069	10.0876	10.1133	10.0127	10.051
560	0	0	0	17.2205	20.7251	10.0865	10.2807	0	0	0	18.0322	21.8205	10.1378	10.3857	12.4902	13.7354	10.0219	10.0663	10.087	10.1085	10.0126	10.0485
561	0	0	0	17.094	20.4695	10.086	10.275	0	0	0	17.8896	21.5365	10.1365	10.3765	12.4465	13.6428	10.0216	10.0633	10.086	10.1046	10.0125	10.0457
562	0	0	0	16.9554	20.2116	10.0854	10.2674	0	0	0	17.7349	21.2507	10.1353	10.3659	12.4007	13.5496	10.0214	10.0604	10.0844	10.1018	10.0123	10.0431
563	0	0	0	16.804	19.954	10.0846	10.2588	0	0	0	17.5672	20.9661	10.134	10.355	12.3522	13.457	10.0212	10.0581	10.0822	10.1	10.0122	10.041
564	0	0	0	16.641	19.6989	10.0838	10.2502	0	0	0	17.3877	20.6848	10.1326	10.3449	12.3009	13.3657	10.0209	10.0564	10.0796	10.0989	10.0121	10.0396
565	0	0	0	20.1517	18.1075	10.2225	10.0552	0	0	0	21.4068	18.9678	10.2926	10.0847	13.5587	12.7485	10.0375	10.0164	10.1182	10.105	10.0238	10.0115
566	0	0	0	20.558	18.5229	10.2465	10.0631	0	0	0	21.8651	19.4321	10.3212	10.0951	13.6996	12.9003	10.0406	10.0173	10.1237	10.1117	10.0259	10.0119
567	0	0	0	21.013	18.9812	10.2745	10.0783	0	0	0	22.3776	19.9441	10.3544	10.1131	13.8566	13.0662	10.0442	10.0186	10.1302	10.1187	10.0284	10.0125
568	0	0	0	21.5171	19.4964	10.3075	10.1024	0	0	0	22.9455	20.5177	10.3929	10.1404	14.0316	13.2461	10.0482	10.0206	10.1375	10.1262	10.0312	10.0136
569	0	0	0	22.0677	20.0763	10.3461	10.1326	0	0	0	23.5672	21.1606	10.4376	10.1741	14.2259	13.4398	10.0529	10.0234	10.1449	10.1347	10.0345	10.0155
570	0	0	0	22.6683	20.7107	10.3909	10.1614	0	0	0	24.2468	21.8631	10.4891	10.2068	14.4407	13.6473	10.0583	10.0267	10.1521	10.1446	10.0384	10.018
571	0	0	0	23.3299	21.3758	10.4422	10.1852	0	0	0	24.9959	22.6023	10.5477	10.2347	14.6772	13.8691	10.0644	10.0297	10.1596	10.1544	10.0429	10.0202
572	0	0	0	24.0654	22.0645	10.4998	10.2082	0	0	0	25.8277	23.3725	10.6134	10.2617	14.936	14.1077	10.0715	10.0326	10.1687	10.1624	10.0481	10.0222
573	0	0	0	24.8849	22.8122	10.5627	10.2336	0	0	0	26.7526	24.2103	10.6855	10.2912	15.2176	14.3686	10.0794	10.036	10.1803	10.1689	10.0539	10.0247
574	0	0	0	25.7948	23.6586	10.6297	10.258	0	0	0	27.7771	25.1559	10.7626	10.3197	15.5227	14.6574	10.0881	10.0398	10.1942	10.1786	10.0605	10.0277
575	0	0	0	26.7874	24.5908	10.6996	10.2757	0	0	0	28.8936	26.1953	10.8437	10.3416	15.8505	14.9729	10.0976	10.0433	10.2102	10.1937	10.0676	10.0304
576	0	0	0	27.8313	25.5866	10.7712	10.2779	0	0	0	30.0699	27.3059	10.9278	10.3481	16.1976	15.3088	10.1078	10.0458	10.2274	10.2104	10.0752	10.0322
577	7.06879	7.95335	7.75621	28.8873	26.6839	10.8448	10.2597	16.9953	7.11481	6.93845	31.2645	28.5256	11.015	10.3342	16.5567	15.6675	10.1186	10.0466	10.2444	10.2271	10.0832	10.0325
578	9.80041	11.0268	10.7535	29.928	27.892	10.9212	10.2357	23.5628	9.86421	9.6197	32.447	29.8633	11.1064	10.3148	16.9184	16.0563	10.13	10.0466	10.2606	10.2474	10.0916	10.032
579	11.3797	12.8037	12.4863	30.9401	29.1265	11.0025	10.224	27.3598	11.4538	11.1699	33.6002	31.2334	11.2038	10.3075	17.2729	16.4698	10.1421	10.0471	10.2774	10.2692	10.1004	10.0319
580	11.4268	12.8567	12.538	31.9185	30.3341	11.0899	10.2243	27.4731	11.5012	11.2161	34.715	32.58	11.3084	10.3119	17.6123	16.894	10.1549	10.0482	10.2963	10.2869	10.1096	10.0322
581	8.12295	9.13942	8.91288	32.8422	31.5779	11.1829	10.2294	19.5298	8.17583	7.97317	35.7663	33.9639	11.4193	10.3209	17.9272	17.3222	10.1682	10.0494	10.3167	10.3007	10.1192	10.0326
582	0.160773	0.180892	0.176408	33.6766	32.9757	11.2767	10.2318	0.386542	0.16182	0.157809	36.7157	35.4994	11.5315	10.3271	18.2081	17.7585	10.1817	10.0495	10.3352	10.3215	10.129	10.0319
583	0	0	0	34.3715	34.6331	11.3633	10.2358	0	0	0	37.5096	37.2888	11.6362	10.3351	18.4505	18.2064	10.1949	10.0489	10.3492	10.3604	10.1386	10.0304
584	0	0	0	34.897	36.4139	11.435	10.2708	0	0	0	38.117	39.1927	11.7251	10.3745	18.6507	18.6514	10.2072	10.0507	10.3553	10.4134	10.1477	10.0309
585	0	0	0	35.3901	37.9058	11.4873	10.3535	0	0	0	38.6744	40.7961	11.7933	10.4621	18.8159	19.0572	10.2181	10.0573	10.3601	10.4527	10.1557	10.0357
586	0	0	0	35.9002	38.9693	11.5172	10.4654	0	0	0	39.2289	41.9582	11.837	10.5795	18.9502	19.4115	10.2271	10.0669	10.3741	10.466	10.1625	10.0435
587	0	0	0	36.1733	39.7306	11.5166	10.5425	0	0	0	39.5254	42.8054	11.848	10.6624	19.0396	19.729	10.2334	10.0761	10.3844	10.4683	10.1672	10.0514
588	0	0	0	36.1906	40.2456	11.4757	10.4978	0	0	0	39.5503	43.392	11.8159	10.6235	19.0925	20.0162	10.2354	10.0769	10.3769	10.4689	10.1685	10.0522
589	0	0	0	36.2274	40.8078	11.3933	10.4044	0	0	0	39.581	44.0081	11.7394	10.5353	19.1287	20.2788	10.2326	10.0735	10.3647	10.4817	10.1656	10.049
590	0	0	0	36.231	41.5209	11.2814	10.3561	0	0	0	39.5605	44.7518	11.6305	10.4915	19.1342	20.4927	10.2257	10.0734	10.358	10.5113	10.1593	10.0486
591	0	0	0	36.0738	41.7487	11.1574	10.4066	0	0	0	39.3604	44.9838	11.5067	10.5465	19.0966	20.5883	10.2166	10.0809	10.3544	10.5161	10.1514	10.0551
592	0	0	0	35.7645	41.3942	11.0393	10.5266	0	0	0	38.9884	44.607	11.3863	10.6717	19.0033	20.5534	10.207	10.0939	10.3471	10.4828	10.1434	10.0664
593	0.108181	0.409806	0.27894	35.2085	40.9975	10.9463	10.5594	0.459516	0.366599	0.249531	38.3486	44.1635	11.2891	10.7098	18.8296	20.4406	10.1984	10.0973	10.3271	10.45	10.1363	10.0686
594	0.0597767	0.226443	0.154131	34.5473	40.3303	10.8913	10.5434	0.25391	0.202568	0.137881	37.5885	43.429	11.2283	10.6985	18.6042	20.247	10.1918	10.0937	10.3123	10.415	10.1313	10.0641
595	0	0	0	33.8323	39.412	10.8668	10.5458	0	0	0	36.7664	42.4297	11.1968	10.7041	18.3482	20.0024	10.1871	10.0916	10.3042	10.3892	10.128	10.0612
596	0	0	0	33.0524	38.6798	10.8471	10.6561	0	0	0	35.8705	41.6118	11.1689	10.8149	18.0513	19.7475	10.1824	10.099	10.2932	10.3813	10.1247	10.0673
597	0	0	0	32.2822	37.8185	10.8088	10.6472	0	0	0	34.9751	40.6627	11.1211	10.8056	17.7261	19.4561	10.1755	10.1009	10.2872	10.3635	10.1198	10.0694
598	2.41442	9.14617	6.22546	31.2973	36.7996	10.7458	10.5042	10.2556	8.18187	5.56909	33.8622	39.545	11.0475	10.6627	17.3807	19.1253	10.1666	10.0927	10.2697	10.3504	10.1133	10.0627
599	1.60363	6.07476	4.13486	30.2446	36.0025	10.667	10.5105	6.81164	5.43428	3.69891	32.6815	38.6354	10.958	10.6703	17.0353	18.7789	10.1573	10.0946	10.2495	10.3529	10.1066	10.0643
600	0	0	0	29.1512	35.1834	10.585	10.6733	0	0	0	31.4609	37.7032	10.8666	10.8353	16.6867	18.4274	10.1489	10.107	10.2298	10.345	10.1008	10.0749
601	0	0	0	28.1502	33.9898	10.51	10.6547	0	0	0	30.3391	36.4058	10.7834	10.8198	16.354	18.0773	10.1416	10.1097	10.2195	10.3242	10.0957	10.0776
602	0	0	0	27.277	32.7079	10.4482	10.6228	0	0	0	29.3533	35.0334	10.7145	10.7913	16.0481	17.7446	10.135	10.1087	10.2175	10.3113	10.091	10.0763
603	0	0	0	26.3953	31.775	10.4009	10.6263	0	0	0	28.3649	34.0204	10.6606	10.7988	15.7455	17.4481	10.1287	10.1057	10.2047	10.3172	10.0861	10.0724
604	0	0	0	25.6158	31.0434	10.3648	10.6387	0	0	0	27.4921	33.2037	10.6179	10.8162	15.4701	17.1682	10.1224	10.1101	10.1954	10.3362	10.081	10.0763
605	0	0	0	25.0247	30.1023	10.3361	10.6581	0	0	0	26.8233	32.1674	10.5827	10.8408	15.24	16.8475	10.1161	10.1188	10.1939	10.3328	10.0757	10.0847
606	0	0	0	24.5302	28.9223	10.3134	10.5644	0	0	0	26.2525	30.8869	10.553	10.7499	15.0242	16.4875	10.1101	10.1125	10.1909	10.2964	10.0706	10.0788
607	0	0	0	23.7805	27.9417	10.2954	10.5497	0	0	0	25.4254	29.8065	10.5272	10.7334	14.7831	16.15	10.1043	10.1094	10.1698	10.2583	10.066	10.0757
608	0	0	0	22.9691	27.1711	10.2804	10.5921	0	0	0	24.546	28.9542	10.5036	10.7726	14.5486	15.8731	10.099	10.1112	10.1567	10.2462	10.062	10.0774
609	0	0	0	22.4379	26.4921	10.2664	10.6568	0	0	0	23.9579	28.2117	10.4799	10.8356	14.3574	15.6305	10.094	10.1143	10.1581	10.2496	10.0584	10.08
610	0	0	0	22.0381	25.808	10.2516	10.6589	0	0	0	23.5095	27.4636	10.4544	10.8384	14.2002	15.3862	10.0886	10.1142	10.1599	10.2362	10.0547	10.0799
611	0	0	0	21.6239	25.1643	10.2352	10.6018	0	0	0	23.0533	26.7661	10.4265	10.7824	14.0611	15.1743	10.0825	10.1105	10.1577	10.2162	10.0503	10.0767
612	0	0	0	21.1923	24.6496	10.2176	10.582	0	0	0	22.5875	26.2147	10.3976	10.7611	13.9358	15.0221	10.0764	10.1101	10.1404	10.2104	10.046	10.0771
613	0	0	0	20.9032	24.4386	10.2001	10.6385	0	0	0	22.2726	25.9726	10.3702	10.816	13.8478	14.9231	10.0712	10.1161	10.1291	10.2138	10.0424	10.0832
614	0	0	0	20.7916	24.4379	10.1843	10.6844	0	0	0	22.1418	25.9487	10.3463	10.8612	13.8	14.8674	10.067	10.1213	10.1328	10.2157	10.0395	10.0883
615	0	0	0	20.7781	24.4108	10.1715	10.6407	0	0	0	22.1186	25.9143	10.3268	10.8173	13.7785	14.8405	10.0635	10.1188	10.1412	10.2191	10.0371	10.0864
616	0	0	0	20.7952	24.2665	10.1622	10.5646	0	0	0	22.1305	25.7601	10.3119	10.7349	13.7679	14.8008	10.0606	10.1077	10.1432	10.2086	10.0351	10.0764
617	0	0	0	20.8089	24.1557	10.1563	10.5248	0	0	0	22.1386	25.6446	10.3012	10.6889	13.7647	14.7642	10.0582	10.1015	10.1373	10.2127	10.0334	10.0711
618	0	0	0	20.8052	24.185	10.1531	10.5389	0	0	0	22.1307	25.6743	10.2934	10.704	13.7679	14.7464	10.0559	10.1093	10.1309	10.2379	10.0318	10.0798
619	0	0	0	20.7954	24.1793	10.1519	10.581	0	0	0	22.1169	25.6629	10.2878	10.7443	13.7731	14.7215	10.0537	10.1142	10.127	10.2483	10.0301	10.0851
620	0	0	0	20.8093	24.0361	10.1519	10.6159	0	0	0	22.1286	25.5032	10.2836	10.7749	13.7847	14.6748	10.0518	10.1115	10.1293	10.233	10.0287	10.0822
621	0	0	0	20.8723	23.8716	10.1525	10.6178	0	0	0	22.191	25.3312	10.2806	10.7761	13.8078	14.6376	10.0503	10.1092	10.133	10.2258	10.0277	10.0798
622	0	0	0	20.9719	23.8081	10.1534	10.5934	0	0	0	22.293	25.2671	10.2784	10.7498	13.8403	14.6222	10.0491	10.1056	10.1346	10.235	10.0271	10.0766
623	0	0	0	21.0569	23.8066	10.1543	10.5849	0	0	0	22.3833	25.2664	10.2766	10.7394	13.8699	14.619	10.0483	10.1058	10.1353	10.2447	10.0266	10.0774
624	0	0	0	21.0857	23.7614	10.155	10.5983	0	0	0	22.4187	25.219	10.275	10.7488	13.8877	14.6102	10.0476	10.107	10.1356	10.2368	10.0263	10.079
625	0	0	0	21.0684	23.6816	10.1553	10.5873	0	0	0	22.4016	25.1442	10.2731	10.7353	13.8904	14.6093	10.0469	10.1067	10.1303	10.2256	10.0259	10.0791
626	0	0	0	21.032	23.6551	10.1548	10.543	0	0	0	22.3572	25.1254	10.2705	10.6895	13.8817	14.6282	10.0461	10.1032	10.1213	10.2184	10.0255	10.0763
627	0	0	0	20.9784	23.7042	10.1536	10.516	0	0	0	22.2985	25.1827	10.267	10.6632	13.8708	14.6647	10.0452	10.1039	10.1204	10.2174	10.0249	10.0777
628	0	0	0	20.8853	23.7915	10.1515	10.5348	0	0	0	22.1984	25.2775	10.2625	10.6821	13.8459	14.7051	10.0442	10.1077	10.1216	10.218	10.0244	10.0819
629	0	0	0	20.7315	23.8594	10.1487	10.5715	0	0	0	22.0286	25.3475	10.257	10.7167	13.7948	14.7306	10.0431	10.1086	10.1185	10.214	10.0237	10.0827
630	0	0	0	20.5324	23.8733	10.1451	10.5886	0	0	0	21.8077	25.3544	10.2505	10.7316	13.7254	14.7327	10.042	10.1054	10.1129	10.2031	10.0231	10.0792
631	0.736474	2.32386	2.32333	20.3348	23.8638	10.1409	10.5818	3.10973	2.07885	2.07838	21.5886	25.3408	10.2433	10.7255	13.6569	14.7354	10.0408	10.1034	10.108	10.1964	10.0224	10.077
632	3.87549	12.2287	12.2259	20.1352	23.8868	10.1363	10.5685	16.3641	10.9394	10.9369	21.3666	25.366	10.2356	10.7131	13.5876	14.7584	10.0395	10.1036	10.105	10.1959	10.0217	10.0774
633	4.16899	13.1548	13.1518	19.9581	23.9371	10.1316	10.5547	17.6034	11.7678	11.7652	21.1691	25.4166	10.2276	10.6968	13.5265	14.7896	10.0382	10.1033	10.1046	10.1949	10.021	10.0775
634	4.16899	13.1548	13.1518	19.822	23.9861	10.1267	10.5302	17.6034	11.7678	11.7652	21.0159	25.462	10.2195	10.6688	13.48	14.8175	10.0369	10.1017	10.1057	10.1917	10.0202	10.0765
635	4.16899	13.1548	13.1518	19.6854	23.9891	10.122	10.488	17.6034	11.7678	11.7652	20.8594	25.4599	10.2114	10.6235	13.4307	14.8313	10.0356	10.0981	10.1053	10.1896	10.0195	10.0737
636	4.16899	13.1548	13.1518	19.5391	23.9441	10.1175	10.4343	17.6034	11.7678	11.7652	20.6898	25.4104	10.2036	10.5677	13.3749	14.8315	10.0343	10.0933	10.103	10.1895	10.0189	10.0696
637	4.16899	13.1548	13.1518	19.4062	23.879	10.1133	10.381	17.6034	11.7678	11.7652	20.5338	25.3381	10.1962	10.5146	13.3225	14.8211	10.0331	10.0899	10.1002	10.186	10.0182	10.0671
638	4.16899	13.1548	13.1518	19.2961	23.817	10.1094	10.3361	17.6034	11.7678	11.7652	20.4028	25.2651	10.1893	10.4711	13.2776	14.8049	10.0319	10.0876	10.0975	10.1775	10.0176	10.0654
639	4.16899	13.1548	13.1518	19.1876	23.7512	10.106	10.3025	17.6034	11.7678	11.7652	20.275	25.1879	10.1829	10.4369	13.234	14.7848	10.0308	10.0834	10.0961	10.1692	10.017	10.0617
640	4.16899	13.1548	13.1518	19.0903	23.6634	10.1031	10.2803	17.6034	11.7678	11.7652	20.1615	25.0886	10.1771	10.4124	13.1959	14.757	10.0297	10.0783	10.0963	10.1643	10.0165	10.0569
641	4.16899	13.1548	13.1518	18.9875	23.5506	10.1007	10.2688	17.6034	11.7678	11.7652	20.043	24.9622	10.172	10.3989	13.1566	14.7196	10.0288	10.0747	10.0969	10.1609	10.016	10.0536
642	4.16899	13.1548	13.1518	18.8629	23.4092	10.0987	10.2662	17.6034	11.7678	11.7652	19.9005	24.8031	10.1675	10.3945	13.109	14.6701	10.0279	10.0728	10.0969	10.1569	10.0156	10.0518
643	4.16899	13.1548	13.1518	18.7283	23.2481	10.0971	10.27	17.6034	11.7678	11.7652	19.7463	24.621	10.1637	10.3952	13.057	14.6124	10.0272	10.0709	10.0961	10.1518	10.0152	10.0501
644	4.16899	13.1548	13.1518	18.5892	23.0702	10.0958	10.2774	17.6034	11.7678	11.7652	19.5868	24.4204	10.1604	10.3987	13.0028	14.5492	10.0265	10.0692	10.095	10.1462	10.0149	10.0487
645	4.16899	13.1548	13.1518	18.4471	22.8765	10.0948	10.2854	17.6034	11.7678	11.7652	19.4238	24.2039	10.1575	10.4043	12.9472	14.4823	10.0259	10.0692	10.0941	10.1413	10.0146	10.049
646	4.16899	13.1548	13.1518	18.3067	22.6687	10.094	10.2924	17.6034	11.7678	11.7652	19.263	23.9738	10.1551	10.4113	12.8922	14.4128	10.0254	10.0715	10.0936	10.1381	10.0144	10.0515
647	4.16899	13.1548	13.1518	18.1721	22.4498	10.0934	10.2975	17.6034	11.7678	11.7652	19.1086	23.7327	10.1529	10.4177	12.8393	14.3405	10.0249	10.0745	10.0934	10.1358	10.0141	10.0548
648	4.16899	13.1548	13.1518	18.0434	22.2222	10.0928	10.3006	17.6034	11.7678	11.7652	18.961	23.4815	10.151	10.4214	12.7886	14.2642	10.0244	10.0765	10.0931	10.1332	10.0139	10.057
649	4.16899	13.1548	13.1518	17.9187	21.9855	10.0922	10.3017	17.6034	11.7678	11.7652	18.8181	23.2189	10.1492	10.4216	12.7399	14.1824	10.024	10.0766	10.0928	10.1294	10.0137	10.0573
650	0.164732	0.519793	0.519676	17.7953	21.7387	10.0917	10.301	0.695575	0.46499	0.464885	18.6769	22.9438	10.1475	10.4185	12.6928	14.0947	10.0236	10.0752	10.0924	10.1244	10.0135	10.0561
651	0	0	0	17.6693	21.4814	10.0911	10.2981	0	0	0	18.5335	22.6567	10.1459	10.4125	12.6465	14.0017	10.0233	10.0729	10.0917	10.119	10.0134	10.0539
652	0	0	0	17.5367	21.2152	10.0904	10.293	0	0	0	18.3837	22.3599	10.1443	10.4037	12.6	13.9047	10.023	10.0698	10.0907	10.1141	10.0132	10.0512
653	0	0	0	17.3937	20.9429	10.0896	10.2858	0	0	0	18.2234	22.0571	10.1427	10.3927	12.552	13.8055	10.0226	10.0665	10.0892	10.11	10.013	10.0481
654	0	0	0	17.2387	20.6677	10.0888	10.2772	0	0	0	18.0511	21.752	10.1411	10.3808	12.5019	13.7058	10.0224	10.0632	10.087	10.1071	10.0129	10.0451
655	0	0	0	17.0721	20.3929	10.0878	10.2682	0	0	0	17.867	21.4484	10.1395	10.3692	12.4492	13.6068	10.0221	10.0606	10.0843	10.1053	10.0127	10.0428
656	0	0	0	16.8954	20.1208	10.0868	10.2597	0	0	0	17.6728	21.1483	10.1379	10.3592	12.3937	13.5093	10.0219	10.0588	10.0812	10.1042	10.0126	10.0412
657	0	0	0	16.711	19.8532	10.0857	10.2527	0	0	0	17.4706	20.8537	10.1363	10.3513	12.3354	13.4137	10.0216	10.0578	10.0779	10.1035	10.0124	10.0404
658	0	0	0	16.5221	19.5915	10.0845	10.2472	0	0	0	17.2635	20.5657	10.1347	10.3455	12.2748	13.3202	10.0214	10.0573	10.0748	10.1028	10.0123	10.0401
659	0	0	0	19.9968	17.8878	10.1993	10.0594	0	0	0	21.2294	18.7205	10.2653	10.0869	13.5052	12.6642	10.0346	10.0164	10.1152	10.0996	10.0218	10.0119
660	0	0	0	20.384	18.2917	10.2202	10.057	0	0	0	21.6671	19.1697	10.2907	10.0869	13.6409	12.8054	10.0374	10.0168	10.1204	10.1058	10.0237	10.012
661	0	0	0	20.8104	18.7265	10.2445	10.0617	0	0	0	22.1488	19.6553	10.3199	10.0941	13.7896	12.9628	10.0406	10.0177	10.1261	10.1124	10.0259	10.0123
662	0	0	0	21.2881	19.2025	10.273	10.0744	0	0	0	22.6874	20.1876	10.3538	10.1096	13.9549	13.1363	10.0443	10.019	10.1327	10.1195	10.0283	10.0129
663	0	0	0	21.8223	19.7363	10.3065	10.0967	0	0	0	23.2893	20.7829	10.3932	10.1349	14.1398	13.3261	10.0485	10.0207	10.1404	10.1273	10.0312	10.0138
664	0	0	0	22.411	20.3423	10.3461	10.1273	0	0	0	23.9533	21.4557	10.4392	10.1691	14.3459	13.5321	10.0533	10.0232	10.1487	10.1363	10.0346	10.0154
665	0	0	0	23.0525	21.0182	10.3923	10.1599	0	0	0	24.6787	22.2039	10.4925	10.2056	14.5741	13.754	10.0588	10.0265	10.1569	10.1469	10.0385	10.0178
666	0	0	0	23.7529	21.7405	10.4458	10.1878	0	0	0	25.4719	23.0048	10.5538	10.2378	14.8246	13.992	10.0652	10.03	10.165	10.1586	10.0432	10.0204
667	0	0	0	24.5266	22.4901	10.5065	10.2123	0	0	0	26.3478	23.8408	10.6231	10.2669	15.0984	14.2481	10.0726	10.0332	10.1742	10.1688	10.0486	10.0226
668	0	0	0	25.3899	23.2887	10.5735	10.238	0	0	0	27.3228	24.7352	10.6999	10.2972	15.3969	14.5266	10.081	10.0368	10.1859	10.1766	10.0548	10.0252
669	0	0	0	26.3528	24.182	10.6457	10.2636	0	0	0	28.4074	25.734	10.7829	10.3274	15.7206	14.8336	10.0903	10.0408	10.2005	10.1856	10.0617	10.0283
670	0.0357473	0.0402206	0.0392236	27.408	25.1732	10.7215	10.284	0.0859461	0.03598	0.0350882	29.594	26.8401	10.8708	10.3522	16.0685	15.1702	10.1004	10.0447	10.2178	10.2002	10.0693	10.0314
671	11.2454	12.6526	12.339	28.5204	26.2465	10.7999	10.2893	27.037	11.3186	11.0381	30.8465	28.0363	10.9626	10.3619	16.4367	15.5315	10.1114	10.0475	10.2367	10.2179	10.0775	10.0335
672	11.4268	12.8567	12.538	29.6436	27.4376	10.8807	10.2714	27.4731	11.5012	11.2161	32.1166	29.3583	11.0582	10.3487	16.8171	15.9194	10.1232	10.0485	10.255	10.2363	10.0862	10.0339
673	11.4268	12.8567	12.538	30.7459	28.7482	10.9653	10.2455	27.4731	11.5012	11.2161	33.3694	30.8078	11.1589	10.3276	17.1997	16.3401	10.1356	10.0483	10.2721	10.258	10.0954	10.0331
674	11.4268	12.8567	12.538	31.8171	30.0757	11.0556	10.2335	27.4731	11.5012	11.2161	34.5903	32.2806	11.2667	10.3205	17.5749	16.785	10.1489	10.049	10.2894	10.2802	10.105	10.033
675	11.4268	12.8567	12.538	32.8533	31.37	11.1529	10.2352	27.4731	11.5012	11.2161	35.7711	33.724	11.3825	10.3271	17.9339	17.2385	10.1629	10.0505	10.3091	10.2981	10.1152	10.0338
676	6.69948	7.53782	7.35098	33.8312	32.7202	11.2555	10.242	16.1073	6.74309	6.57595	36.884	35.2242	11.5044	10.3385	18.2658	17.6958	10.1775	10.0521	10.3309	10.3143	10.1258	10.0345
677	0.00196917	0.00221558	0.00216067	34.7065	34.2701	11.357	10.2471	0.00473441	0.00198199	0.00193286	37.88	36.9218	11.6254	10.348	18.5603	18.1634	10.1921	10.0526	10.3512	10.3399	10.1365	10.0341
678	0	0	0	35.4066	36.1188	11.4476	10.2587	0	0	0	38.683	38.9119	11.7349	10.3641	18.8102	18.6457	10.2061	10.0524	10.3653	10.3876	10.1467	10.0327
679	0	0	0	35.9467	37.9995	11.519	10.3121	0	0	0	39.3071	40.9239	11.8241	10.4224	19.0141	19.1192	10.2188	10.0554	10.3704	10.4472	10.1561	10.0341
680	0	0	0	36.5074	39.4577	11.5669	10.4164	0	0	0	39.9317	42.5002	11.888	10.532	19.1842	19.5422	10.2297	10.0635	10.3785	10.4823	10.1642	10.0402
681	0	0	0	36.9999	40.4547	11.5861	10.5362	0	0	0	40.4651	43.6001	11.9209	10.6575	19.3173	19.9084	10.2382	10.0743	10.3942	10.4885	10.1706	10.049
682	0	0	0	37.1586	41.1173	11.5665	10.5589	0	0	0	40.6434	44.3491	11.9125	10.686	19.4005	20.2338	10.243	10.0801	10.3965	10.4838	10.1742	10.0542
683	0	0	0	37.1794	41.6221	11.5005	10.4679	0	0	0	40.6674	44.9212	11.8547	10.601	19.4517	20.5262	10.2429	10.0773	10.3853	10.4807	10.1736	10.0515
684	0.0119529	0.0452792	0.0308199	37.2159	42.3733	11.3939	10.3786	0.0507716	0.0405053	0.0275704	40.6877	45.7163	11.7531	10.5173	19.4723	20.7888	10.2377	10.0744	10.3762	10.5065	10.1686	10.0487
685	1.0173	3.85366	2.62304	37.0763	42.9217	11.2641	10.3894	4.32111	3.44736	2.34649	40.5087	46.2807	11.6251	10.5334	19.4418	20.9526	10.2289	10.0791	10.3682	10.5345	10.1608	10.0526
686	2.3015	8.7184	5.93429	36.8101	42.6934	11.1323	10.508	9.77595	7.7992	5.30862	40.1817	46.0387	11.4922	10.6573	19.3644	20.9594	10.2187	10.0923	10.3631	10.5143	10.152	10.064
687	3.41877	12.9508	8.81511	36.33	42.3075	11.0223	10.5943	14.5217	11.5853	7.88571	39.6186	45.6096	11.3788	10.7497	19.2139	20.8654	10.2091	10.1024	10.3476	10.4813	10.1441	10.0727
688	3.53449	13.3891	9.11348	35.6709	41.6778	10.9521	10.583	15.0133	11.9775	8.15263	38.8595	44.9128	11.3036	10.7443	18.9955	20.6803	10.2017	10.1005	10.3265	10.4429	10.1381	10.0697
689	3.18022	12.0471	8.20002	34.9553	40.6925	10.9187	10.5785	13.5084	10.777	7.33547	38.0352	43.8445	11.2639	10.7443	18.7418	20.4256	10.1965	10.0976	10.3164	10.4058	10.1343	10.0658
690	2.76617	10.4787	7.13242	34.1859	39.9249	10.8963	10.6775	11.7497	9.37386	6.38044	37.1491	42.9873	11.2337	10.8456	18.449	20.1687	10.1916	10.1039	10.3084	10.3956	10.131	10.0706
691	2.35213	8.91019	6.06483	33.4207	39.1199	10.8564	10.6748	9.991	7.97076	5.4254	36.257	42.0928	11.1841	10.843	18.1226	19.8882	10.1847	10.1059	10.3035	10.3785	10.126	10.0727
692	3.46263	13.1169	8.92819	32.4068	38.1056	10.7878	10.5262	14.708	11.734	7.98687	35.111	40.9833	11.1042	10.6938	17.766	19.5647	10.1749	10.0974	10.2858	10.363	10.1188	10.0657
693	3.45239	13.0782	8.90181	31.2968	37.3606	10.6996	10.5507	14.6645	11.6993	7.96327	33.8673	40.1291	11.0045	10.7188	17.4037	19.2283	10.1642	10.0998	10.2632	10.3719	10.1109	10.0679
694	0.545543	2.06659	1.40665	30.1578	36.5355	10.6089	10.7072	2.31728	1.84871	1.25835	32.5955	39.1879	10.9032	10.8771	17.0411	18.8738	10.1547	10.1115	10.2417	10.3622	10.1042	10.0777
695	0	0	0	29.127	35.1952	10.5278	10.6685	0	0	0	31.4385	37.7342	10.8133	10.8413	16.696	18.4972	10.1469	10.1128	10.2301	10.3279	10.0989	10.0792
696	0	0	0	28.1963	33.915	10.4624	10.6671	0	0	0	30.3886	36.3521	10.7406	10.8433	16.3709	18.1463	10.1404	10.1142	10.2285	10.3124	10.0944	10.0802
697	0	0	0	27.2604	32.9707	10.4133	10.6605	0	0	0	29.3392	35.3217	10.6848	10.84	16.048	17.833	10.1344	10.1096	10.217	10.3198	10.09	10.0747
698	0	0	0	26.4903	32.1684	10.3763	10.6791	0	0	0	28.4685	34.4363	10.6412	10.8628	15.7643	17.5389	10.1282	10.1142	10.2059	10.3451	10.085	10.0787
699	0	0	0	25.9146	31.0691	10.3471	10.6516	0	0	0	27.8088	33.2439	10.605	10.8404	15.5269	17.2006	10.1216	10.1189	10.2049	10.3421	10.0794	10.0835
700	0	0	0	25.2904	29.8786	10.3239	10.5773	0	0	0	27.1057	31.9519	10.5742	10.7708	15.29	16.8267	10.1151	10.1158	10.1987	10.3091	10.0741	10.0808
701	0	0	0	24.3906	28.877	10.3052	10.5903	0	0	0	26.1238	30.8473	10.547	10.7838	15.0278	16.479	10.1091	10.1175	10.1747	10.2758	10.0693	10.0823
702	0	0	0	23.6431	28.0784	10.2889	10.6599	0	0	0	25.3021	29.9562	10.5213	10.8499	14.7867	16.1825	10.1034	10.1202	10.1667	10.2598	10.065	10.0845
703	0	0	0	23.1188	27.3347	10.273	10.7044	0	0	0	24.718	29.1406	10.495	10.8913	14.5866	15.9135	10.0979	10.1199	10.1702	10.2593	10.0611	10.0838
704	0	0	0	22.6155	26.5474	10.2559	10.6575	0	0	0	24.1607	28.2887	10.4665	10.8441	14.4069	15.6482	10.0921	10.1146	10.1701	10.2415	10.0571	10.0788
705	0	0	0	22.0855	25.8563	10.2372	10.6138	0	0	0	23.5831	27.5398	10.4355	10.8014	14.2396	15.4302	10.0856	10.1138	10.1603	10.2222	10.0525	10.0788
706	0	0	0	21.6339	25.4597	10.2179	10.6504	0	0	0	23.0939	27.1047	10.4042	10.8367	14.1024	15.2847	10.079	10.1184	10.1413	10.2266	10.0477	10.0838
707	0	0	0	21.406	25.3295	10.1998	10.7101	0	0	0	22.8375	26.9428	10.3757	10.8943	14.0191	15.1843	10.0734	10.1238	10.1386	10.2328	10.0437	10.0891
708	0	0	0	21.3335	25.2354	10.1848	10.6846	0	0	0	22.7434	26.8229	10.3521	10.8677	13.9715	15.115	10.069	10.1225	10.1445	10.2273	10.0407	10.0882
709	0	0	0	21.3085	25.0832	10.1737	10.6054	0	0	0	22.7068	26.6601	10.3341	10.7885	13.9438	15.0707	10.0655	10.1176	10.1481	10.224	10.0383	10.0843
710	0.237647	0.362245	0.45341	21.2726	24.9559	10.1665	10.5518	0.699249	0.324053	0.405606	22.6642	26.5194	10.3213	10.7285	13.9268	15.0242	10.0627	10.1094	10.1465	10.2202	10.0364	10.0772
711	1.48521	2.26391	2.83365	21.231	24.9495	10.1627	10.5654	4.37006	2.02522	2.53489	22.6148	26.5046	10.3123	10.7359	13.9178	14.9899	10.0603	10.1101	10.1398	10.2376	10.0347	10.0788
712	1.22652	1.86959	2.3401	21.1928	24.9037	10.1611	10.6191	3.60891	1.67247	2.09338	22.5689	26.4565	10.3059	10.7908	13.9137	14.958	10.0579	10.1196	10.1345	10.2559	10.033	10.0887
713	0.967839	1.47528	1.84655	21.1789	24.7283	10.161	10.6557	2.84775	1.31973	1.65187	22.548	26.2709	10.301	10.8248	13.914	14.9102	10.0556	10.1189	10.1347	10.2513	10.0313	10.0878
714	0.709152	1.08096	1.353	21.2074	24.5351	10.1615	10.6513	2.0866	0.966992	1.21035	22.5718	26.059	10.2971	10.8166	13.9231	14.8546	10.0536	10.1131	10.1388	10.2373	10.0298	10.082
715	0.450466	0.686645	0.85945	21.2775	24.4388	10.1622	10.6248	1.32544	0.61425	0.768836	22.6395	25.9553	10.2938	10.7894	13.9423	14.823	10.052	10.1108	10.1398	10.2431	10.0288	10.0802
716	0.179957	0.274308	0.343343	21.3493	24.3867	10.1627	10.6164	0.529503	0.245387	0.307143	22.7125	25.9024	10.291	10.7787	13.9653	14.8059	10.0508	10.1108	10.1383	10.2534	10.028	10.0808
717	0	0	0	21.3736	24.2792	10.1629	10.6228	0	0	0	22.7411	25.7926	10.2882	10.7824	13.9819	14.7836	10.0498	10.1129	10.1367	10.2467	10.0275	10.0834
718	0	0	0	21.3578	24.1369	10.1625	10.6011	0	0	0	22.7303	25.648	10.2852	10.7567	13.9917	14.7618	10.0489	10.1104	10.1357	10.232	10.027	10.0815
719	0	0	0	21.3393	24.0617	10.1615	10.5606	0	0	0	22.7074	25.5763	10.2817	10.7141	13.9925	14.7636	10.048	10.1073	10.129	10.2263	10.0265	10.0792
720	0	0	0	21.3211	24.1206	10.1597	10.5545	0	0	0	22.684	25.6434	10.2774	10.7078	13.9915	14.8008	10.0469	10.1091	10.125	10.2262	10.0259	10.0817
721	0	0	0	21.2878	24.2836	10.1571	10.5892	0	0	0	22.649	25.8202	10.2721	10.7432	13.9885	14.866	10.0459	10.1143	10.1258	10.2257	10.0253	10.0871
722	0	0	0	21.2172	24.4448	10.1538	10.6209	0	0	0	22.5719	25.9944	10.266	10.7733	13.9696	14.9283	10.0447	10.1141	10.123	10.2205	10.0246	10.0866
723	0	0	0	21.0842	24.5447	10.1498	10.6216	0	0	0	22.4236	26.0979	10.2589	10.7712	13.925	14.968	10.0435	10.1087	10.1167	10.208	10.0239	10.0809
724	0.591562	1.86661	1.86619	20.8977	24.5717	10.1452	10.6032	2.49785	1.66981	1.66943	22.2159	26.1234	10.2513	10.7526	13.8599	14.9876	10.0422	10.1061	10.1113	10.1989	10.0231	10.0784
725	3.77107	11.8992	11.8965	20.7179	24.5858	10.1404	10.5832	15.9232	10.6446	10.6422	22.0151	26.1389	10.2432	10.7336	13.7966	15.01	10.0408	10.1078	10.1083	10.1995	10.0224	10.0805
726	4.16899	13.1548	13.1518	20.5349	24.6367	10.1354	10.5586	17.6034	11.7678	11.7652	21.8104	26.1905	10.2348	10.7069	13.7326	15.0436	10.0395	10.1077	10.108	10.2004	10.0217	10.081
727	4.16899	13.1548	13.1518	20.3738	24.6949	10.1305	10.5188	17.6034	11.7678	11.7652	21.6293	26.2459	10.2265	10.6633	13.6764	15.0758	10.0381	10.1043	10.1094	10.1969	10.0209	10.0784
728	4.16899	13.1548	13.1518	20.2394	24.7242	10.1257	10.4653	17.6034	11.7678	11.7652	21.4748	26.2724	10.2183	10.6065	13.6276	15.0992	10.0368	10.099	10.1093	10.1933	10.0202	10.074
729	4.16899	13.1548	13.1518	20.0828	24.6889	10.1213	10.4097	17.6034	11.7678	11.7652	21.2931	26.2331	10.2105	10.5487	13.5675	15.1018	10.0355	10.0934	10.1072	10.192	10.0195	10.0692
730	4.16899	13.1548	13.1518	19.9134	24.5943	10.1172	10.3619	17.6034	11.7678	11.7652	21.0961	26.1272	10.203	10.5014	13.5008	15.0785	10.0343	10.09	10.1043	10.1877	10.0189	10.0665
731	4.16899	13.1548	13.1518	19.7555	24.4765	10.1135	10.3257	17.6034	11.7678	11.7652	20.9118	25.9916	10.1961	10.4665	13.4377	15.0397	10.033	10.0876	10.1017	10.1791	10.0183	10.0646
732	4.16899	13.1548	13.1518	19.6187	24.3622	10.1103	10.3015	17.6034	11.7678	11.7652	20.7523	25.8603	10.1898	10.4414	13.3833	15.0006	10.0319	10.0835	10.1006	10.1718	10.0177	10.0609
733	4.16899	13.1548	13.1518	19.4823	24.2473	10.1076	10.2886	17.6034	11.7678	11.7652	20.5955	25.7306	10.1841	10.426	13.3307	14.9623	10.0309	10.0793	10.101	10.1679	10.0172	10.0568
734	4.16899	13.1548	13.1518	19.3598	24.1101	10.1053	10.2854	17.6034	11.7678	11.7652	20.4547	25.5767	10.179	10.421	13.2837	14.9156	10.0299	10.0771	10.1017	10.1649	10.0167	10.0549
735	4.16899	13.1548	13.1518	19.2232	23.9426	10.1034	10.2895	17.6034	11.7678	11.7652	20.2979	25.3879	10.1746	10.4227	13.2308	14.8567	10.029	10.0761	10.1018	10.1605	10.0163	10.0541
736	4.16899	13.1548	13.1518	19.0708	23.7494	10.1019	10.2975	17.6034	11.7678	11.7652	20.1231	25.1702	10.1707	10.4269	13.1712	14.7882	10.0282	10.0746	10.1011	10.1546	10.0159	10.0529
737	4.16899	13.1548	13.1518	18.919	23.5411	10.1006	10.3061	17.6034	11.7678	11.7652	19.9485	24.9366	10.1674	10.432	13.111	14.7153	10.0275	10.0736	10.1001	10.1487	10.0155	10.0522
738	4.16899	13.1548	13.1518	18.7663	23.3193	10.0996	10.3131	17.6034	11.7678	11.7652	19.7732	24.6901	10.1644	10.4377	13.0505	14.64	10.0269	10.0747	10.0993	10.1442	10.0152	10.0536
739	4.16899	13.1548	13.1518	18.6148	23.0853	10.0987	10.3177	17.6034	11.7678	11.7652	19.5997	24.4319	10.1618	10.4432	12.9907	14.5618	10.0263	10.0775	10.0987	10.1413	10.015	10.0566
740	4.16899	13.1548	13.1518	18.4679	22.8404	10.0979	10.3198	17.6034	11.7678	11.7652	19.4317	24.1619	10.1595	10.4463	12.9333	14.4794	10.0258	10.0799	10.0982	10.1389	10.0147	10.0593
741	4.16899	13.1548	13.1518	18.325	22.5854	10.0971	10.3196	17.6034	11.7678	11.7652	19.2686	23.8794	10.1572	10.4457	12.8786	14.3913	10.0253	10.0806	10.0977	10.1355	10.0145	10.0602
742	4.16899	13.1548	13.1518	18.1828	22.3203	10.0963	10.3172	17.6034	11.7678	11.7652	19.1069	23.5843	10.1552	10.4412	12.8258	14.2969	10.0249	10.0794	10.097	10.1308	10.0143	10.0593
743	4.16899	13.1548	13.1518	18.0376	22.0445	10.0954	10.3126	17.6034	11.7678	11.7652	18.9426	23.2765	10.1532	10.4333	12.7741	14.1967	10.0245	10.077	10.096	10.1254	10.014	10.0571
744	0.329223	1.03883	1.03859	17.885	21.7592	10.0945	10.3059	1.39013	0.9293	0.929091	18.7711	22.9583	10.1512	10.4227	12.7222	14.0923	10.0241	10.0737	10.0945	10.1203	10.0138	10.0541
745	0	0	0	17.7224	21.4668	10.0935	10.2974	0	0	0	18.5898	22.633	10.1493	10.4101	12.6689	13.9854	10.0238	10.0699	10.0923	10.1161	10.0137	10.0506
746	0	0	0	17.5492	21.171	10.0924	10.2881	0	0	0	18.3979	22.305	10.1473	10.3972	12.6137	13.8779	10.0234	10.0663	10.0896	10.1131	10.0135	10.0472
747	0	0	0	17.3658	20.8753	10.0912	10.279	0	0	0	18.1956	21.9783	10.1454	10.3854	12.5558	13.7712	10.0231	10.0634	10.0863	10.1112	10.0133	10.0446
748	0	0	0	17.1747	20.5831	10.0899	10.271	0	0	0	17.9857	21.6561	10.1435	10.3757	12.4954	13.6665	10.0228	10.0615	10.0829	10.1101	10.0131	10.043
749	0	0	0	16.9786	20.2965	10.0886	10.2646	0	0	0	17.7704	21.3405	10.1417	10.3685	12.4326	13.564	10.0226	10.0605	10.0796	10.1093	10.013	10.0422
750	0	0	0	16.7802	20.0166	10.0873	10.2599	0	0	0	17.5527	21.0325	10.1398	10.3632	12.3676	13.4639	10.0223	10.0601	10.0766	10.1085	10.0128	10.042
751	0	0	0	16.5819	19.7444	10.0858	10.2563	0	0	0	17.3348	20.7328	10.138	10.3593	12.3011	13.3663	10.0221	10.0599	10.074	10.1076	10.0127	10.042
752	0	0	0	16.3859	19.4803	10.0844	10.2536	0	0	0	17.1191	20.442	10.1362	10.356	12.2336	13.2714	10.0219	10.0597	10.072	10.1064	10.0125	10.0419
753	0	0	0	19.8133	17.6451	10.178	10.082	0	0	0	21.0196	18.4535	10.2397	10.1068	13.4432	12.5893	10.0318	10.0176	10.1113	10.095	10.0199	10.0133
754	0	0	0	20.2017	18.0486	10.1963	10.0712	0	0	0	21.4583	18.8983	10.2624	10.0985	13.5781	12.7192	10.0344	10.0174	10.1168	10.101	10.0216	10.0128
755	0	0	0	20.6164	18.4805	10.2174	10.0633	0	0	0	21.9271	19.377	10.2882	10.0932	13.7231	12.8653	10.0373	10.0174	10.1225	10.1074	10.0235	10.0125
756	0	0	0	21.0676	18.9405	10.242	10.0625	0	0	0	22.4373	19.8897	10.318	10.0952	13.881	13.0285	10.0406	10.0181	10.1286	10.1139	10.0257	10.0127
757	0	0	0	21.57	19.4378	10.2709	10.0712	0	0	0	23.0045	20.4459	10.3526	10.1068	14.0557	13.2096	10.0443	10.0193	10.1353	10.1208	10.0282	10.0133
758	0	0	0	22.1346	19.9908	10.3051	10.0907	0	0	0	23.6411	21.0637	10.393	10.1295	14.2511	13.4092	10.0486	10.0211	10.1432	10.1284	10.0312	10.0142
759	0	0	0	22.7638	20.621	10.3456	10.121	0	0	0	24.3506	21.7648	10.4403	10.1633	14.47	13.6277	10.0536	10.0234	10.1523	10.1374	10.0346	10.0156
760	0	0	0	23.4528	21.3367	10.3934	10.1567	0	0	0	25.1289	22.5576	10.4956	10.2028	14.7133	13.8652	10.0593	10.0265	10.1617	10.1486	10.0387	10.0177
761	0	0	0	24.2009	22.1207	10.4491	10.1895	0	0	0	25.9759	23.4254	10.5597	10.24	14.9804	14.1218	10.066	10.0302	10.1708	10.1618	10.0435	10.0204
762	0	0	0	25.0204	22.9434	10.5131	10.2171	0	0	0	26.9042	24.34	10.6329	10.2724	15.2716	14.3983	10.0738	10.0337	10.1804	10.1746	10.0491	10.0229
763	0	0	0	25.9325	23.808	10.5846	10.2436	0	0	0	27.9354	25.3065	10.7148	10.304	15.5891	14.6979	10.0826	10.0374	10.1921	10.1844	10.0556	10.0255
764	0.610707	0.687128	0.670096	26.9531	24.7577	10.6624	10.2701	1.4683	0.614683	0.599446	29.0857	26.3691	10.8042	10.3357	15.9338	15.0259	10.0925	10.0417	10.2072	10.1935	10.063	10.0288
765	11.4268	12.8567	12.538	28.0776	25.8131	10.7449	10.2924	27.4731	11.5012	11.2161	30.3499	27.5476	10.8998	10.3632	16.3042	15.3859	10.1034	10.046	10.2258	10.2075	10.0711	10.0323
766	11.4268	12.8567	12.538	29.2674	26.9706	10.8308	10.3006	27.4731	11.5012	11.2161	31.6887	28.8377	11.0002	10.3763	16.696	15.7758	10.1153	10.0495	10.2466	10.2259	10.08	10.0349
767	11.4268	12.8567	12.538	30.4669	28.2679	10.9201	10.284	27.4731	11.5012	11.2161	33.0445	30.276	11.1055	10.3646	17.1005	16.1975	10.1281	10.0508	10.2666	10.2463	10.0894	10.0357
768	11.4268	12.8567	12.538	31.6385	29.6968	11.014	10.2563	27.4731	11.5012	11.2161	34.3761	31.8544	11.2169	10.342	17.5064	16.6552	10.1418	10.0504	10.2848	10.2702	10.0995	10.0346
769	11.4268	12.8567	12.538	32.7755	31.1283	11.1148	10.2439	27.4731	11.5012	11.2161	35.6725	33.4424	11.3366	10.3349	17.9045	17.1352	10.1563	10.051	10.3028	10.2931	10.1102	10.0343
770	11.3431	12.7625	12.4461	33.8749	32.516	11.2234	10.2474	27.2718	11.4169	11.1339	36.9256	34.9902	11.4652	10.3438	18.2849	17.6193	10.1718	10.0529	10.3233	10.311	10.1214	10.0353
771	1.69512	1.90724	1.85996	34.9113	33.9908	11.3367	10.2564	4.07552	1.70615	1.66386	38.105	36.6256	11.5993	10.3582	18.6352	18.1078	10.1878	10.055	10.3466	10.3295	10.1331	10.0364
772	0	0	0	35.824	35.7273	11.4462	10.2655	0	0	0	39.1444	38.5203	11.7294	10.3726	18.9435	18.6106	10.2036	10.0561	10.3685	10.3612	10.1448	10.0364
773	0	0	0	36.5243	37.7767	11.54	10.2894	0	0	0	39.9516	40.7212	11.8431	10.4017	19.2001	19.1301	10.2184	10.0567	10.3821	10.4192	10.1557	10.0356
774	0	0	0	37.1066	39.7172	11.6096	10.3663	0	0	0	40.6198	42.8018	11.9309	10.4841	19.4094	19.6323	10.2314	10.0614	10.3874	10.4828	10.1653	10.0382
775	0	0	0	37.7339	41.1069	11.6499	10.4938	0	0	0	41.3094	44.3164	11.9873	10.6174	19.5859	20.0712	10.2421	10.0713	10.4002	10.5108	10.1733	10.0459
776	1.13226	1.27394	1.24237	38.1421	42.0078	11.6531	10.5935	2.72225	1.13963	1.11138	41.7541	45.3236	12.0042	10.723	19.715	20.449	10.2497	10.0816	10.4128	10.5089	10.179	10.0547
777	2.68321	4.09288	3.54146	38.2078	42.5646	11.6085	10.5446	7.19453	3.66136	3.16808	41.8345	45.9651	11.9703	10.6801	19.7895	20.7808	10.2527	10.0822	10.406	10.4952	10.181	10.0551
778	2.57521	9.68831	6.6028	38.2569	43.2185	11.5141	10.4282	10.8922	8.66685	5.90665	41.878	46.678	11.8833	10.5698	19.8295	21.0798	10.25	10.0771	10.3965	10.499	10.1781	10.0503
779	3.5788	13.557	9.22774	38.1747	44.0208	11.3835	10.3851	15.2015	12.1277	8.25484	41.7639	47.5086	11.7563	10.5329	19.8157	21.3119	10.2422	10.0777	10.387	10.5376	10.171	10.0504
780	3.5788	13.557	9.22774	37.9034	44.0779	11.2397	10.4788	15.2015	12.1277	8.25484	41.4347	47.5626	11.6127	10.6328	19.7449	21.3843	10.2316	10.0893	10.378	10.5421	10.1618	10.0603
781	3.5788	13.557	9.22774	37.4997	43.6951	11.1109	10.6115	15.2015	12.1277	8.25484	40.9494	47.1446	11.4815	10.772	19.6172	21.3172	10.2209	10.1047	10.369	10.5125	10.1527	10.0738
782	3.5788	13.557	9.22774	36.8734	43.1408	11.0228	10.6255	15.2015	12.1277	8.25484	40.2222	46.5247	11.3891	10.7928	19.4126	21.1499	10.2124	10.1072	10.3465	10.4773	10.1457	10.0752
783	3.5788	13.557	9.22774	36.1456	42.1054	10.9779	10.6203	15.2015	12.1277	8.25484	39.3824	45.4028	11.3387	10.7934	19.159	20.8854	10.2065	10.1046	10.3296	10.4274	10.1412	10.0713
784	3.5788	13.557	9.22774	35.3843	41.2444	10.9511	10.704	15.2015	12.1277	8.25484	38.5016	44.4494	11.3048	10.8809	18.8684	20.618	10.2015	10.1088	10.3227	10.41	10.1377	10.0739
785	3.5788	13.557	9.22774	34.6355	40.4999	10.9089	10.7055	15.2015	12.1277	8.25484	37.6248	43.6129	11.2532	10.8842	18.544	20.3477	10.1945	10.1113	10.3198	10.3976	10.1327	10.0762
786	3.5788	13.557	9.22774	33.6069	39.4954	10.8345	10.5484	15.2015	12.1277	8.25484	36.4618	42.5118	11.1671	10.727	18.1823	20.0286	10.1841	10.103	10.3029	10.3746	10.1249	10.0696
787	3.5788	13.557	9.22774	32.4449	38.8228	10.7361	10.5969	15.2015	12.1277	8.25484	35.1621	41.7345	11.056	10.775	17.8067	19.7081	10.172	10.1065	10.2786	10.389	10.1159	10.0726
788	2.77451	10.5102	7.15393	31.2635	37.9805	10.6351	10.7394	11.7851	9.40212	6.39967	33.8429	40.7788	10.9433	10.9183	17.4311	19.3567	10.161	10.1163	10.2553	10.3815	10.108	10.0807
789	0.0389369	0.147498	0.100397	30.2047	36.5027	10.5472	10.6873	0.16539	0.131947	0.0898116	32.6515	39.1807	10.8455	10.8686	17.0738	18.958	10.1524	10.1164	10.2422	10.3367	10.1021	10.0812
790	0	0	0	29.2068	35.2531	10.4779	10.7173	0	0	0	31.5255	37.8179	10.7685	10.902	16.7247	18.5922	10.1457	10.1203	10.2395	10.3197	10.0976	10.0844
791	0	0	0	28.2258	34.282	10.427	10.6983	0	0	0	30.4244	36.748	10.711	10.8859	16.3821	18.2527	10.1401	10.1146	10.2305	10.3228	10.0936	10.0779
792	0	0	0	27.4717	33.3345	10.3891	10.7069	0	0	0	29.5643	35.713	10.6665	10.8979	16.0923	17.9297	10.1341	10.1176	10.2209	10.3451	10.089	10.0804
793	0	0	0	26.8703	32.1298	10.3593	10.6477	0	0	0	28.8689	34.4193	10.6293	10.8434	15.8365	17.5782	10.1274	10.1196	10.2153	10.3492	10.0835	10.0829
794	0	0	0	26.0371	30.928	10.3352	10.6022	0	0	0	27.9514	33.1179	10.5971	10.8031	15.5707	17.1943	10.1207	10.119	10.2005	10.3208	10.0779	10.0823
795	0	0	0	25.1085	29.9165	10.3152	10.6549	0	0	0	26.9394	32.0028	10.5679	10.8583	15.3017	16.8424	10.1143	10.1271	10.1846	10.2954	10.0729	10.09
796	0	0	0	24.4353	29.0822	10.2972	10.7282	0	0	0	26.1866	31.0676	10.5396	10.9289	15.056	16.5264	10.1082	10.1293	10.1798	10.2785	10.0683	10.0915
797	0	0	0	23.8346	28.245	10.2789	10.7223	0	0	0	25.5199	30.1469	10.51	10.9188	14.8357	16.2245	10.1022	10.1237	10.1808	10.265	10.0641	10.0858
798	0	0	0	23.2101	27.3554	10.2593	10.6576	0	0	0	24.8354	29.192	10.4782	10.8522	14.6284	15.9463	10.0959	10.1165	10.1789	10.246	10.0597	10.0792
799	0	0	0	22.5993	26.7427	10.2384	10.6703	0	0	0	24.1722	28.519	10.4444	10.8652	14.4364	15.7325	10.0891	10.1206	10.1614	10.2385	10.0548	10.084
800	0	0	0	22.1872	26.4672	10.2181	10.7323	0	0	0	23.7189	28.2009	10.4114	10.9262	14.2973	15.5843	10.082	10.127	10.1486	10.2467	10.0497	10.0903
801	0	0	0	22.0133	26.2566	10.2005	10.7278	0	0	0	23.5127	27.9574	10.3827	10.9194	14.2138	15.4693	10.0759	10.1271	10.1525	10.2469	10.0453	10.0908
802	0	0	0	21.9276	26.0297	10.1871	10.6509	0	0	0	23.4022	27.701	10.3604	10.8411	14.1566	15.3823	10.0714	10.1215	10.1539	10.236	10.0421	10.0863
803	0	0	0	21.8342	25.8638	10.1783	10.5843	0	0	0	23.2945	27.5193	10.3444	10.7744	14.1177	15.325	10.0679	10.1182	10.1514	10.2351	10.0398	10.084
804	1.81058	2.75987	3.45443	21.7345	25.826	10.1735	10.594	5.32743	2.46889	3.09022	23.1858	27.4636	10.3335	10.7777	14.0942	15.2761	10.0651	10.118	10.1488	10.2433	10.0379	10.0848
805	4.10217	6.25294	7.82659	21.6557	25.74	10.1715	10.6593	12.0702	5.59367	7.00141	23.0956	27.3653	10.3261	10.8369	14.0782	15.2245	10.0626	10.1219	10.1435	10.2567	10.0361	10.0891
806	4.10217	6.25294	7.82659	21.6138	25.5176	10.1712	10.6985	12.0702	5.59367	7.00141	23.0419	27.1376	10.3206	10.8773	14.0678	15.1705	10.0601	10.1255	10.1426	10.2629	10.0343	10.0924
807	4.10217	6.25294	7.82659	21.6124	25.294	10.1716	10.6881	12.0702	5.59367	7.00141	23.0303	26.8986	10.3159	10.8634	14.0628	15.1107	10.0577	10.1195	10.1455	10.2564	10.0325	10.0866
808	4.10217	6.25294	7.82659	21.6447	25.1605	10.172	10.6592	12.0702	5.59367	7.00141	23.0559	26.7452	10.3116	10.8315	14.0668	15.057	10.0555	10.1151	10.1462	10.2535	10.031	10.0828
809	4.10217	6.25294	7.82659	21.6884	25.0501	10.1722	10.6483	12.0702	5.59367	7.00141	23.0961	26.6278	10.3075	10.8195	14.079	15.0204	10.0538	10.1161	10.1425	10.2601	10.0298	10.0844
810	4.08308	6.22383	7.79016	21.6936	24.8704	10.1717	10.6456	12.014	5.56764	6.96882	23.1012	26.4459	10.3034	10.8144	14.089	14.9829	10.0524	10.118	10.1382	10.2557	10.029	10.0868
811	2.56572	3.91092	4.89517	21.6557	24.67	10.1707	10.6177	7.54933	3.49858	4.37906	23.066	26.2386	10.299	10.7826	14.0928	14.9432	10.0512	10.1157	10.1379	10.2408	10.0283	10.0853
812	0.362657	0.552798	0.691919	21.6189	24.5491	10.1689	10.5903	1.06708	0.494515	0.618968	23.0283	26.1149	10.2942	10.7521	14.0928	14.9253	10.0501	10.1132	10.1374	10.2354	10.0277	10.0837
813	0	0	0	21.6017	24.5566	10.1664	10.6074	0	0	0	23.0034	26.125	10.2888	10.7676	14.0895	14.94	10.0489	10.1157	10.1315	10.2358	10.027	10.0867
814	0	0	0	21.5917	24.6759	10.1632	10.6484	0	0	0	22.9919	26.2536	10.2826	10.8093	14.093	14.9878	10.0476	10.1202	10.1298	10.2331	10.0263	10.0912
815	0	0	0	21.5796	24.8677	10.1592	10.6645	0	0	0	22.9801	26.4632	10.2756	10.8247	14.0973	15.0653	10.0464	10.1187	10.1273	10.2254	10.0255	10.0894
816	0	0	0	21.5518	25.0767	10.1548	10.6465	0	0	0	22.9478	26.6899	10.268	10.8038	14.0925	15.1532	10.045	10.1121	10.1209	10.2125	10.0247	10.0827
817	0.59641	0.909107	1.1379	21.4715	25.239	10.1499	10.6179	1.75487	0.813258	1.01793	22.8561	26.8632	10.2599	10.7738	14.0667	15.2278	10.0437	10.1094	10.1151	10.2023	10.024	10.0803
818	3.64937	10.9278	11.0636	21.3209	25.3344	10.1448	10.5891	14.9483	9.77564	9.89713	22.6864	26.9668	10.2514	10.7458	14.0137	15.2831	10.0423	10.1118	10.1121	10.2037	10.0232	10.0834
819	4.16899	13.1548	13.1518	21.1642	25.3937	10.1397	10.5506	17.6034	11.7678	11.7652	22.5098	27.0279	10.2428	10.7056	13.9579	15.3206	10.0409	10.1113	10.1119	10.2058	10.0225	10.0838
820	4.16899	13.1548	13.1518	20.9919	25.4537	10.1348	10.4982	17.6034	11.7678	11.7652	22.3158	27.0852	10.2343	10.6493	13.8966	15.3525	10.0396	10.1062	10.1136	10.2015	10.0217	10.0796
821	4.16899	13.1548	13.1518	20.8465	25.495	10.1301	10.4411	17.6034	11.7678	11.7652	22.1486	27.1241	10.2261	10.5886	13.8426	15.3787	10.0382	10.0996	10.1139	10.1963	10.021	10.0739
822	4.16899	13.1548	13.1518	20.7085	25.4959	10.1257	10.3905	17.6034	11.7678	11.7652	21.9865	27.1237	10.2182	10.5358	13.7883	15.3926	10.0369	10.0936	10.1119	10.1941	10.0203	10.0686
823	4.16899	13.1548	13.1518	20.5358	25.4389	10.1218	10.3517	17.6034	11.7678	11.7652	21.7848	27.0578	10.2108	10.4976	13.7193	15.3804	10.0356	10.0902	10.109	10.1895	10.0196	10.0659
824	4.16899	13.1548	13.1518	20.3445	25.3147	10.1183	10.3252	17.6034	11.7678	11.7652	21.5631	26.914	10.2039	10.4722	13.6434	15.3376	10.0343	10.088	10.1064	10.1814	10.019	10.0639
825	4.16899	13.1548	13.1518	20.1436	25.1297	10.1153	10.3106	17.6034	11.7678	11.7652	21.3327	26.7043	10.1976	10.4564	13.5655	15.2723	10.0332	10.0845	10.1056	10.1754	10.0184	10.0607
826	4.16899	13.1548	13.1518	19.9596	24.9376	10.1127	10.307	17.6034	11.7678	11.7652	21.1229	26.4892	10.1919	10.4504	13.4952	15.2061	10.0321	10.0818	10.1065	10.1724	10.0179	10.0582
827	4.16899	13.1548	13.1518	19.7861	24.7511	10.1105	10.3114	17.6034	11.7678	11.7652	20.9249	26.2803	10.1868	10.4528	13.4286	15.1417	10.0311	10.0811	10.1075	10.1692	10.0174	10.0577
828	4.16899	13.1548	13.1518	19.6343	24.5433	10.1087	10.3201	17.6034	11.7678	11.7652	20.7501	26.0465	10.1823	10.4584	13.3685	15.0686	10.0302	10.0805	10.1077	10.1639	10.017	10.0574
829	4.16899	13.1548	13.1518	19.4654	24.309	10.1071	10.3291	17.6034	11.7678	11.7652	20.5559	25.7836	10.1783	10.4633	13.3012	14.986	10.0293	10.0792	10.1069	10.1572	10.0166	10.0564
830	4.16899	13.1548	13.1518	19.2949	24.063	10.1058	10.3359	17.6034	11.7678	11.7652	20.3599	25.5092	10.1748	10.4673	13.2331	14.9007	10.0286	10.0788	10.1058	10.1514	10.0162	10.0563
831	4.16899	13.1548	13.1518	19.1253	23.8082	10.1046	10.3395	17.6034	11.7678	11.7652	20.1658	25.2272	10.1716	10.4709	13.1662	14.814	10.0279	10.0806	10.1047	10.1475	10.0159	10.0585
832	4.16899	13.1548	13.1518	18.9545	23.5424	10.1035	10.3402	17.6034	11.7678	11.7652	19.9711	24.934	10.1687	10.4728	13.1003	14.7237	10.0273	10.0833	10.1038	10.145	10.0156	10.0614
833	4.16899	13.1548	13.1518	18.7853	23.2652	10.1024	10.3383	17.6034	11.7678	11.7652	19.7791	24.6273	10.1661	10.4711	13.0369	14.6276	10.0268	10.0846	10.1028	10.1421	10.0153	10.063
834	4.16899	13.1548	13.1518	18.6177	22.9764	10.1012	10.3342	17.6034	11.7678	11.7652	19.5895	24.3062	10.1635	10.4652	12.9764	14.5246	10.0263	10.0839	10.1017	10.1378	10.015	10.0626
835	4.33108	12.827	12.6803	18.4478	22.6769	10.1001	10.3279	17.4774	11.4746	11.3434	19.3985	23.9722	10.1611	10.4556	12.9177	14.4155	10.0258	10.0815	10.1003	10.1325	10.0148	10.0605
836	4.97341	11.5282	10.8119	18.2718	22.3678	10.0988	10.3196	16.978	10.3127	9.672	19.2018	23.6275	10.1587	10.4432	12.8592	14.3019	10.0254	10.0778	10.0982	10.1273	10.0145	10.0571
837	5.64738	10.1653	8.85149	18.0869	22.0511	10.0975	10.3102	16.454	9.09356	7.91825	18.9963	23.275	10.1563	10.4294	12.7995	14.1858	10.025	10.0736	10.0954	10.123	10.0143	10.0532
838	2.07314	2.02365	1.24907	17.8927	21.7302	10.0962	10.3005	4.39078	1.81029	1.11738	18.7816	22.9193	10.1541	10.4158	12.7377	14.0689	10.0246	10.0696	10.0921	10.1198	10.0141	10.0495
839	0	0	0	17.6914	21.4096	10.0948	10.2916	0	0	0	18.5599	22.565	10.1518	10.4039	12.6738	13.9531	10.0242	10.0664	10.0885	10.1178	10.0139	10.0466
840	0	0	0	17.4852	21.0933	10.0932	10.2842	0	0	0	18.3331	22.2162	10.1496	10.3947	12.6076	13.8396	10.0239	10.0645	10.0849	10.1167	10.0137	10.0449
841	0	0	0	17.2768	20.784	10.0917	10.2786	0	0	0	18.1041	21.8758	10.1474	10.3881	12.5394	13.7289	10.0236	10.0636	10.0817	10.1158	10.0135	10.0443
842	0	0	0	17.0685	20.483	10.0901	10.2743	0	0	0	17.875	21.5444	10.1453	10.3833	12.4696	13.6212	10.0233	10.0633	10.079	10.115	10.0134	10.0442
843	0	0	0	16.8619	20.1906	10.0885	10.271	0	0	0	17.6474	21.2226	10.1433	10.3795	12.3986	13.5165	10.0231	10.0632	10.077	10.1139	10.0132	10.0443
844	0	0	0	16.6581	19.9071	10.087	10.2683	0	0	0	17.4227	20.9105	10.1413	10.3762	12.327	13.4148	10.0229	10.0631	10.0756	10.1125	10.0131	10.0444
845	0	0	0	16.4586	19.6323	10.0854	10.2657	0	0	0	17.2026	20.6081	10.1394	10.373	12.2558	13.3163	10.0227	10.0629	10.0749	10.111	10.0129	10.0444
846	0	0	0	16.2643	19.3664	10.0839	10.2632	0	0	0	16.9882	20.3156	10.1376	10.37	12.1859	13.2212	10.0225	10.0628	10.0748	10.1094	10.0128	10.0445
847	0	0	0	19.584	17.3804	10.1581	10.1012	0	0	0	20.7584	18.1662	10.2154	10.1234	13.3671	12.5191	10.029	10.0182	10.1069	10.0893	10.018	10.0141
848	0	0	0	19.9775	17.7676	10.1743	10.097	0	0	0	21.2026	18.5915	10.2357	10.1213	13.5031	12.6392	10.0314	10.0186	10.1122	10.0954	10.0196	10.0142
849	0	0	0	20.3969	18.1998	10.1927	10.0873	0	0	0	21.6762	19.0668	10.2587	10.1141	13.6484	12.7749	10.0341	10.0186	10.1181	10.1022	10.0214	10.0139
850	0	0	0	20.8442	18.6673	10.214	10.0757	0	0	0	22.1816	19.583	10.2851	10.1053	13.8041	12.9276	10.0371	10.0184	10.1244	10.1093	10.0233	10.0134
851	0	0	0	21.3263	19.1624	10.239	10.0683	0	0	0	22.7268	20.1329	10.3154	10.1008	13.9728	13.0979	10.0405	10.0185	10.131	10.1162	10.0256	10.0131
852	0	0	0	21.8578	19.6889	10.2683	10.0703	0	0	0	23.3275	20.7208	10.3508	10.1061	14.1583	13.2869	10.0443	10.0195	10.1381	10.123	10.0281	10.0135
853	0	0	0	22.4545	20.2644	10.3031	10.085	0	0	0	24.0011	21.3647	10.3922	10.1243	14.3654	13.4963	10.0487	10.0212	10.1461	10.1302	10.0311	10.0144
854	0	0	0	23.1256	20.9169	10.3446	10.1135	0	0	0	24.7579	22.0925	10.4409	10.1564	14.5982	13.7274	10.0539	10.0237	10.1556	10.1387	10.0346	10.0159
855	0	0	0	23.8671	21.6687	10.3939	10.1515	0	0	0	25.595	22.9266	10.4981	10.1983	14.8581	13.9812	10.0598	10.0268	10.1662	10.1499	10.0388	10.0179
856	0	0	0	24.6724	22.515	10.452	10.1897	0	0	0	26.5062	23.8627	10.5652	10.241	15.1442	14.2583	10.0668	10.0305	10.1767	10.1641	10.0438	10.0205
857	0	0	0	25.5482	23.4219	10.5194	10.222	0	0	0	27.4985	24.868	10.6425	10.2782	15.4561	14.5588	10.0749	10.0342	10.1871	10.1795	10.0496	10.0232
858	1.28308	1.44364	1.40786	26.5167	24.3706	10.5957	10.2504	3.08487	1.29143	1.25942	28.5947	25.9256	10.73	10.312	15.7954	14.8835	10.0842	10.0379	10.199	10.1922	10.0564	10.0258
859	11.4268	12.8567	12.538	27.6007	25.3924	10.6798	10.2778	27.4731	11.5012	11.2161	29.8174	27.0681	10.8266	10.3451	16.1636	15.2364	10.0948	10.0423	10.2144	10.2022	10.0643	10.0291
860	11.4268	12.8567	12.538	28.8014	26.5214	10.7699	10.3016	27.4731	11.5012	11.2161	31.1674	28.3296	10.9307	10.3747	16.5594	15.6231	10.1066	10.0471	10.2342	10.2156	10.073	10.0329
861	11.4268	12.8567	12.538	30.0799	27.7723	10.8645	10.3121	27.4731	11.5012	11.2161	32.605	29.7239	11.0411	10.3909	16.9784	16.0454	10.1195	10.0514	10.2571	10.2344	10.0826	10.0363
862	11.4268	12.8567	12.538	31.3673	29.1894	10.9634	10.2971	27.4731	11.5012	11.2161	34.0593	31.2942	11.1574	10.3815	17.4102	16.5063	10.1335	10.0534	10.2794	10.2568	10.093	10.0376
863	11.4268	12.8567	12.538	32.6171	30.7526	11.0682	10.2681	27.4731	11.5012	11.2161	35.4801	33.0198	11.2812	10.3581	17.8423	17.0066	10.1485	10.053	10.2991	10.2837	10.104	10.0365
864	6.24827	7.03015	6.85589	33.8256	32.2983	11.1811	10.2552	15.0225	6.28894	6.13306	36.8588	34.7348	11.4147	10.3509	18.2653	17.5251	10.1646	10.0535	10.3179	10.3083	10.1158	10.036
865	1.62822	1.83196	1.78655	34.9938	33.7895	11.3026	10.2609	3.91467	1.63881	1.59819	38.1911	36.3983	11.558	10.3625	18.6689	18.042	10.1817	10.0556	10.3392	10.3261	10.1284	10.037
866	5.45701	6.13988	5.98769	36.0928	35.4149	11.428	10.2728	13.1201	5.49253	5.35639	39.4417	38.1957	11.7056	10.3806	19.039	18.565	10.1992	10.0582	10.3641	10.3474	10.1413	10.0384
867	6.85889	7.71718	7.52589	37.0348	37.3769	11.5455	10.2886	16.4906	6.90354	6.73241	40.5167	40.327	11.845	10.4025	19.3609	19.1071	10.2164	10.06	10.3874	10.3868	10.154	10.0389
868	8.26076	9.29448	9.06409	37.7428	39.6222	11.6415	10.3314	19.8611	8.31454	8.10844	41.3355	42.7344	11.9616	10.4516	19.6247	19.6668	10.2319	10.062	10.3999	10.4557	10.1655	10.0391
869	10.128	11.3954	11.1129	38.4087	41.5688	11.7068	10.437	24.3504	10.1939	9.94123	42.0886	44.8302	12.0457	10.5635	19.8445	20.197	10.2451	10.0689	10.4074	10.5187	10.1754	10.0437
870	11.4253	12.8551	12.5364	39.0602	42.8548	11.7347	10.5799	27.4696	11.4997	11.2147	42.7994	46.2471	12.09	10.7128	20.0267	20.6502	10.2553	10.0805	10.4241	10.5369	10.183	10.0529
871	6.56156	13.3097	10.4963	39.3167	43.6171	11.715	10.6174	19.8785	11.9064	9.38969	43.0868	47.1174	12.0838	10.7565	20.1431	21.0388	10.2615	10.0874	10.4277	10.5245	10.1875	10.0589
872	3.5788	13.557	9.22774	39.3547	44.1718	11.6395	10.5054	15.2015	12.1277	8.25484	43.1311	47.7526	12.0182	10.6506	20.2034	21.3776	10.262	10.0827	10.4165	10.5059	10.1874	10.0544
873	3.5788	13.557	9.22774	39.3627	45.0319	11.515	10.4045	15.2015	12.1277	8.25484	43.1184	48.6576	11.8996	10.5559	20.2173	21.6656	10.2563	10.0782	10.4091	10.53	10.182	10.0498
874	3.5788	13.557	9.22774	39.0968	45.491	11.3629	10.451	15.2015	12.1277	8.25484	42.8006	49.1241	11.7493	10.6092	20.1559	21.8208	10.2459	10.0857	10.3955	10.5603	10.1728	10.0559
875	3.5788	13.557	9.22774	38.7155	45.1779	11.215	10.6055	15.2015	12.1277	8.25484	42.3403	48.7842	11.6001	10.7712	20.0405	21.7957	10.2342	10.1034	10.3879	10.5404	10.1626	10.0714
876	3.5788	13.557	9.22774	38.1514	44.7091	11.1055	10.6655	15.2015	12.1277	8.25484	41.6749	48.2555	11.4872	10.8389	19.8559	21.6555	10.2243	10.113	10.3713	10.5131	10.1542	10.0796
877	3.5788	13.557	9.22774	37.4186	43.6825	11.0461	10.669	15.2015	12.1277	8.25484	40.827	47.1403	11.4232	10.8494	19.6054	21.3924	10.2174	10.1123	10.3479	10.4588	10.1487	10.0775
878	3.5788	13.557	9.22774	36.6512	42.6706	11.0127	10.7379	15.2015	12.1277	8.25484	39.9352	46.0303	11.3835	10.9237	19.3134	21.1021	10.2121	10.1146	10.3377	10.4241	10.1448	10.078
879	3.5788	13.557	9.22774	35.9255	41.9662	10.9674	10.7415	15.2015	12.1277	8.25484	39.0777	45.2317	11.3292	10.9304	18.99	20.8379	10.2051	10.1164	10.336	10.4185	10.1398	10.0794
880	3.5788	13.557	9.22774	34.9001	40.9837	10.8867	10.5709	15.2015	12.1277	8.25484	37.9168	44.1515	11.2366	10.7613	18.6289	20.5254	10.1942	10.1085	10.32	10.3911	10.1317	10.0731
881	3.5788	13.557	9.22774	33.7036	40.3911	10.7768	10.6496	15.2015	12.1277	8.25484	36.5817	43.4546	11.1132	10.8399	18.2484	20.2188	10.1807	10.115	10.2949	10.4044	10.1215	10.0788
882	3.5788	13.557	9.22774	32.4845	39.5125	10.6641	10.7694	15.2015	12.1277	8.25484	35.2209	42.4659	10.9875	10.959	17.8623	19.871	10.1681	10.1219	10.2709	10.398	10.1122	10.0843
883	1.62897	6.17077	4.20021	31.3856	37.9265	10.5684	10.7148	6.91929	5.52017	3.75737	33.9817	40.759	10.8808	10.9058	17.4886	19.4607	10.1583	10.1211	10.2562	10.3495	10.1054	10.084
884	0	0	0	30.3234	36.726	10.4952	10.7694	0	0	0	32.7816	39.4361	10.7988	10.9634	17.1152	19.0843	10.1511	10.1266	10.2521	10.3338	10.1006	10.0886
885	0	0	0	29.3212	35.7043	10.4423	10.7416	0	0	0	31.6515	38.3006	10.7391	10.9386	16.7559	18.713	10.1455	10.1204	10.2449	10.3302	10.0969	10.0818
886	0	0	0	28.5667	34.5575	10.4034	10.7159	0	0	0	30.7851	37.0542	10.6938	10.9159	16.4529	18.3493	10.14	10.1206	10.239	10.3402	10.0929	10.0817
887	0	0	0	27.845	33.3141	10.3725	10.6572	0	0	0	29.96	35.7224	10.6555	10.8609	16.1693	17.9835	10.1336	10.1216	10.2241	10.351	10.0878	10.0832
888	0	0	0	26.8292	32.0889	10.347	10.6468	0	0	0	28.8508	34.4036	10.6213	10.8553	15.8772	17.597	10.1267	10.1237	10.2013	10.331	10.0822	10.0851
889	0	0	0	25.978	31.0727	10.3251	10.738	0	0	0	27.9155	33.2847	10.5895	10.9508	15.6095	17.2422	10.12	10.1361	10.1976	10.3153	10.0769	10.0968
890	0	0	0	25.3001	30.1941	10.3047	10.7745	0	0	0	27.1543	32.3007	10.5581	10.9868	15.3534	16.9094	10.1134	10.1368	10.1936	10.2999	10.072	10.0968
891	0	0	0	24.5782	29.2151	10.2838	10.7192	0	0	0	26.3571	31.2267	10.5249	10.9267	15.1049	16.5743	10.1068	10.1269	10.1908	10.2675	10.0673	10.0874
892	3.79132e-05	5.7791e-05	7.2335e-05	23.8535	28.345	10.2616	10.6992	0.000111555	5.16979e-05	6.47085e-05	25.567	30.2872	10.4897	10.9027	14.8702	16.2947	10.1001	10.123	10.1852	10.2586	10.0626	10.0842
893	0.556392	0.848108	1.06155	23.221	27.8786	10.2393	10.7561	1.63712	0.75869	0.949627	24.8775	29.759	10.4539	10.9588	14.6625	16.0826	10.0928	10.1286	10.1659	10.2631	10.0575	10.0898
894	1.18504	1.80636	2.26096	22.8747	27.5534	10.2191	10.7688	3.48686	1.61591	2.02258	24.4854	29.3856	10.4203	10.9709	14.523	15.9143	10.0854	10.132	10.1634	10.2619	10.052	10.0933
895	1.80862	2.75688	3.4507	22.6952	27.1945	10.2031	10.7	5.32167	2.46622	3.08688	24.2686	28.9913	10.3925	10.8998	14.4271	15.7803	10.079	10.1274	10.1652	10.2583	10.0473	10.0899
896	2.43221	3.70741	4.64044	22.5224	26.9323	10.1922	10.6233	7.15648	3.31653	4.15118	24.0674	28.6944	10.372	10.8213	14.353	15.6777	10.0742	10.1214	10.1581	10.2495	10.044	10.0851
897	3.05579	4.65793	5.83017	22.3499	26.8261	10.186	10.6259	8.9913	4.16683	5.21548	23.8773	28.5654	10.3582	10.8237	14.3043	15.6089	10.0707	10.1265	10.1532	10.2558	10.0416	10.0911
898	3.89943	5.94389	7.43976	22.211	26.7084	10.1832	10.7019	11.4736	5.31721	6.65537	23.7256	28.4249	10.349	10.8931	14.2743	15.541	10.0678	10.1314	10.1523	10.2631	10.0396	10.0965
899	4.10217	6.25294	7.82659	22.1302	26.4325	10.1826	10.7446	12.0702	5.59367	7.00141	23.6284	28.1326	10.3426	10.9298	14.2513	15.463	10.0652	10.1283	10.1525	10.2661	10.0378	10.0931
900	4.10217	6.25294	7.82659	22.0978	26.1596	10.1829	10.7285	12.0702	5.59367	7.00141	23.5797	27.851	10.3372	10.9149	14.2318	15.3975	10.0625	10.1267	10.1547	10.2715	10.0358	10.0917
901	4.10217	6.25294	7.82659	22.084	25.9837	10.1831	10.6962	12.0702	5.59367	7.00141	23.553	27.6543	10.332	10.8785	14.2171	15.3332	10.0598	10.121	10.1534	10.2711	10.0338	10.0867
902	4.10217	6.25294	7.82659	22.0828	25.8115	10.1828	10.6796	12.0702	5.59367	7.00141	23.5439	27.4625	10.3265	10.8598	14.2145	15.2714	10.0574	10.1206	10.148	10.2679	10.0321	10.087
903	4.10217	6.25294	7.82659	22.0641	25.5597	10.1817	10.6682	12.0702	5.59367	7.00141	23.5203	27.2035	10.3208	10.8465	14.2165	15.2141	10.0555	10.1228	10.1411	10.2616	10.0308	10.0898
904	4.10217	6.25294	7.82659	22.0113	25.3043	10.1798	10.6423	12.0702	5.59367	7.00141	23.4654	26.9415	10.3148	10.8178	14.2141	15.1611	10.0539	10.1225	10.1395	10.2523	10.0299	10.0904
905	4.10217	6.25294	7.82659	21.9456	25.1364	10.1771	10.636	12.0702	5.59367	7.00141	23.3988	26.7627	10.3083	10.8073	14.2069	15.1199	10.0525	10.1211	10.1437	10.2461	10.0291	10.0899
906	3.8453	5.86138	7.33649	21.8867	25.0815	10.1737	10.6717	11.3143	5.2434	6.56299	23.3304	26.7039	10.3014	10.8404	14.1902	15.1084	10.0511	10.1234	10.1403	10.2455	10.0282	10.0926
907	1.74802	2.6645	3.33507	21.8414	25.1221	10.1697	10.7055	5.14334	2.38358	2.98344	23.2765	26.7473	10.294	10.8739	14.1769	15.1291	10.0496	10.125	10.1343	10.2395	10.0274	10.0939
908	0.0545495	0.0831497	0.104076	21.8266	25.2203	10.1651	10.6978	0.160506	0.074383	0.0931027	23.2618	26.8561	10.2861	10.8664	14.1806	15.1785	10.0482	10.1221	10.1314	10.2288	10.0266	10.0908
909	0	0	0	21.851	25.3875	10.1602	10.662	0	0	0	23.2875	27.0399	10.2778	10.8278	14.196	15.2593	10.0468	10.1159	10.1257	10.217	10.0257	10.0848
910	0.915547	1.39557	1.74678	21.8937	25.6789	10.155	10.624	2.69389	1.24843	1.56262	23.3301	27.3544	10.2692	10.7872	14.2154	15.3845	10.0454	10.1132	10.1198	10.2073	10.0249	10.0829
911	3.77662	5.7567	7.20546	21.9043	26.0038	10.1497	10.5839	11.1123	5.14975	6.44577	23.3366	27.708	10.2604	10.7476	14.2224	15.5256	10.0439	10.1154	10.1167	10.2083	10.0241	10.0859
912	4.15022	11.216	11.656	21.8182	26.2038	10.1446	10.5329	16.0491	10.0335	10.427	23.2365	27.9239	10.2517	10.6953	14.1927	15.6182	10.0425	10.1141	10.1165	10.2108	10.0234	10.0857
913	4.16899	13.1548	13.1518	21.6863	26.2907	10.1397	10.4753	17.6034	11.7678	11.7652	23.0861	28.0104	10.2431	10.6337	14.1448	15.659	10.0411	10.1077	10.1185	10.2054	10.0226	10.0803
914	4.16899	13.1548	13.1518	21.5164	26.3436	10.1352	10.4224	17.6034	11.7678	11.7652	22.8913	28.061	10.2348	10.5769	14.0796	15.6851	10.0397	10.1002	10.1191	10.1988	10.0219	10.0736
915	4.16899	13.1548	13.1518	21.3858	26.3676	10.131	10.3806	17.6034	11.7678	11.7652	22.7364	28.0848	10.227	10.5329	14.0261	15.7044	10.0383	10.0938	10.1172	10.1963	10.0212	10.0679
916	4.16899	13.1548	13.1518	21.2395	26.3392	10.1272	10.3517	17.6034	11.7678	11.7652	22.5628	28.0489	10.2195	10.5047	13.9659	15.7009	10.037	10.0908	10.1142	10.1919	10.0205	10.0653
917	4.16899	13.1548	13.1518	21.0567	26.2733	10.1239	10.3354	17.6034	11.7678	11.7652	22.3494	27.9682	10.2126	10.4894	13.8925	15.6783	10.0357	10.0893	10.1118	10.1848	10.0198	10.064
918	4.16899	13.1548	13.1518	20.8385	26.1256	10.1209	10.3312	17.6034	11.7678	11.7652	22.0994	27.7992	10.2062	10.4836	13.8077	15.627	10.0345	10.0873	10.1118	10.18	10.0192	10.0621
919	4.16899	13.1548	13.1518	20.5777	25.8481	10.1184	10.3361	17.6034	11.7678	11.7652	21.8042	27.4897	10.2005	10.486	13.7084	15.5305	10.0334	10.0863	10.1134	10.1774	10.0187	10.0614
920	4.16899	13.1548	13.1518	20.3289	25.5279	10.1162	10.3454	17.6034	11.7678	11.7652	21.522	27.1329	10.1952	10.4929	13.6126	15.4179	10.0323	10.0865	10.1146	10.1734	10.0182	10.0619
921	4.16899	13.1548	13.1518	20.1152	25.2412	10.1143	10.3545	17.6034	11.7678	11.7652	21.2777	26.812	10.1905	10.4982	13.5283	15.3164	10.0314	10.0855	10.1144	10.1669	10.0177	10.0612
922	4.16899	13.1548	13.1518	19.9287	24.9532	10.1125	10.3606	17.6034	11.7678	11.7652	21.0633	26.49	10.1863	10.5004	13.4535	15.2145	10.0305	10.084	10.113	10.1599	10.0173	10.0601
923	4.16899	13.1548	13.1518	19.7279	24.6607	10.111	10.3629	17.6034	11.7678	11.7652	20.834	26.165	10.1825	10.5011	13.3749	15.1125	10.0297	10.0844	10.1113	10.1547	10.0169	10.0608
924	4.46631	12.5536	12.287	19.5266	24.3633	10.1095	10.3618	17.3722	11.23	10.9915	20.6054	25.8364	10.179	10.5009	13.2983	15.0098	10.029	10.0868	10.1097	10.1517	10.0165	10.0635
925	5.34562	10.7755	9.72925	19.3219	24.0537	10.108	10.3582	16.6886	9.63943	8.70347	20.3743	25.4942	10.1757	10.4979	13.2233	14.9016	10.0284	10.0888	10.1083	10.1491	10.0162	10.0659
926	6.01959	9.41267	7.7688	19.1173	23.7313	10.1066	10.3522	16.1646	8.42027	6.94972	20.1444	25.1364	10.1726	10.4908	13.1512	14.7863	10.0278	10.0886	10.1067	10.1454	10.0159	10.066
927	6.69357	8.04982	5.80836	18.9131	23.3984	10.1051	10.3442	15.6406	7.20111	5.19597	19.916	24.7655	10.1697	10.4796	13.082	14.6649	10.0272	10.0862	10.1047	10.1405	10.0156	10.064
928	7.36754	6.68698	3.84791	18.7066	23.0571	10.1035	10.3347	15.1166	5.98195	3.44222	19.6861	24.3851	10.1668	10.4658	13.0143	14.5392	10.0267	10.0823	10.102	10.1352	10.0153	10.0604
929	7.87942	5.6519	2.35895	18.4954	22.7095	10.1019	10.3245	14.7187	5.056	2.11024	19.4521	23.9982	10.164	10.4509	12.9464	14.4114	10.0263	10.0776	10.0986	10.1307	10.015	10.0561
930	7.91107	5.5879	2.26689	18.2788	22.3582	10.1002	10.3148	14.694	4.99875	2.02789	19.2128	23.6088	10.1613	10.4368	12.877	14.2833	10.0258	10.0732	10.0947	10.1273	10.0148	10.052
931	7.91107	5.5879	2.26689	18.0575	22.0075	10.0985	10.3063	14.694	4.99875	2.02789	18.969	23.2212	10.1587	10.4251	12.8056	14.1565	10.0254	10.0698	10.0909	10.1252	10.0146	10.0489
932	7.8037	5.51205	2.23612	17.8348	21.6619	10.0968	10.2997	14.4946	4.9309	2.00036	18.7238	22.8404	10.1561	10.4165	12.7325	14.0324	10.0251	10.0679	10.0874	10.124	10.0143	10.0472
933	3.88918	2.74708	1.11443	17.613	21.3252	10.095	10.2946	7.22377	2.45745	0.996934	18.4795	22.4698	10.1536	10.4104	12.6581	13.912	10.0247	10.0671	10.0846	10.123	10.0141	10.0467
934	0.0833779	0.0588931	0.0238917	17.3933	20.9987	10.0932	10.2907	0.154866	0.0526838	0.0213727	18.2372	22.1105	10.1513	10.4059	12.5826	13.7952	10.0244	10.0669	10.0824	10.122	10.014	10.0467
935	0	0	0	17.1765	20.6825	10.0915	10.2875	0	0	0	17.998	21.7626	10.149	10.4021	12.5065	13.6821	10.0242	10.0669	10.081	10.1207	10.0138	10.0469
936	0	0	0	16.9631	20.3759	10.0897	10.2847	0	0	0	17.7622	21.4253	10.1468	10.3986	12.4303	13.5726	10.0239	10.0668	10.0802	10.1191	10.0136	10.0471
937	0	0	0	16.7533	20.0786	10.088	10.2819	0	0	0	17.5306	21.0984	10.1447	10.3952	12.3548	13.4666	10.0237	10.0667	10.08	10.1173	10.0135	10.0471
938	0	0	0	16.5483	19.7904	10.0864	10.2792	0	0	0	17.3046	20.7819	10.1428	10.3919	12.2811	13.3645	10.0235	10.0665	10.0803	10.1153	10.0134	10.0472
939	0	0	0	16.3488	19.5115	10.0849	10.2764	0	0	0	17.085	20.4761	10.141	10.3887	12.2097	13.2664	10.0233	10.0664	10.0809	10.1133	10.0132	10.0472
940	0	0	0	16.1554	19.2418	10.0834	10.2735	0	0	0	16.8726	20.181	10.1393	10.3852	12.1411	13.1725	10.0232	10.066	10.0814	10.1114	10.0131	10.047
941	0	0	0	19.3099	17.1438	10.1392	10.1069	0	0	0	20.4457	17.9069	10.1921	10.1274	13.2743	12.4502	10.0262	10.018	10.1022	10.0839	10.0162	10.014
942	0	0	0	19.704	17.4835	10.1535	10.1078	0	0	0	20.891	18.2826	10.2103	10.1299	13.4116	12.562	10.0284	10.0186	10.1073	10.0889	10.0176	10.0143
943	0	0	0	20.1261	17.8799	10.1698	10.1082	0	0	0	21.3677	18.719	10.2309	10.1323	13.558	12.6875	10.0309	10.0194	10.1129	10.095	10.0192	10.0148
944	0	0	0	20.5783	18.3361	10.1884	10.1037	0	0	0	21.8782	19.2203	10.2542	10.1301	13.7145	12.8299	10.0337	10.0198	10.1191	10.1023	10.021	10.015
945	0	0	0	21.062	18.8423	10.21	10.0932	0	0	0	22.4246	19.7775	10.281	10.1223	13.8824	12.9905	10.0368	10.0197	10.1258	10.1105	10.023	10.0146
946	0	0	0	21.5816	19.3836	10.2352	10.0812	0	0	0	23.0119	20.3762	10.312	10.1133	14.0636	13.1699	10.0402	10.0195	10.1331	10.1186	10.0253	10.0139
947	0	0	0	22.1485	19.9528	10.265	10.075	0	0	0	23.6531	21.0098	10.3481	10.1106	14.2618	13.3688	10.0442	10.0198	10.1408	10.1261	10.0279	10.0137
948	0	0	0	22.7815	20.5608	10.3005	10.0817	0	0	0	24.3684	21.6897	10.3905	10.1211	14.4822	13.5889	10.0488	10.0211	10.1492	10.1332	10.031	10.0143
949	0	0	0	23.4961	21.2374	10.3429	10.1053	0	0	0	25.175	22.4462	10.4407	10.1487	14.7301	13.8327	10.0541	10.0235	10.159	10.141	10.0346	10.0158
950	0	0	0	24.2936	22.02	10.3938	10.1438	0	0	0	26.0751	23.3169	10.5	10.1915	15.0082	14.1028	10.0603	10.0269	10.1704	10.1513	10.0389	10.018
951	0	0	0	25.1652	22.9244	10.4543	10.1876	0	0	0	27.0605	24.3179	10.5701	10.2398	15.3159	14.4016	10.0675	10.0309	10.1825	10.1656	10.044	10.0208
952	1.58346	1.78161	1.73745	26.1099	23.9224	10.5254	10.2264	3.80707	1.59377	1.55427	28.1307	25.422	10.6519	10.2836	15.6519	14.7291	10.0761	10.035	10.1943	10.1831	10.0501	10.0238
953	11.4268	12.8567	12.538	27.1461	24.975	10.6069	10.2586	27.4731	11.5012	11.2161	29.3043	26.5914	10.7455	10.3212	16.0168	15.0839	10.086	10.0388	10.2068	10.1994	10.0573	10.0264
954	11.4268	12.8567	12.538	28.3012	26.0913	10.6979	10.2873	27.4731	11.5012	11.2161	30.6087	27.8374	10.85	10.356	16.4118	15.4675	10.0973	10.043	10.2224	10.2117	10.0656	10.0294
955	11.4268	12.8567	12.538	29.5868	27.3109	10.7966	10.3122	27.4731	11.5012	11.2161	32.0547	29.1998	10.9639	10.3874	16.8366	15.8858	10.1101	10.048	10.2431	10.2249	10.0751	10.0332
956	11.4268	12.8567	12.538	30.9671	28.6694	10.9012	10.3242	27.4731	11.5012	11.2161	33.606	30.714	11.0856	10.4061	17.2872	16.3455	10.1241	10.0529	10.2683	10.2435	10.0855	10.0372
957	11.4268	12.8567	12.538	32.3563	30.2206	11.0114	10.3107	27.4731	11.5012	11.2161	35.1743	32.4325	11.2148	10.3992	17.7504	16.8509	10.1394	10.0559	10.2935	10.2675	10.0968	10.0394
958	10.5843	11.9088	11.6136	33.6931	31.932	11.1288	10.281	25.4474	10.6532	10.3891	36.6943	34.3216	11.3532	10.376	18.2113	17.3993	10.156	10.0561	10.3151	10.2981	10.109	10.0388
959	10.9685	12.3411	12.0351	34.9805	33.6017	11.2559	10.2678	26.3712	11.0399	10.7663	38.1641	36.1757	11.5027	10.3691	18.6616	17.96	10.1738	10.0566	10.3349	10.3255	10.1222	10.0381
960	11.4268	12.8567	12.538	36.2236	35.2121	11.3924	10.2761	27.4731	11.5012	11.2161	39.583	37.9725	11.6629	10.3838	19.0904	18.5131	10.1928	10.0588	10.3572	10.3441	10.1362	10.0392
961	11.4268	12.8567	12.538	37.385	37.0247	11.531	10.2921	27.4731	11.5012	11.2161	40.9055	39.9702	11.8252	10.4066	19.4811	19.0755	10.2121	10.0617	10.3836	10.3692	10.1505	10.0407
962	11.4268	12.8567	12.538	38.3506	39.2521	11.6564	10.3189	27.4731	11.5012	11.2161	42.0106	42.379	11.9738	10.4405	19.8174	19.662	10.2306	10.0644	10.4077	10.4185	10.1643	10.0418
963	11.4268	12.8567	12.538	39.102	41.6686	11.7529	10.389	27.4731	11.5012	11.2161	42.877	44.9682	12.0918	10.5182	20.0938	20.2658	10.2468	10.0685	10.419	10.4968	10.1765	10.0436
964	11.3956	12.8634	12.527	39.876	43.5546	11.8099	10.5274	27.427	11.5072	11.2063	43.7378	47.0112	12.1683	10.6641	20.3279	20.8198	10.26	10.0783	10.4315	10.5533	10.1863	10.0505
965	4.25214	13.5119	9.52007	40.4448	44.6982	11.8184	10.6542	16.2647	12.0873	8.51634	44.3611	48.2901	12.1933	10.7979	20.5051	21.2879	10.2694	10.0903	10.4472	10.5586	10.1933	10.0605
966	3.5788	13.557	9.22774	40.551	45.3161	11.7674	10.6001	15.2015	12.1277	8.25484	44.4902	49.0165	12.1553	10.7504	20.5996	21.6847	10.2733	10.0907	10.4394	10.5331	10.1959	10.0607
967	3.5788	13.557	9.22774	40.6046	46.0436	11.6563	10.4587	15.2015	12.1277	8.25484	44.5361	49.8151	12.0527	10.6153	20.641	22.0216	10.2706	10.083	10.4307	10.5257	10.1931	10.0532
968	3.5788	13.557	9.22774	40.4298	46.8533	11.5023	10.4354	15.2015	12.1277	8.25484	44.3193	50.6488	11.9025	10.5985	20.6059	22.2626	10.2617	10.0836	10.4188	10.5659	10.185	10.0528
969	3.5788	13.557	9.22774	40.0131	46.7617	11.3373	10.5826	15.2015	12.1277	8.25484	43.8274	50.5387	11.7375	10.7532	20.4923	22.3036	10.2493	10.0995	10.4048	10.5661	10.1742	10.0664
970	3.5788	13.557	9.22774	39.4929	46.3728	11.2034	10.6933	15.2015	12.1277	8.25484	43.2069	50.0943	11.6013	10.8726	20.3236	22.1954	10.2378	10.1155	10.3955	10.5445	10.1642	10.0807
971	3.5788	13.557	9.22774	38.7873	45.4359	11.1254	10.7203	15.2015	12.1277	8.25484	42.3839	49.0697	11.5195	10.9082	20.0842	21.9502	10.2296	10.1199	10.3727	10.4971	10.1573	10.0835
972	3.5788	13.557	9.22774	37.9951	44.2558	11.083	10.7815	15.2015	12.1277	8.25484	41.462	47.7872	11.4717	10.9763	19.7885	21.6363	10.2236	10.1217	10.3559	10.4438	10.1527	10.0833
973	3.5788	13.557	9.22774	37.294	43.5361	11.033	10.7852	15.2015	12.1277	8.25484	40.6231	46.9675	11.4132	10.9848	19.4644	21.3642	10.2164	10.1223	10.3547	10.4375	10.1474	10.0831
974	3.5788	13.557	9.22774	36.2888	42.5907	10.9452	10.5946	15.2015	12.1277	8.25484	39.4798	45.9237	11.3134	10.7971	19.1066	21.0604	10.205	10.1132	10.3372	10.4122	10.1389	10.0755
975	3.5788	13.557	9.22774	35.0796	42.0712	10.8225	10.7085	15.2015	12.1277	8.25484	38.1329	45.301	11.1767	10.9119	18.7296	20.7671	10.1903	10.124	10.3111	10.4232	10.1276	10.0853
976	3.5788	13.557	9.22774	33.8369	41.1276	10.6963	10.7971	15.2015	12.1277	8.25484	36.7468	44.246	11.0365	10.9998	18.3392	20.417	10.176	10.1288	10.2874	10.4109	10.117	10.0891
977	3.48624	13.2064	8.98908	32.6782	39.4799	10.5919	10.7549	14.8083	11.814	8.04134	35.439	42.4783	10.9198	10.9574	17.9431	20.0022	10.1649	10.1277	10.2722	10.3622	10.1091	10.0884
978	0.858246	3.25116	2.21294	31.5659	38.337	10.5145	10.8209	3.64552	2.90838	1.97962	34.1794	41.2096	10.8324	11.0253	17.5487	19.6221	10.1568	10.1332	10.2673	10.3533	10.1037	10.093
979	0	0	0	30.568	37.2189	10.4597	10.7826	0	0	0	33.0449	39.9647	10.7699	10.99	17.1759	19.2177	10.1509	10.126	10.2618	10.3416	10.0998	10.0852
980	0	0	0	29.7682	35.8945	10.4193	10.7173	0	0	0	32.1231	38.5252	10.7229	10.9278	16.8457	18.8139	10.1457	10.1243	10.2565	10.3396	10.0963	10.0836
981	0.00286905	0.0108684	0.0073977	28.8198	34.6335	10.3866	10.6824	0.0121867	0.0097225	0.00661774	31.0646	37.1673	10.6831	10.8958	16.5306	18.4249	10.1398	10.1254	10.2299	10.3467	10.0919	10.085
982	1.37728	5.21735	3.55125	27.764	33.386	10.3589	10.7239	5.85022	4.66727	3.17683	29.9058	35.832	10.6466	10.9412	16.2253	18.0383	10.1332	10.1314	10.2083	10.3373	10.0866	10.0905
983	0.889951	3.37126	2.29469	26.9808	32.3659	10.3346	10.8126	3.7802	3.01582	2.05276	29.0334	34.7132	10.6118	11.0345	15.9501	17.6837	10.1262	10.1424	10.2093	10.3346	10.0813	10.1005
984	0.00112065	0.0042452	0.00288955	26.2019	31.3935	10.3114	10.7888	0.00476015	0.00379762	0.00258489	28.1689	33.6354	10.5766	11.0127	15.6761	17.335	10.1192	10.1415	10.2065	10.316	10.0761	10.0995
985	0	0	0	25.3866	30.3341	10.2877	10.7406	0	0	0	27.2693	32.4731	10.5398	10.9604	15.4022	16.9823	10.112	10.1339	10.202	10.2792	10.071	10.0927
986	1.47004	2.24078	2.80471	24.594	29.6283	10.2636	10.7856	4.32543	2.00453	2.509	26.4053	31.6879	10.5018	10.9995	15.1417	16.7008	10.1047	10.133	10.1898	10.2814	10.0659	10.0918
987	4.10217	6.25294	7.82659	23.9981	29.1576	10.241	10.8082	12.0702	5.59367	7.00141	25.7469	31.154	10.4651	11.0198	14.9251	16.4732	10.0972	10.1339	10.1792	10.2843	10.0605	10.0927
988	4.10217	6.25294	7.82659	23.6659	28.6629	10.2223	10.7512	12.0702	5.59367	7.00141	25.3627	30.604	10.4323	10.9624	14.7729	16.2768	10.0895	10.1336	10.1802	10.2745	10.0549	10.0934
989	4.10217	6.25294	7.82659	23.3838	28.2498	10.2089	10.6694	12.0702	5.59367	7.00141	25.0384	30.1502	10.4062	10.8783	14.6543	16.1244	10.0827	10.1276	10.1715	10.2746	10.0498	10.0888
990	4.10217	6.25294	7.82659	23.1066	28.0084	10.2008	10.6629	12.0702	5.59367	7.00141	24.7286	29.8675	10.3879	10.8695	14.5649	16.0024	10.0776	10.1292	10.1601	10.2695	10.0463	10.0915
991	4.10217	6.25294	7.82659	22.889	27.8139	10.1969	10.7469	12.0702	5.59367	7.00141	24.4884	29.6424	10.3758	10.953	14.5079	15.9094	10.0739	10.1411	10.1566	10.2754	10.0437	10.1038
992	4.10217	6.25294	7.82659	22.7549	27.5002	10.1956	10.7942	12.0702	5.59367	7.00141	24.3361	29.3006	10.3676	10.9938	14.4715	15.8115	10.0709	10.1384	10.1624	10.2752	10.0416	10.1009
993	4.10217	6.25294	7.82659	22.6829	27.1588	10.1955	10.7729	12.0702	5.59367	7.00141	24.2422	28.9389	10.3612	10.9667	14.437	15.7172	10.068	10.1297	10.1664	10.2764	10.0395	10.0924
994	4.10217	6.25294	7.82659	22.6154	26.9217	10.1955	10.7351	12.0702	5.59367	7.00141	24.1543	28.6894	10.355	10.93	14.4012	15.648	10.0649	10.1287	10.1627	10.2875	10.0372	10.0921
995	4.10217	6.25294	7.82659	22.5509	26.6826	10.1948	10.7102	12.0702	5.59367	7.00141	24.0756	28.4249	10.3483	10.9005	14.3777	15.5685	10.0619	10.1253	10.1544	10.2818	10.035	10.0895
996	4.10217	6.25294	7.82659	22.4978	26.3663	10.193	10.6944	12.0702	5.59367	7.00141	24.0132	28.0898	10.3409	10.883	14.3694	15.4869	10.0593	10.1281	10.1459	10.2678	10.0332	10.0931
997	4.10217	6.25294	7.82659	22.4362	26.0667	10.1901	10.6807	12.0702	5.59367	7.00141	23.9442	27.781	10.3329	10.8669	14.3618	15.4192	10.0571	10.1298	10.1426	10.2625	10.0317	10.0959
998	4.10217	6.25294	7.82659	22.3551	25.8579	10.1863	10.6986	12.0702	5.59367	7.00141	23.8582	27.5588	10.3245	10.8812	14.3471	15.361	10.0553	10.1311	10.1471	10.2597	10.0306	10.098
999	4.10217	6.25294	7.82659	22.2548	25.7232	10.1818	10.7411	12.0702	5.59367	7.00141	23.7497	27.4115	10.3158	10.9198	14.3204	15.3179	10.0536	10.1315	10.1493	10.2546	10.0296	10.0984
1000	4.10217	6.25294	7.82659	22.1466	25.6534	10.1768	10.7528	12.0702	5.59367	7.00141	23.6247	27.3367	10.3068	10.9298	14.2821	15.304	10.0519	10.1288	10.1404	10.2446	10.0287	10.0954
1001	4.10217	6.25294	7.82659	22.0625	25.6461	10.1716	10.7174	12.0702	5.59367	7.00141	23.5318	27.3317	10.2978	10.8947	14.2585	15.3226	10.0503	10.1244	10.1352	10.2316	10.0277	10.0911
1002	3.33571	5.08461	6.36424	22.043	25.7134	10.1661	10.6668	9.81493	4.54853	5.69324	23.5098	27.4076	10.2887	10.8423	14.2585	15.3731	10.0487	10.12	10.1309	10.2219	10.0268	10.0873
1003	1.86366	2.84077	3.5557	22.1028	25.9099	10.1607	10.6199	5.4836	2.54126	3.18081	23.5703	27.6169	10.2795	10.7918	14.2832	15.4646	10.0472	10.1176	10.1254	10.214	10.0259	10.0859
1004	3.95317	6.02581	7.54231	22.2282	26.2985	10.1554	10.5693	11.6317	5.3905	6.7471	23.7016	28.0372	10.2705	10.7407	14.3313	15.6265	10.0457	10.1183	10.1222	10.2132	10.0251	10.0878
1005	4.10217	6.25294	7.82659	22.3697	26.8215	10.1503	10.5123	12.0702	5.59367	7.00141	23.8506	28.6079	10.2616	10.6828	14.3859	15.8386	10.0443	10.1164	10.122	10.2148	10.0243	10.087
1006	4.13969	10.1278	10.8163	22.3993	27.1855	10.1455	10.4576	15.1766	9.05996	9.67588	23.8767	28.9989	10.253	10.6241	14.3988	15.9843	10.0428	10.1091	10.1241	10.2085	10.0236	10.0806
1007	4.16899	13.1548	13.1518	22.3047	27.3202	10.1411	10.4132	17.6034	11.7678	11.7652	23.764	29.1383	10.2447	10.5756	14.361	16.0408	10.0414	10.1008	10.1251	10.2011	10.0228	10.073
1008	4.16899	13.1548	13.1518	22.1366	27.3597	10.137	10.3816	17.6034	11.7678	11.7652	23.5667	29.1777	10.2368	10.5416	14.2905	16.0608	10.04	10.0944	10.1231	10.1988	10.0221	10.0671
1009	4.16899	13.1548	13.1518	22.0084	27.3664	10.1334	10.3635	17.6034	11.7678	11.7652	23.4119	29.179	10.2293	10.5243	14.2346	16.067	10.0386	10.0925	10.1203	10.1953	10.0214	10.0654
1010	4.16899	13.1548	13.1518	21.8511	27.3163	10.1301	10.3586	17.6034	11.7678	11.7652	23.2256	29.1147	10.2223	10.5201	14.1693	16.0503	10.0372	10.0926	10.1187	10.1892	10.0207	10.0658
1011	4.16899	13.1548	13.1518	21.6528	27.2129	10.1272	10.3639	17.6034	11.7678	11.7652	22.9964	28.9942	10.2158	10.5234	14.0906	16.0161	10.036	10.0922	10.1197	10.1855	10.0201	10.0656
1012	4.16899	13.1548	13.1518	21.4137	27.0084	10.1246	10.3736	17.6034	11.7678	11.7652	22.7237	28.7646	10.2097	10.5307	13.9973	15.9463	10.0348	10.0924	10.1217	10.1826	10.0195	10.0661
1013	4.16899	13.1548	13.1518	21.1052	26.6467	10.1222	10.3825	17.6034	11.7678	11.7652	22.3746	28.3613	10.2042	10.5364	13.878	15.818	10.0337	10.0922	10.1223	10.1772	10.019	10.0663
1014	4.16899	13.1548	13.1518	20.7546	26.1437	10.1201	10.3874	17.6034	11.7678	11.7652	21.9791	27.8017	10.1992	10.537	13.7436	15.6373	10.0327	10.0903	10.1209	10.1698	10.0185	10.0648
1015	4.16899	13.1548	13.1518	20.4771	25.7375	10.118	10.3879	17.6034	11.7678	11.7652	21.6646	27.3499	10.1946	10.5344	13.6371	15.492	10.0318	10.0891	10.1185	10.1633	10.018	10.064
1016	4.16899	13.1548	13.1518	20.2334	25.3765	10.1161	10.385	17.6034	11.7678	11.7652	21.3889	26.95	10.1903	10.5313	13.5458	15.3644	10.0309	10.0906	10.1162	10.1593	10.0176	10.0658
1017	5.29583	10.8762	9.87407	19.9755	25.0148	10.1142	10.3794	16.7273	9.72948	8.83302	21.0992	26.5503	10.1864	10.5266	13.453	15.2365	10.0302	10.0929	10.1141	10.1568	10.0172	10.0686
1018	7.74826	5.91712	2.74048	19.7168	24.638	10.1124	10.3716	14.8206	5.29327	2.45154	20.81	26.1328	10.1826	10.5183	13.3632	15.1013	10.0295	10.0934	10.1119	10.1538	10.0168	10.0695
1019	7.91107	5.5879	2.26689	19.4612	24.2503	10.1105	10.362	14.694	4.99875	2.02789	20.5254	25.7016	10.1791	10.5059	13.2772	14.9596	10.0288	10.0913	10.1092	10.1494	10.0164	10.0677
1020	7.91107	5.5879	2.26689	19.2117	23.8584	10.1086	10.3514	14.694	4.99875	2.02789	20.2486	25.2652	10.1757	10.4908	13.1954	14.8152	10.0283	10.0871	10.1059	10.1442	10.0161	10.0639
1021	7.91107	5.5879	2.26689	18.9649	23.4658	10.1066	10.3408	14.694	4.99875	2.02789	19.9756	24.8286	10.1724	10.4751	13.1152	14.6707	10.0277	10.082	10.1019	10.1394	10.0158	10.0592
1022	7.91107	5.5879	2.26689	18.7198	23.0742	10.1046	10.3314	14.694	4.99875	2.02789	19.7048	24.3945	10.1692	10.4609	13.0353	14.5277	10.0272	10.0772	10.0977	10.1358	10.0155	10.0547
1023	7.91107	5.5879	2.26689	18.4763	22.6861	10.1026	10.3236	14.694	4.99875	2.02789	19.4361	23.9659	10.1662	10.4496	12.9549	14.3873	10.0268	10.0737	10.0939	10.1335	10.0153	10.0515
1024	7.91107	5.5879	2.26689	18.235	22.3049	10.1005	10.3177	14.694	4.99875	2.02789	19.17	23.546	10.1632	10.4414	12.8737	14.2506	10.0264	10.0718	10.0907	10.1321	10.015	10.0499
1025	7.91107	5.5879	2.26689	17.9967	21.9342	10.0985	10.3131	14.694	4.99875	2.02789	18.907	23.1382	10.1604	10.4357	12.7916	14.1181	10.026	10.0711	10.0884	10.131	10.0148	10.0495
1026	7.91107	5.5879	2.26689	17.7625	21.5761	10.0966	10.3094	14.694	4.99875	2.02789	18.6482	22.7444	10.1578	10.4313	12.7094	13.9904	10.0257	10.071	10.0869	10.1297	10.0146	10.0496
1027	7.91107	5.5879	2.26689	17.5319	21.2301	10.0946	10.306	14.694	4.99875	2.02789	18.3933	22.364	10.1552	10.4273	12.6271	13.8672	10.0254	10.071	10.086	10.1281	10.0144	10.0499
1028	5.90709	4.1724	1.69265	17.3046	20.8952	10.0928	10.3027	10.9718	3.7325	1.51419	18.1422	21.9959	10.1529	10.4234	12.5455	13.7483	10.0251	10.0709	10.0857	10.126	10.0142	10.05
1029	0.81937	0.578753	0.234788	17.0808	20.5704	10.091	10.2994	1.5219	0.517733	0.210033	17.8953	21.6392	10.1507	10.4194	12.4652	13.6336	10.0248	10.0707	10.0859	10.1237	10.0141	10.05
1030	0	0	0	16.8611	20.2553	10.0893	10.2958	0	0	0	17.6535	21.2938	10.1486	10.4152	12.387	13.5231	10.0246	10.0705	10.0863	10.1212	10.014	10.05
1031	0	0	0	16.6468	19.9498	10.0877	10.2919	0	0	0	17.418	20.9596	10.1467	10.4106	12.3114	13.4171	10.0244	10.0701	10.0866	10.1188	10.0138	10.0498
1032	0	0	0	16.4388	19.6544	10.0861	10.2872	0	0	0	17.1898	20.6372	10.1449	10.4051	12.2388	13.3157	10.0243	10.0695	10.0865	10.1163	10.0137	10.0493
1033	0	0	0	16.238	19.3696	10.0847	10.2815	0	0	0	16.9693	20.3269	10.1432	10.3984	12.1691	13.219	10.0241	10.0685	10.0856	10.1139	10.0136	10.0485
1034	0	0	0	16.0449	19.096	10.0834	10.2745	0	0	0	16.7571	20.0294	10.1417	10.3903	12.1025	13.127	10.024	10.0672	10.0839	10.1114	10.0135	10.0473
1035	0	0	0	18.9831	16.9414	10.1209	10.126	0	0	0	20.0727	17.6809	10.1694	10.146	13.1613	12.3785	10.0235	10.0195	10.0971	10.0785	10.0143	10.0156
1036	0	0	0	19.3806	17.2502	10.1337	10.119	0	0	0	20.522	18.0241	10.1858	10.1401	13.3007	12.4862	10.0255	10.0193	10.1021	10.0834	10.0157	10.0152
1037	0	0	0	19.8029	17.5927	10.1481	10.1156	0	0	0	20.9993	18.4044	10.2043	10.138	13.4484	12.6033	10.0278	10.0193	10.1075	10.0883	10.0171	10.015
1038	0	0	0	20.2552	17.9904	10.1645	10.1158	0	0	0	21.5102	18.8441	10.2251	10.14	13.606	12.7341	10.0303	10.0199	10.1134	10.0941	10.0188	10.0152
1039	0	0	0	20.7414	18.4589	10.1834	10.1159	0	0	0	22.0593	19.3599	10.2488	10.1422	13.7748	12.8828	10.0331	10.0207	10.1198	10.1013	10.0206	10.0157
1040	0	0	0	21.2645	18.9978	10.2052	10.111	0	0	0	22.6499	19.9524	10.2761	10.1398	13.9561	13.0521	10.0363	10.0212	10.1269	10.1102	10.0226	10.0158
1041	0	0	0	21.827	19.5911	10.2307	10.0999	0	0	0	23.2855	20.606	10.3076	10.1317	14.1516	13.2425	10.0399	10.0211	10.1348	10.1199	10.025	10.0154
1042	0	0	0	22.4373	20.2193	10.2609	10.0879	0	0	0	23.9757	21.3021	10.3445	10.1231	14.3646	13.4539	10.044	10.0208	10.1432	10.1293	10.0277	10.0146
1043	0	0	0	23.1133	20.878	10.297	10.0846	0	0	0	24.7402	22.0369	10.3879	10.1237	14.6006	13.6872	10.0487	10.0212	10.1523	10.1375	10.0308	10.0144
1044	0	0	0	23.8754	21.5896	10.3405	10.0989	0	0	0	25.6011	22.8334	10.4396	10.1424	14.8655	13.9451	10.0542	10.0231	10.1625	10.145	10.0345	10.0153
1045	0	0	0	24.7321	22.4013	10.3929	10.1339	0	0	0	26.5684	23.7393	10.5011	10.182	15.1633	14.232	10.0606	10.0264	10.1744	10.1539	10.0389	10.0175
1046	1.83961	2.06981	2.01851	25.6773	23.3551	10.4559	10.1819	4.42291	1.85159	1.80569	27.6365	24.7974	10.5744	10.2351	15.495	14.5529	10.0682	10.0309	10.1879	10.167	10.0442	10.0207
1047	11.4268	12.8567	12.538	26.7045	24.4436	10.5309	10.229	27.4731	11.5012	11.2161	28.7996	26.0007	10.6608	10.2874	15.8591	14.9094	10.0772	10.0358	10.2016	10.1856	10.0506	10.0243
1048	11.4268	12.8567	12.538	27.8235	25.6183	10.6181	10.2674	27.4731	11.5012	11.2161	30.0675	27.3019	10.7611	10.3316	16.2543	15.2997	10.0877	10.04	10.2153	10.2057	10.0582	10.0273
1049	11.4268	12.8567	12.538	29.0616	26.8587	10.7168	10.2989	27.4731	11.5012	11.2161	31.467	28.6823	10.8745	10.3694	16.6806	15.7215	10.0999	10.0442	10.2313	10.2217	10.0671	10.0301
1050	11.4268	12.8567	12.538	30.4438	28.1957	10.8252	10.325	27.4731	11.5012	11.2161	33.0229	30.1741	10.9996	10.4023	17.1392	16.1791	10.1137	10.049	10.2527	10.2356	10.0772	10.0337
1051	11.4268	12.8567	12.538	31.9395	29.6822	10.9413	10.3378	27.4731	11.5012	11.2161	34.7035	31.8302	11.1345	10.4226	17.6262	16.6828	10.1291	10.0541	10.2802	10.2538	10.0886	10.0377
1052	11.4268	12.8567	12.538	33.4453	31.3859	11.0648	10.3247	27.4731	11.5012	11.2161	36.4024	33.7172	11.2787	10.4174	18.125	17.2392	10.1459	10.058	10.3089	10.2787	10.101	10.0408
1053	11.4268	12.8567	12.538	34.8819	33.2552	11.1972	10.2947	27.4731	11.5012	11.2161	38.0362	35.7818	11.4341	10.3951	18.6182	17.8395	10.1643	10.0591	10.3331	10.3129	10.1146	10.0409
1054	11.4268	12.8567	12.538	36.2568	35.058	11.341	10.2818	27.4731	11.5012	11.2161	39.608	37.7869	11.6025	10.3896	19.0989	18.4455	10.1842	10.0601	10.3542	10.3443	10.1293	10.0406
1055	11.4268	12.8567	12.538	37.5776	36.813	11.4949	10.2933	27.4731	11.5012	11.2161	41.1175	39.745	11.782	10.4084	19.554	19.0407	10.2053	10.0628	10.3776	10.365	10.145	10.0419
1056	11.4268	12.8567	12.538	38.8028	38.8608	11.6478	10.3155	27.4731	11.5012	11.2161	42.5142	41.9934	11.9606	10.4381	19.9679	19.6486	10.2266	10.0661	10.4056	10.396	10.1609	10.0436
1057	11.3536	12.8649	12.5081	39.8016	41.3931	11.7805	10.3606	27.3598	11.5085	11.1893	43.6599	44.7203	12.1179	10.4915	20.3232	20.2884	10.2465	10.0699	10.4295	10.4583	10.1759	10.0453
1058	8.76939	13.111	11.4267	40.6502	43.9209	11.8745	10.4678	23.3297	11.7287	10.2219	44.6267	47.4308	12.2345	10.6076	20.6184	20.937	10.2634	10.0769	10.441	10.5417	10.1886	10.0494
1059	3.5788	13.557	9.22774	41.4893	45.6912	11.9169	10.6329	15.2015	12.1277	8.25484	45.5503	49.3642	12.297	10.7815	20.8626	21.5152	10.2763	10.0896	10.4594	10.5848	10.1983	10.059
1060	3.5788	13.557	9.22774	41.8637	46.6253	11.8961	10.6888	15.2015	12.1277	8.25484	45.9718	50.4369	12.2925	10.8452	21.0194	21.9937	10.2839	10.0984	10.4656	10.5724	10.2038	10.0666
1061	3.5788	13.557	9.22774	41.9139	47.2129	11.8055	10.5497	15.2015	12.1277	8.25484	46.0312	51.1295	12.2134	10.7132	21.0893	22.3872	10.2847	10.092	10.4526	10.5394	10.2039	10.0604
1062	3.5788	13.557	9.22774	41.8798	48.1401	11.6569	10.4472	15.2015	12.1277	8.25484	45.9695	52.1098	12.0712	10.6173	21.093	22.7039	10.2783	10.0859	10.4456	10.5602	10.198	10.0538
1063	3.5788	13.557	9.22774	41.4567	48.4186	11.4797	10.5517	15.2015	12.1277	8.25484	45.4776	52.3848	11.8959	10.7286	20.988	22.8376	10.2664	10.0961	10.4263	10.5863	10.1875	10.0618
1064	3.5788	13.557	9.22774	40.9059	48.1285	11.3202	10.7059	15.2015	12.1277	8.25484	44.8266	52.0445	11.7353	10.8912	20.8188	22.7749	10.2535	10.1147	10.415	10.5741	10.176	10.0783
1065	3.5788	13.557	9.22774	40.2557	47.3509	11.2185	10.7659	15.2015	12.1277	8.25484	44.0581	51.178	11.6309	10.961	20.5967	22.5588	10.2436	10.1255	10.4007	10.5372	10.1674	10.0873
1066	3.5788	13.557	9.22774	39.4366	46.0588	11.1639	10.8339	15.2015	12.1277	8.25484	43.1047	49.7798	11.5716	11.0381	20.2985	22.2338	10.2366	10.13	10.379	10.4712	10.1616	10.0896
1067	3.5788	13.557	9.22774	38.7498	45.2463	11.1072	10.84	15.2015	12.1277	8.25484	42.2739	48.8624	11.5067	11.0509	19.9726	21.9407	10.2286	10.1296	10.3773	10.4562	10.1556	10.0879
1068	3.5788	13.557	9.22774	37.7768	44.3351	11.0109	10.6219	15.2015	12.1277	8.25484	41.1593	47.849	11.3984	10.837	19.6198	21.639	10.2166	10.1178	10.3579	10.4364	10.1466	10.0777
1069	3.5788	13.557	9.22774	36.5726	43.8753	10.8742	10.7721	15.2015	12.1277	8.25484	39.8165	47.2872	11.2473	10.989	19.2505	21.3559	10.2006	10.1325	10.3276	10.4448	10.1343	10.091
1070	3.5788	13.557	9.22774	35.3282	42.827	10.7326	10.824	15.2015	12.1277	8.25484	38.4272	46.1262	11.0911	11.0409	18.8622	21.0013	10.1847	10.1358	10.3034	10.425	10.1223	10.0937
1071	3.5788	13.557	9.22774	34.1014	41.1764	10.6183	10.8088	15.2015	12.1277	8.25484	37.0436	44.352	10.9634	11.0255	18.4427	20.5836	10.1722	10.1367	10.2892	10.3747	10.1133	10.0949
1072	3.30043	12.5025	8.50998	32.9566	40.092	10.5363	10.8737	14.0191	11.1843	7.61275	35.7429	43.1404	10.87	11.0908	18.031	20.2025	10.1631	10.1411	10.2855	10.3729	10.107	10.0984
1073	1.05472	3.99541	2.71953	31.9769	38.8159	10.4793	10.8066	4.48006	3.57417	2.4328	34.6171	41.7319	10.8039	11.0259	17.644	19.7709	10.1564	10.1306	10.2832	10.3546	10.1026	10.0874
1074	1.50872	5.71526	3.89016	31.0467	37.4113	10.4368	10.7296	6.40853	5.11269	3.48001	33.5526	40.1983	10.754	10.9519	17.2768	19.3391	10.151	10.1294	10.2694	10.3487	10.0991	10.0867
1075	2.51779	9.53775	6.49199	29.8579	36.1055	10.4013	10.7321	10.6947	8.53216	5.80752	32.2453	38.7803	10.7116	10.9571	16.9306	18.9183	10.1457	10.1322	10.2354	10.3423	10.0954	10.0893
1076	3.5788	13.557	9.22774	28.8868	34.8442	10.3706	10.8233	15.2015	12.1277	8.25484	31.1649	37.4272	10.6724	11.051	16.621	18.5231	10.1397	10.1409	10.2231	10.3381	10.0911	10.0971
1077	3.5788	13.557	9.22774	28.0614	33.8105	10.3431	10.8526	15.2015	12.1277	8.25484	30.2402	36.3037	10.6342	11.0839	16.3228	18.1754	10.1329	10.1455	10.2177	10.3477	10.086	10.101
1078	2.80965	10.6433	7.24452	27.1734	32.7059	10.3169	10.8004	11.9344	9.52119	6.48071	29.263	35.0977	10.5954	11.0353	16.0309	17.8141	10.1255	10.1453	10.2187	10.3276	10.0807	10.1014
1079	1.45429	4.46648	3.441	26.3054	31.7749	10.2909	10.8208	5.57619	3.99557	3.07821	28.305	34.0602	10.5553	11.054	15.7366	17.4652	10.1178	10.1456	10.2139	10.3099	10.0752	10.102
1080	3.8642	5.89019	7.37255	25.4937	31.1379	10.2662	10.8506	11.3699	5.26917	6.59524	27.4133	33.3301	10.5158	11.0771	15.4526	17.1614	10.11	10.141	10.1992	10.3041	10.0696	10.097
1081	4.10217	6.25294	7.82659	24.9233	30.4856	10.2449	10.8022	12.0702	5.59367	7.00141	26.7735	32.6096	10.4796	11.0242	15.2217	16.9038	10.1022	10.1369	10.1986	10.3001	10.0641	10.0938
1082	4.10217	6.25294	7.82659	24.4761	29.9049	10.229	10.7221	12.0702	5.59367	7.00141	26.2674	31.9655	10.449	10.9432	15.0399	16.6806	10.0944	10.1342	10.1902	10.295	10.0584	10.0926
1083	4.10217	6.25294	7.82659	24.0606	29.4675	10.2188	10.7072	12.0702	5.59367	7.00141	25.8046	31.4784	10.4251	10.9262	14.9002	16.4965	10.0872	10.135	10.1739	10.2928	10.053	10.0947
1084	4.10217	6.25294	7.82659	23.7238	29.114	10.2132	10.795	12.0702	5.59367	7.00141	25.4294	31.0762	10.4084	11.0112	14.7984	16.3453	10.0817	10.145	10.1641	10.2893	10.049	10.105
1085	4.10217	6.25294	7.82659	23.5153	28.7277	10.2108	10.8477	12.0702	5.59367	7.00141	25.1913	30.6511	10.3971	11.0631	14.7332	16.2191	10.0777	10.1491	10.1677	10.2908	10.0462	10.1089
1086	4.10217	6.25294	7.82659	23.393	28.3237	10.2099	10.8213	12.0702	5.59367	7.00141	25.0446	30.2136	10.3887	11.0305	14.6846	16.0965	10.0742	10.1398	10.178	10.2865	10.0438	10.1
1087	4.10217	6.25294	7.82659	23.2611	27.9903	10.2093	10.7747	12.0702	5.59367	7.00141	24.8858	29.8563	10.3811	10.9785	14.6279	15.9949	10.0709	10.1316	10.1748	10.2916	10.0414	10.0925
1088	4.10217	6.25294	7.82659	23.1144	27.6719	10.208	10.7415	12.0702	5.59367	7.00141	24.7159	29.5213	10.373	10.9456	14.5771	15.9102	10.0674	10.1328	10.1625	10.2981	10.0387	10.0945
1089	4.10217	6.25294	7.82659	23.0083	27.2993	10.2055	10.7299	12.0702	5.59367	7.00141	24.5944	29.1198	10.3639	10.9293	14.5518	15.8082	10.0641	10.1339	10.1522	10.28	10.0362	10.0967
1090	4.10217	6.25294	7.82659	22.9407	26.974	10.2016	10.7373	12.0702	5.59367	7.00141	24.5149	28.7762	10.3538	10.9353	14.54	15.7229	10.0611	10.1388	10.1482	10.2721	10.0341	10.1028
1091	4.10217	6.25294	7.82659	22.8576	26.7234	10.1966	10.7742	12.0702	5.59367	7.00141	24.421	28.5124	10.3431	10.9692	14.52	15.6508	10.0586	10.1415	10.1508	10.2734	10.0325	10.1059
1092	4.10217	6.25294	7.82659	22.7279	26.5037	10.1909	10.8056	12.0702	5.59367	7.00141	24.2819	28.2737	10.3321	10.9963	14.4847	15.5797	10.0565	10.1392	10.1551	10.2628	10.0313	10.1033
1093	4.10217	6.25294	7.82659	22.5673	26.3166	10.1848	10.783	12.0702	5.59367	7.00141	24.103	28.0736	10.3213	10.9704	14.4312	15.532	10.0545	10.1318	10.1486	10.2481	10.0301	10.0959
1094	4.10217	6.25294	7.82659	22.4124	26.1992	10.1788	10.7217	12.0702	5.59367	7.00141	23.9283	27.9494	10.3108	10.9084	14.3778	15.5181	10.0526	10.1259	10.1397	10.2348	10.029	10.0906
1095	4.10217	6.25294	7.82659	22.3085	26.17	10.1728	10.6614	12.0702	5.59367	7.00141	23.8131	27.9189	10.3008	10.8472	14.3463	15.536	10.0509	10.1244	10.1366	10.2277	10.028	10.0901
1096	4.10217	6.25294	7.82659	22.2806	26.2534	10.1672	10.6078	12.0702	5.59367	7.00141	23.7766	28.0037	10.2911	10.7896	14.3377	15.5855	10.0493	10.1223	10.1322	10.2222	10.0271	10.0893
1097	4.10217	6.25294	7.82659	22.342	26.491	10.1618	10.552	12.0702	5.59367	7.00141	23.8358	28.2544	10.2818	10.732	14.3598	15.6869	10.0477	10.1209	10.1289	10.218	10.0262	10.0893
1098	4.10217	6.25294	7.82659	22.52	26.9216	10.1568	10.4967	12.0702	5.59367	7.00141	24.0232	28.7222	10.2728	10.6762	14.4254	15.8624	10.0462	10.1182	10.1284	10.2176	10.0254	10.0876
1099	4.10217	6.25294	7.82659	22.8094	27.59	10.1522	10.4499	12.0702	5.59367	7.00141	24.3338	29.4477	10.2642	10.6254	14.5334	16.1194	10.0447	10.1103	10.1306	10.2109	10.0246	10.0805
1100	4.12915	9.03946	9.97657	23.0554	28.3054	10.1479	10.4155	14.3041	8.08641	8.92472	24.5948	30.2244	10.2559	10.5866	14.6244	16.3928	10.0432	10.1015	10.1319	10.2035	10.0239	10.0722
1101	4.16899	13.1548	13.1518	23.067	28.6028	10.144	10.3955	17.6034	11.7678	11.7652	24.5939	30.5461	10.2478	10.5641	14.6238	16.5159	10.0417	10.0961	10.1303	10.2023	10.0231	10.0671
1102	4.16899	13.1548	13.1518	22.9645	28.7124	10.1404	10.3899	17.6034	11.7678	11.7652	24.4657	30.659	10.2402	10.5593	14.5738	16.5589	10.0403	10.0963	10.1281	10.1999	10.0224	10.0676
1103	4.16899	13.1548	13.1518	22.8094	28.6664	10.137	10.3953	17.6034	11.7678	11.7652	24.2805	30.5985	10.2329	10.5649	14.5043	16.5384	10.0389	10.0982	10.1275	10.1948	10.0217	10.0697
1104	4.16899	13.1548	13.1518	22.5915	28.4969	10.134	10.4051	17.6034	11.7678	11.7652	24.0288	30.4051	10.226	10.5725	14.4157	16.4783	10.0376	10.0987	10.1291	10.1914	10.021	10.0706
1105	4.16899	13.1548	13.1518	22.3484	28.2475	10.1311	10.413	17.6034	11.7678	11.7652	23.751	30.1252	10.2196	10.5776	14.3199	16.3908	10.0363	10.0988	10.1304	10.1876	10.0204	10.071
1106	4.16899	13.1548	13.1518	22.0893	27.97	10.1284	10.4163	17.6034	11.7678	11.7652	23.4558	29.8133	10.2137	10.5771	14.2186	16.2906	10.0351	10.0974	10.1294	10.1809	10.0198	10.07
1107	4.16899	13.1548	13.1518	21.7626	27.5905	10.1259	10.4149	17.6034	11.7678	11.7652	23.0867	29.3891	10.2081	10.5713	14.0946	16.1522	10.0341	10.0951	10.1265	10.1734	10.0193	10.0682
1108	4.16899	13.1548	13.1518	21.2928	26.9642	10.1234	10.4099	17.6034	11.7678	11.7652	22.5618	28.6954	10.203	10.5645	13.9225	15.926	10.0331	10.0951	10.1232	10.1681	10.0187	10.0686
1109	4.34721	12.7944	12.6334	20.8597	26.3323	10.1211	10.4024	17.4648	11.4455	11.3014	22.0791	27.9976	10.1982	10.5577	13.7677	15.6989	10.0322	10.0972	10.1203	10.1654	10.0183	10.0712
1110	6.44125	8.56003	6.54228	20.5026	25.8286	10.1187	10.3928	15.8368	7.65752	5.85252	21.6818	27.4406	10.1937	10.5482	13.6439	15.5171	10.0314	10.0983	10.1174	10.1631	10.0178	10.0728
1111	7.89913	5.61206	2.30164	20.1581	25.3348	10.1164	10.3818	14.7033	5.02036	2.05897	21.2997	26.8929	10.1895	10.5348	13.5272	15.3368	10.0306	10.0965	10.114	10.1593	10.0174	10.0715
1112	7.91107	5.5879	2.26689	19.8345	24.8467	10.114	10.3704	14.694	4.99875	2.02789	20.9415	26.3504	10.1854	10.5189	13.4191	15.157	10.03	10.0922	10.11	10.1543	10.0171	10.0676
1113	7.91107	5.5879	2.26689	19.5317	24.3734	10.1117	10.3598	14.694	4.99875	2.02789	20.6066	25.8248	10.1816	10.5029	13.3184	14.9827	10.0293	10.0868	10.1056	10.1493	10.0167	10.0626
1114	7.91107	5.5879	2.26689	19.2441	23.917	10.1093	10.3509	14.694	4.99875	2.02789	20.2888	25.3193	10.1779	10.4888	13.2221	14.816	10.0288	10.0818	10.1014	10.1454	10.0164	10.0579
1115	7.91107	5.5879	2.26689	18.967	23.475	10.107	10.3439	14.694	4.99875	2.02789	19.9826	24.8314	10.1744	10.4778	13.1279	14.6563	10.0283	10.0781	10.0978	10.1428	10.0161	10.0545
1116	7.91107	5.5879	2.26689	18.6997	23.0462	10.1047	10.3385	14.694	4.99875	2.02789	19.6872	24.3594	10.171	10.47	13.0355	14.5027	10.0278	10.0763	10.0951	10.1411	10.0158	10.053
1117	7.91107	5.5879	2.26689	18.4401	22.6318	10.1024	10.3341	14.694	4.99875	2.02789	19.4002	23.9039	10.1679	10.4643	12.9443	14.3552	10.0274	10.0757	10.0934	10.1397	10.0156	10.0527
1118	7.91107	5.5879	2.26689	18.1856	22.2322	10.1003	10.3301	14.694	4.99875	2.02789	19.1187	23.4649	10.165	10.4595	12.8536	14.2134	10.027	10.0756	10.0925	10.138	10.0153	10.0529
1119	7.91107	5.5879	2.26689	17.935	21.8472	10.0982	10.326	14.694	4.99875	2.02789	18.8417	23.0421	10.1622	10.4548	12.7639	14.0773	10.0267	10.0755	10.0921	10.1357	10.0151	10.0531
1120	7.91107	5.5879	2.26689	17.6881	21.4754	10.0962	10.3217	14.694	4.99875	2.02789	18.5691	22.6341	10.1596	10.4498	12.6755	13.9465	10.0264	10.0753	10.092	10.133	10.0149	10.0531
1121	7.91107	5.5879	2.26689	17.4447	21.1156	10.0943	10.3169	14.694	4.99875	2.02789	18.301	22.2397	10.1572	10.4443	12.5893	13.8209	10.0261	10.075	10.0922	10.13	10.0148	10.053
1122	7.91107	5.5879	2.26689	17.2057	20.7669	10.0925	10.3114	14.694	4.99875	2.02789	18.0385	21.8583	10.155	10.4381	12.5056	13.7003	10.0258	10.0745	10.0923	10.1269	10.0146	10.0528
1123	7.27238	5.13676	2.08387	16.9723	20.4292	10.0909	10.3049	13.5077	4.59518	1.86417	17.7826	21.4896	10.153	10.4307	12.4249	13.5847	10.0256	10.0738	10.092	10.1237	10.0145	10.0522
1124	0.714812	0.5049	0.204827	16.7461	20.1032	10.0893	10.297	1.32769	0.451667	0.183231	17.5346	21.1346	10.1511	10.4218	12.3473	13.4744	10.0254	10.0727	10.0909	10.1206	10.0144	10.0513
1125	0	0	0	16.5284	19.7898	10.0879	10.2877	0	0	0	17.2958	20.7938	10.1494	10.4113	12.2729	13.3694	10.0253	10.0712	10.0889	10.1176	10.0143	10.05
1126	0	0	0	16.32	19.49	10.0865	10.277	0	0	0	17.0669	20.4684	10.1478	10.3992	12.2019	13.2698	10.0251	10.0694	10.086	10.1145	10.0142	10.0484
1127	0	0	0	16.1218	19.2053	10.0853	10.265	0	0	0	16.849	20.1595	10.1464	10.386	12.1346	13.1757	10.025	10.0674	10.0824	10.1114	10.0141	10.0467
1128	0	0	0	15.9349	18.9367	10.0842	10.2522	0	0	0	16.6437	19.8683	10.145	10.3721	12.0713	13.0873	10.0249	10.0655	10.0787	10.1084	10.014	10.045
1129	0	0	0	18.5902	16.7029	10.1033	10.145	0	0	0	19.626	17.4183	10.1474	10.1654	13.0246	12.2992	10.0208	10.0209	10.0916	10.0716	10.0125	10.0167
1130	0	0	0	18.9956	17.0237	10.1147	10.1436	0	0	0	20.0835	17.7723	10.1622	10.1646	13.167	12.4065	10.0227	10.0214	10.0965	10.0769	10.0137	10.0172
1131	0	0	0	19.4225	17.3559	10.1275	10.1375	0	0	0	20.5657	18.1406	10.1787	10.1595	13.3169	12.5207	10.0247	10.0214	10.1018	10.0825	10.0151	10.0171
1132	0	0	0	19.8753	17.7107	10.1419	10.1302	0	0	0	21.0773	18.5347	10.1973	10.1535	13.4758	12.6438	10.027	10.0211	10.1075	10.0879	10.0165	10.0166
1133	0	0	0	20.3599	18.1101	10.1584	10.1257	0	0	0	21.6247	18.978	10.2183	10.1505	13.6453	12.7801	10.0296	10.0211	10.1136	10.0935	10.0182	10.0162
1134	0	0	0	20.8818	18.5799	10.1773	10.1249	0	0	0	22.2141	19.4972	10.2423	10.1517	13.8272	12.9345	10.0325	10.0215	10.1203	10.1	10.0201	10.0163
1135	0	0	0	21.4458	19.136	10.1994	10.1244	0	0	0	22.851	20.1096	10.27	10.1535	14.0231	13.1116	10.0358	10.0223	10.1277	10.1085	10.0222	10.0168
1136	0	0	0	22.0555	19.774	10.2252	10.1189	0	0	0	23.5396	20.8112	10.3021	10.1508	14.2347	13.3133	10.0394	10.0228	10.136	10.1191	10.0246	10.0169
1137	0	0	0	22.7168	20.4708	10.2558	10.1075	0	0	0	24.2872	21.5799	10.3397	10.1427	14.4649	13.5397	10.0437	10.0227	10.1452	10.1308	10.0273	10.0164
1138	0	0	0	23.4448	21.2035	10.2925	10.0967	0	0	0	25.1107	22.3934	10.3842	10.1357	14.7189	13.7899	10.0485	10.0224	10.1552	10.1416	10.0305	10.0154
1139	0	0	0	24.2612	21.974	10.337	10.0988	0	0	0	26.0338	23.2543	10.4373	10.1422	15.0033	14.0654	10.0542	10.023	10.166	10.1505	10.0343	10.0152
1140	2.09576	2.35801	2.29956	25.1823	22.8249	10.391	10.1243	5.03876	2.1094	2.05711	27.0744	24.2063	10.5011	10.1726	15.3233	14.3711	10.0609	10.0256	10.1785	10.1586	10.0389	10.0166
1141	11.4268	12.8567	12.538	26.2085	23.8205	10.4566	10.1723	27.4731	11.5012	11.2161	28.2338	25.3146	10.5777	10.2258	15.6816	14.7143	10.0689	10.0301	10.193	10.1697	10.0444	10.0198
1142	11.4268	12.8567	12.538	27.3314	24.9906	10.5356	10.2278	27.4731	11.5012	11.2161	29.5046	26.6095	10.6692	10.2872	16.0777	15.1008	10.0783	10.0359	10.2087	10.1874	10.051	10.0241
1143	11.4268	12.8567	12.538	28.5508	26.2997	10.629	10.2759	27.4731	11.5012	11.2161	30.8861	28.0566	10.7767	10.3415	16.5086	15.5315	10.0895	10.0412	10.2243	10.2104	10.059	10.0282
1144	11.4268	12.8567	12.538	29.8899	27.6974	10.7363	10.3128	27.4731	11.5012	11.2161	32.4012	29.6071	10.9	10.3852	16.9725	16.0008	10.1026	10.0458	10.2413	10.2315	10.0685	10.0313
1145	11.4268	12.8567	12.538	31.3852	29.1912	10.8558	10.3409	27.4731	11.5012	11.2161	34.0858	31.2699	11.0378	10.4208	17.4714	16.509	10.1176	10.0505	10.2633	10.248	10.0795	10.0346
1146	11.4268	12.8567	12.538	33.0104	30.8385	10.9856	10.3539	27.4731	11.5012	11.2161	35.9123	33.1027	11.1882	10.442	17.9998	17.0667	10.1345	10.0556	10.2929	10.2663	10.092	10.0385
1147	11.4268	12.8567	12.538	34.6484	32.7144	11.1247	10.3398	27.4731	11.5012	11.2161	37.7598	35.1803	11.3503	10.4367	18.5388	17.6806	10.1532	10.0599	10.3256	10.2913	10.1058	10.0418
1148	11.4268	12.8567	12.538	36.2037	34.746	11.275	10.3092	27.4731	11.5012	11.2161	39.5292	37.4272	11.5259	10.4152	19.0703	18.3349	10.1737	10.0618	10.3534	10.3284	10.1209	10.0426
1149	11.4268	12.8567	12.538	37.6735	36.6974	11.4387	10.2975	27.4731	11.5012	11.2161	41.2125	39.6018	11.7168	10.4125	19.5841	18.9911	10.1959	10.0637	10.3763	10.3644	10.1374	10.043
1150	10.0907	12.9886	11.9815	39.0801	38.6329	11.6126	10.3133	25.3927	11.6192	10.7183	42.823	41.7608	11.9186	10.437	20.0687	19.6357	10.2195	10.0674	10.4009	10.3887	10.155	10.045
1151	4.59678	13.4723	9.66057	40.3713	40.9764	11.7812	10.3453	16.7975	12.0519	8.64203	44.2971	44.3227	12.1149	10.478	20.5091	20.2967	10.2431	10.0717	10.43	10.429	10.1728	10.0474
1152	3.5788	13.557	9.22774	41.4341	43.8419	11.9198	10.4199	15.2015	12.1277	8.25484	45.514	47.3975	12.2798	10.5624	20.8904	21.0025	10.2645	10.0774	10.4528	10.5073	10.1891	10.0503
1153	3.5788	13.557	9.22774	42.4237	46.4125	12.006	10.5736	15.2015	12.1277	8.25484	46.6243	50.1608	12.3899	10.7263	21.209	21.7025	10.2819	10.0878	10.468	10.5886	10.2022	10.0571
1154	3.5788	13.557	9.22774	43.1987	47.9669	12.0235	10.7307	15.2015	12.1277	8.25484	47.4782	51.8832	12.4275	10.8932	21.4491	22.2959	10.2936	10.1019	10.488	10.6112	10.2109	10.0684
1155	3.5788	13.557	9.22774	43.3711	48.6483	11.9613	10.6675	15.2015	12.1277	8.25484	47.6844	52.7035	12.3804	10.8388	21.5734	22.7661	10.2983	10.103	10.4796	10.5761	10.2142	10.0692
1156	3.5788	13.557	9.22774	43.4066	49.4451	11.8255	10.5003	15.2015	12.1277	8.25484	47.7106	53.5914	12.254	10.6794	21.6119	23.1479	10.2952	10.0933	10.4705	10.5574	10.2111	10.0595
1157	3.5788	13.557	9.22774	43.0779	50.1072	11.6429	10.526	15.2015	12.1277	8.25484	47.3255	54.2775	12.0758	10.712	21.5367	23.3858	10.2852	10.0959	10.4561	10.5919	10.2021	10.0602
1158	3.5788	13.557	9.22774	42.4537	49.9673	11.4596	10.7068	15.2015	12.1277	8.25484	46.6024	54.0999	11.8931	10.9006	21.3595	23.3934	10.2717	10.114	10.4352	10.5987	10.19	10.0757
1159	3.5788	13.557	9.22774	41.8188	49.411	11.3294	10.7972	15.2015	12.1277	8.25484	45.8467	53.4572	11.7614	11.0004	21.1449	23.2247	10.2599	10.1282	10.4256	10.5789	10.1795	10.0881
1160	3.5788	13.557	9.22774	41.007	48.1111	11.2579	10.8902	15.2015	12.1277	8.25484	44.896	52.0452	11.686	11.1038	20.8505	22.9061	10.2514	10.1379	10.4067	10.5092	10.1722	10.0952
1161	3.5788	13.557	9.22774	40.3055	47.1531	11.192	10.9094	15.2015	12.1277	8.25484	44.0445	50.975	11.6121	11.1321	20.5181	22.5814	10.2424	10.1385	10.4029	10.4753	10.1651	10.0941
1162	3.5788	13.557	9.22774	39.3708	46.237	11.0852	10.6563	15.2015	12.1277	8.25484	42.9659	49.9518	11.4931	10.8849	20.1725	22.2701	10.2293	10.1231	10.3843	10.4624	10.1551	10.0802
1163	3.5788	13.557	9.22774	38.1872	45.8209	10.9329	10.8387	15.2015	12.1277	8.25484	41.6426	49.432	11.3262	11.0697	19.8166	21.9905	10.2119	10.1406	10.3482	10.469	10.1415	10.0961
1164	3.5788	13.557	9.22774	36.9531	44.6216	10.7738	10.8536	15.2015	12.1277	8.25484	40.2582	48.1183	11.1522	11.0852	19.4299	21.627	10.1942	10.1424	10.3201	10.4393	10.1279	10.0976
1165	3.5788	13.557	9.22774	35.6786	43.0339	10.6482	10.8747	15.2015	12.1277	8.25484	38.8195	46.4045	11.0122	11.1067	18.9932	21.2132	10.1802	10.1465	10.3057	10.3926	10.1177	10.1017
1166	3.5788	13.557	9.22774	34.5234	41.9866	10.5614	10.9287	15.2015	12.1277	8.25484	37.5016	45.2251	10.9123	11.1613	18.5675	20.8272	10.17	10.1507	10.3064	10.3895	10.1107	10.1052
1167	3.5788	13.557	9.22774	33.5523	40.5336	10.5016	10.8114	15.2015	12.1277	8.25484	36.3741	43.6375	10.8417	11.0449	18.1628	20.3782	10.1622	10.1353	10.3077	10.3662	10.1055	10.0897
1168	3.5788	13.557	9.22774	32.3735	39.1421	10.4558	10.764	15.2015	12.1277	8.25484	35.0491	42.1106	10.7872	10.9997	17.7564	19.935	10.1561	10.1365	10.2767	10.3652	10.1015	10.0913
1169	3.5788	13.557	9.22774	31.0751	37.763	10.4163	10.82	15.2015	12.1277	8.25484	33.6196	40.6031	10.7405	11.0584	17.3823	19.4808	10.1509	10.1424	10.2465	10.3454	10.0982	10.0966
1170	3.5788	13.557	9.22774	30.1525	36.5021	10.3815	10.9052	15.2015	12.1277	8.25484	32.5814	39.236	10.6979	11.1456	17.0579	19.0706	10.1459	10.1493	10.2386	10.3369	10.095	10.1023
1171	3.5788	13.557	9.22774	29.218	35.3969	10.3505	10.8682	15.2015	12.1277	8.25484	31.5393	38.0463	10.6567	11.1108	16.7391	18.7244	10.1399	10.1483	10.2273	10.3475	10.0909	10.1014
1172	3.5788	13.557	9.22774	28.2849	34.3239	10.3217	10.866	15.2015	12.1277	8.25484	30.5081	36.8803	10.6148	11.1119	16.4291	18.3706	10.1325	10.1524	10.2309	10.3484	10.0857	10.106
1173	3.76253	10.9067	8.71034	27.3739	33.5417	10.2947	10.9005	14.0525	9.7568	7.79199	29.5036	35.9911	10.5728	11.1476	16.1112	18.0196	10.1244	10.1545	10.2269	10.3456	10.08	10.1076
1174	4.10217	6.25294	7.82659	26.5764	32.7406	10.271	10.8528	12.0702	5.59367	7.00141	28.6154	35.0844	10.5335	11.094	15.8054	17.6777	10.1162	10.147	10.2171	10.3242	10.0742	10.1006
1175	4.10217	6.25294	7.82659	25.8997	31.9744	10.2527	10.7791	12.0702	5.59367	7.00141	27.8615	34.2374	10.4994	11.0134	15.5429	17.3863	10.1082	10.1401	10.2126	10.3233	10.0686	10.0954
1176	4.10217	6.25294	7.82659	25.2702	31.3098	10.2403	10.7612	12.0702	5.59367	7.00141	27.1663	33.4997	10.4715	10.9933	15.3285	17.1164	10.1003	10.1411	10.1941	10.3162	10.0628	10.0976
1177	4.10217	6.25294	7.82659	24.7787	30.7114	10.233	10.8475	12.0702	5.59367	7.00141	26.6209	32.8392	10.4495	11.0779	15.1722	16.8873	10.0926	10.1515	10.179	10.3094	10.057	10.1085
1178	4.10217	6.25294	7.82659	24.4549	30.1763	10.229	10.9055	12.0702	5.59367	7.00141	26.251	32.2484	10.4333	11.1327	15.0604	16.7047	10.0864	10.1545	10.1773	10.3099	10.0523	10.1112
1179	4.10217	6.25294	7.82659	24.2586	29.6734	10.2269	10.8734	12.0702	5.59367	7.00141	26.0171	31.6986	10.4212	11.0994	14.9804	16.5445	10.0818	10.1504	10.1848	10.3031	10.049	10.1077
1180	4.10217	6.25294	7.82659	24.0524	29.2264	10.2251	10.8145	12.0702	5.59367	7.00141	25.7804	31.2124	10.4111	11.0346	14.9053	16.4033	10.0778	10.1406	10.1865	10.2995	10.0461	10.0988
1181	4.10217	6.25294	7.82659	23.8105	28.7961	10.2228	10.7775	12.0702	5.59367	7.00141	25.5072	30.7544	10.401	10.9923	14.827	16.2857	10.0739	10.1367	10.1739	10.3022	10.0432	10.0958
1182	4.10217	6.25294	7.82659	23.6228	28.3699	10.2194	10.7818	12.0702	5.59367	7.00141	25.2938	30.3071	10.39	10.996	14.7729	16.1808	10.0699	10.1444	10.1607	10.2991	10.0401	10.1047
1183	4.10217	6.25294	7.82659	23.534	28.0207	10.2145	10.8127	12.0702	5.59367	7.00141	25.1875	29.9269	10.3776	11.0226	14.7513	16.0748	10.066	10.148	10.1562	10.2857	10.0372	10.1093
1184	4.10217	6.25294	7.82659	23.4568	27.7224	10.2083	10.8535	12.0702	5.59367	7.00141	25.0944	29.6097	10.3645	11.0617	14.7291	15.9838	10.0627	10.1508	10.1565	10.2825	10.035	10.1122
1185	4.10217	6.25294	7.82659	23.3114	27.4098	10.2013	10.8533	12.0702	5.59367	7.00141	24.9345	29.2783	10.3511	11.0579	14.6858	15.8931	10.0599	10.1456	10.1581	10.2708	10.0332	10.1068
1186	4.10217	6.25294	7.82659	23.1115	27.1206	10.1941	10.7911	12.0702	5.59367	7.00141	24.7177	28.9679	10.3381	10.991	14.6241	15.8174	10.0575	10.1344	10.1567	10.2511	10.0318	10.096
1187	4.10217	6.25294	7.82659	22.9079	26.9209	10.1871	10.7126	12.0702	5.59367	7.00141	24.4873	28.7538	10.3258	10.9099	14.5507	15.7783	10.0554	10.1281	10.1464	10.2395	10.0306	10.0908
1188	4.10217	6.25294	7.82659	22.7385	26.8189	10.1806	10.6496	12.0702	5.59367	7.00141	24.2974	28.6415	10.3146	10.8463	14.4921	15.7681	10.0534	10.129	10.1429	10.235	10.0294	10.0931
1189	4.10217	6.25294	7.82659	22.6271	26.8076	10.1747	10.5943	12.0702	5.59367	7.00141	24.1686	28.6219	10.3042	10.7874	14.4517	15.7813	10.0516	10.1275	10.1403	10.2306	10.0284	10.0931
1190	4.10217	6.25294	7.82659	22.5741	26.9034	10.1693	10.54	12.0702	5.59367	7.00141	24.1	28.7139	10.2946	10.7298	14.429	15.8262	10.0499	10.1234	10.1369	10.2221	10.0275	10.0903
1191	4.10217	6.25294	7.82659	22.5913	27.1272	10.1644	10.4915	12.0702	5.59367	7.00141	24.1086	28.9523	10.2855	10.6807	14.4327	15.9223	10.0483	10.1195	10.136	10.2189	10.0267	10.0874
1192	4.10217	6.25294	7.82659	22.7359	27.5234	10.1599	10.4544	12.0702	5.59367	7.00141	24.2584	29.3779	10.2768	10.6399	14.4849	16.0774	10.0468	10.1114	10.1381	10.2131	10.0259	10.0799
1193	4.10217	6.25294	7.82659	23.1092	28.2417	10.1557	10.4321	12.0702	5.59367	7.00141	24.658	30.1561	10.2683	10.6128	14.6198	16.3487	10.0452	10.1034	10.1402	10.207	10.0251	10.0722
1194	4.1184	7.92939	9.12008	23.729	29.4634	10.1517	10.4256	13.4142	7.09337	8.15853	25.3245	31.4928	10.2601	10.6036	14.8428	16.8122	10.0437	10.1001	10.1395	10.2074	10.0243	10.0692
1195	730.966	92.9062	37.4484	24.6089	31.0012	10.148	10.4307	1092.85	83.1108	33.5001	26.2752	33.1752	10.2521	10.6095	15.1753	17.4105	10.0422	10.1026	10.1379	10.2058	10.0235	10.0721
1196	1923.14	223.724	77.3026	25.4163	32.1558	10.1444	10.4399	2856.6	200.136	69.1524	27.148	34.4346	10.2444	10.6184	15.4883	17.872	10.0407	10.1053	10.1376	10.2012	10.0228	10.0751
1197	463.147	63.5184	28.4953	24.4529	30.9961	10.141	10.4464	696.631	56.8215	25.491	26.0761	33.1515	10.237	10.6224	15.0949	17.405	10.0393	10.1056	10.1384	10.1977	10.022	10.0758
1198	4.16899	13.1548	13.1518	23.6495	30.0919	10.1378	10.4477	17.6034	11.7678	11.7652	25.182	32.15	10.23	10.6203	14.78	17.0549	10.0379	10.1047	10.1379	10.1927	10.0213	10.0753
1199	4.16899	13.1548	13.1518	23.2215	29.5877	10.1346	10.4441	17.6034	11.7678	11.7652	24.7015	31.5872	10.2234	10.6122	14.6185	16.8665	10.0367	10.1023	10.1351	10.1853	10.0207	10.0734
1200	4.16899	13.1548	13.1518	22.8904	29.1736	10.1316	10.4371	17.6034	11.7678	11.7652	24.3286	31.1247	10.2173	10.6017	14.4969	16.7129	10.0355	10.1006	10.1311	10.1786	10.0201	10.0723
1201	4.63463	13.8634	15.3895	22.5344	28.8055	10.1286	10.4276	19.5731	12.4017	13.767	23.9304	30.7155	10.2115	10.5918	14.3706	16.5779	10.0345	10.1017	10.1272	10.1752	10.0195	10.0739
1202	32.6492	56.3387	149.681	23.0696	29.4902	10.1257	10.4163	137.857	50.3987	133.9	24.5145	31.4654	10.2061	10.5809	14.5698	16.8239	10.0335	10.1032	10.1234	10.1734	10.019	10.076
1203	7.53957	6.33911	3.34751	21.3743	27.1436	10.1228	10.4041	14.9829	5.67076	2.99457	22.6464	28.88	10.2011	10.5671	13.9655	15.974	10.0327	10.102	10.1193	10.1704	10.0185	10.0753
1204	7.91107	5.5879	2.26689	20.7422	26.2568	10.12	10.3923	14.694	4.99875	2.02789	21.9485	27.8989	10.1963	10.551	13.7455	15.6497	10.0319	10.0979	10.1147	10.1657	10.0181	10.0716
1205	7.91107	5.5879	2.26689	20.2972	25.5812	10.1173	10.3821	14.694	4.99875	2.02789	21.4568	27.1505	10.1918	10.535	13.5921	15.4018	10.0312	10.0923	10.1101	10.1604	10.0177	10.0664
1206	7.91107	5.5879	2.26689	19.9175	24.9847	10.1145	10.3739	14.694	4.99875	2.02789	21.037	26.4909	10.1876	10.5211	13.4606	15.1842	10.0305	10.087	10.106	10.156	10.0173	10.0615
1207	7.91107	5.5879	2.26689	19.5776	24.4391	10.1119	10.3675	14.694	4.99875	2.02789	20.6609	25.8894	10.1836	10.5103	13.3417	14.9872	10.0299	10.0832	10.1028	10.1529	10.017	10.0581
1208	7.91107	5.5879	2.26689	19.2625	23.9304	10.1093	10.3621	14.694	4.99875	2.02789	20.3123	25.33	10.1798	10.5022	13.2303	14.8055	10.0294	10.0813	10.1008	10.1508	10.0167	10.0565
1209	7.91107	5.5879	2.26689	18.9638	23.4495	10.1068	10.3571	14.694	4.99875	2.02789	19.9819	24.802	10.1763	10.4959	13.1239	14.6352	10.0289	10.0807	10.0997	10.1489	10.0164	10.0562
1210	7.91107	5.5879	2.26689	18.6775	22.9912	10.1044	10.352	14.694	4.99875	2.02789	19.6653	24.2991	10.173	10.4898	13.0217	14.4737	10.0285	10.0805	10.0991	10.1465	10.0161	10.0563
1211	7.91107	5.5879	2.26689	18.3983	22.5528	10.1022	10.3462	14.694	4.99875	2.02789	19.3571	23.8183	10.1699	10.4834	12.9224	14.3202	10.0281	10.0803	10.0988	10.1434	10.0159	10.0564
1212	7.91107	5.5879	2.26689	18.123	22.1311	10.1	10.3397	14.694	4.99875	2.02789	19.0539	23.3564	10.1671	10.4761	12.8253	14.1735	10.0278	10.0799	10.0987	10.1398	10.0157	10.0563
1213	7.91107	5.5879	2.26689	17.8526	21.7248	10.0981	10.3321	14.694	4.99875	2.02789	18.7568	22.9119	10.1646	10.4676	12.7313	14.0334	10.0275	10.0793	10.0984	10.1359	10.0155	10.0559
1214	7.91107	5.5879	2.26689	17.5882	21.3332	10.0962	10.3232	14.694	4.99875	2.02789	18.4671	22.4845	10.1622	10.4578	12.6405	13.8998	10.0272	10.0784	10.0978	10.1319	10.0154	10.0553
1215	7.91107	5.5879	2.26689	17.3316	20.9561	10.0945	10.3127	14.694	4.99875	2.02789	18.186	22.0737	10.1601	10.4463	12.5533	13.7724	10.027	10.0771	10.0965	10.128	10.0152	10.0542
1216	7.91107	5.5879	2.26689	17.0841	20.5944	10.093	10.3007	14.694	4.99875	2.02789	17.9148	21.6804	10.1581	10.4331	12.4695	13.6514	10.0268	10.0754	10.0942	10.1242	10.0151	10.0528
1217	7.91107	5.5879	2.26689	16.8473	20.249	10.0915	10.2874	14.694	4.99875	2.02789	17.6551	21.3055	10.1563	10.4183	12.3893	13.5366	10.0266	10.0733	10.091	10.1206	10.015	10.0509
1218	1.15868	0.818418	0.332015	16.6225	19.9214	10.0902	10.2733	2.15213	0.73213	0.297009	17.4082	20.9501	10.1546	10.4027	12.3132	13.4283	10.0264	10.0711	10.0871	10.1171	10.0149	10.049
1219	0	0	0	16.411	19.6132	10.089	10.2587	0	0	0	17.1756	20.6158	10.1531	10.3869	12.2416	13.3265	10.0262	10.0689	10.0829	10.1138	10.0148	10.047
1220	0	0	0	16.2135	19.3253	10.0878	10.2444	0	0	0	16.9587	20.3034	10.1517	10.3715	12.175	13.2313	10.0261	10.0669	10.079	10.1108	10.0147	10.0452
1221	0	0	0	16.0314	19.0586	10.0868	10.2309	0	0	0	16.7591	20.0139	10.1504	10.3572	12.1139	13.143	10.0259	10.0651	10.0756	10.108	10.0146	10.0436
1222	0	0	0	15.8656	18.8136	10.0859	10.2185	0	0	0	16.5777	19.7477	10.1492	10.3442	12.0585	13.0615	10.0258	10.0635	10.0729	10.1055	10.0145	10.0422
1223	0	0	0	18.1338	16.4042	10.0865	10.1392	0	0	0	19.1088	17.0945	10.1264	10.1607	12.8655	12.2125	10.0182	10.02	10.086	10.0651	10.0108	10.0158
1224	0	0	0	18.544	16.7357	10.0964	10.1475	0	0	0	19.5712	17.4583	10.1395	10.1695	13.0097	12.3189	10.0199	10.0213	10.0907	10.0697	10.0118	10.0169
1225	0	0	0	18.9756	17.0855	10.1077	10.1532	0	0	0	20.058	17.843	10.1542	10.1759	13.1614	12.4325	10.0218	10.0225	10.0958	10.0751	10.013	10.0179
1226	0	0	0	19.4317	17.4495	10.1204	10.1541	0	0	0	20.5727	18.2448	10.1706	10.1777	13.3218	12.5537	10.0238	10.0233	10.1013	10.081	10.0144	10.0187
1227	0	0	0	19.9166	17.8304	10.1348	10.1498	0	0	0	21.1201	18.6669	10.1893	10.1744	13.4921	12.6838	10.0262	10.0236	10.1072	10.0872	10.0159	10.0188
1228	0	0	0	20.4353	18.2428	10.1513	10.1429	0	0	0	21.7059	19.1249	10.2104	10.1689	13.6742	12.8264	10.0288	10.0234	10.1136	10.0933	10.0176	10.0184
1229	0	0	0	20.9944	18.7136	10.1703	10.1374	0	0	0	22.3372	19.6472	10.2347	10.1652	13.8699	12.9866	10.0317	10.0232	10.1205	10.0995	10.0194	10.0179
1230	0	0	0	21.6007	19.2724	10.1925	10.1354	0	0	0	23.0219	20.2646	10.2626	10.1653	14.0813	13.1702	10.035	10.0236	10.1282	10.107	10.0216	10.0178
1231	0	0	0	22.2597	19.9352	10.2185	10.1338	0	0	0	23.7661	20.9944	10.2952	10.1664	14.3102	13.3819	10.0388	10.0243	10.1368	10.1169	10.024	10.0182
1232	0	0	0	22.978	20.6928	10.2495	10.1278	0	0	0	24.5777	21.8283	10.3335	10.1635	14.5597	13.6234	10.0432	10.0249	10.1466	10.1296	10.0269	10.0183
1233	0	0	0	23.7672	21.5149	10.2868	10.1165	0	0	0	25.4702	22.7365	10.379	10.156	14.8346	13.8937	10.0482	10.0248	10.1576	10.1435	10.0302	10.0176
1234	2.3519	2.64621	2.58062	24.6479	22.377	10.3322	10.1089	5.6546	2.36721	2.30853	26.4663	23.6954	10.4336	10.1525	15.1416	14.1921	10.0541	10.0245	10.1695	10.1559	10.0341	10.0166
1235	11.4268	12.8567	12.538	25.6417	23.296	10.3878	10.1204	27.4731	11.5012	11.2161	27.5897	24.7232	10.4997	10.1688	15.487	14.5214	10.0611	10.0255	10.1827	10.1655	10.0388	10.0165
1236	11.4268	12.8567	12.538	26.7577	24.3386	10.4561	10.1607	27.4731	11.5012	11.2161	28.8508	25.8875	10.5798	10.2145	15.8754	14.889	10.0694	10.029	10.198	10.175	10.0444	10.0185
1237	11.4268	12.8567	12.538	27.9906	25.5799	10.5394	10.2213	27.4731	11.5012	11.2161	30.2451	27.2649	10.6766	10.2812	16.308	15.3066	10.0794	10.0349	10.2155	10.19	10.0514	10.0229
1238	11.4268	12.8567	12.538	29.3315	27.0254	10.6393	10.2816	27.4731	11.5012	11.2161	31.7638	28.8622	10.792	10.3483	16.7811	15.7818	10.0913	10.0416	10.2335	10.2138	10.0598	10.0282
1239	11.4268	12.8567	12.538	30.7969	28.6135	10.7563	10.3283	27.4731	11.5012	11.2161	33.4224	30.6192	10.9265	10.4026	17.2912	16.3091	10.1054	10.0474	10.2522	10.2401	10.07	10.0324
1240	11.4268	12.8567	12.538	32.4247	30.3158	10.8887	10.3604	27.4731	11.5012	11.2161	35.2585	32.5081	11.0791	10.4431	17.8376	16.8829	10.1218	10.0525	10.2752	10.2615	10.082	10.036
1241	11.4268	12.8567	12.538	34.1946	32.1707	11.0345	10.3739	27.4731	11.5012	11.2161	37.249	34.5675	11.2476	10.4659	18.4131	17.5084	10.1405	10.0577	10.3069	10.2815	10.0957	10.0397
1242	11.4268	12.8567	12.538	35.989	34.2444	11.1925	10.357	27.4731	11.5012	11.2161	39.273	36.8645	11.4312	10.4589	19	18.1881	10.1613	10.062	10.344	10.3067	10.111	10.0429
1243	11.4268	12.8567	12.538	37.6854	36.4463	11.3644	10.3245	27.4731	11.5012	11.2161	41.2044	39.3054	11.6313	10.4366	19.5773	18.8999	10.1844	10.0644	10.3764	10.3457	10.128	10.044
1244	11.1908	12.8848	12.4424	39.265	38.5693	11.5521	10.3153	27.109	11.5263	11.1306	43.018	41.6765	11.849	10.4381	20.1295	19.6135	10.2094	10.0673	10.4017	10.3859	10.1467	10.0452
1245	4.25362	13.5086	9.51893	40.7587	40.7286	11.7495	10.3374	16.2648	12.0843	8.51533	44.732	44.0827	12.0771	10.4711	20.6444	20.3134	10.2359	10.0725	10.4275	10.4153	10.1666	10.0482
1246	3.5788	13.557	9.22774	42.1349	43.4693	11.9347	10.3859	15.2015	12.1277	8.25484	46.303	47.0624	12.2924	10.5311	21.12	21.0457	10.2621	10.0787	10.4572	10.4694	10.1865	10.0519
1247	3.5788	13.557	9.22774	43.3123	46.6814	12.0759	10.5053	15.2015	12.1277	8.25484	47.643	50.5008	12.4619	10.6625	21.5352	21.8381	10.285	10.0878	10.4788	10.5649	10.2041	10.0574
1248	3.5788	13.557	9.22774	44.4162	49.1323	12.1447	10.705	15.2015	12.1277	8.25484	48.8662	53.1534	12.5552	10.8737	21.8717	22.5756	10.3021	10.1022	10.501	10.6344	10.217	10.0677
1249	3.5788	13.557	9.22774	44.9907	50.3101	12.1225	10.781	15.2015	12.1277	8.25484	49.509	54.5021	12.5521	10.9602	22.0922	23.1582	10.3114	10.1127	10.5119	10.6287	10.2239	10.0764
1250	3.5788	13.557	9.22774	45.0557	50.9344	12.008	10.6036	15.2015	12.1277	8.25484	49.59	55.2563	12.4508	10.7923	22.1743	23.6076	10.3122	10.1045	10.4963	10.5787	10.224	10.0685
1251	3.5788	13.557	9.22774	44.8578	51.8283	11.8265	10.5236	15.2015	12.1277	8.25484	49.3533	56.2124	12.2771	10.7209	22.1366	23.9454	10.3051	10.0997	10.4877	10.5883	10.2175	10.0624
1252	3.5788	13.557	9.22774	44.2148	51.9012	11.624	10.6973	15.2015	12.1277	8.25484	48.6183	56.2694	12.0776	10.9028	21.9669	24.0463	10.2924	10.1148	10.4641	10.6068	10.2062	10.0745
1253	3.5788	13.557	9.22774	43.5063	51.6106	11.4626	10.8182	15.2015	12.1277	8.25484	47.786	55.9027	11.9158	11.033	21.7418	23.9496	10.2791	10.1307	10.4475	10.6145	10.1941	10.0882
1254	3.5788	13.557	9.22774	42.7203	50.4056	11.3683	10.9401	15.2015	12.1277	8.25484	46.8534	54.5848	11.8183	11.1654	21.4507	23.6595	10.2687	10.1452	10.4365	10.5574	10.1849	10.1
1255	3.5788	13.557	9.22774	41.9872	49.3107	11.29	10.9939	15.2015	12.1277	8.25484	45.9624	53.3677	11.7322	11.2292	21.1065	23.3046	10.2582	10.149	10.4302	10.5052	10.1763	10.1016
1256	3.5788	13.557	9.22774	41.0889	48.3241	11.1701	10.7026	15.2015	12.1277	8.25484	44.9192	52.2632	11.6	10.9452	20.7699	22.9639	10.2437	10.1292	10.4146	10.4865	10.1649	10.0833
1257	3.5788	13.557	9.22774	39.9321	47.9309	11.0001	10.9063	15.2015	12.1277	8.25484	43.6234	51.7616	11.4156	11.1527	20.4326	22.6792	10.2246	10.1483	10.3746	10.4958	10.1498	10.1003
1258	3.5788	13.557	9.22774	38.704	46.5435	10.8214	10.8921	15.2015	12.1277	8.25484	42.2371	50.2572	11.2217	11.1398	20.0435	22.3026	10.2047	10.1496	10.3419	10.4539	10.1341	10.1017
1259	3.5788	13.557	9.22774	37.4315	45.0814	10.6827	10.9477	15.2015	12.1277	8.25484	40.7926	48.6672	11.0674	11.1962	19.6018	21.8987	10.1889	10.156	10.3239	10.4155	10.1224	10.1078
1260	3.5788	13.557	9.22774	36.3069	44.0055	10.5902	10.9755	15.2015	12.1277	8.25484	39.4972	47.4564	10.9601	11.2252	19.1658	21.5073	10.1774	10.1594	10.3293	10.4052	10.1145	10.1107
1261	3.5788	13.557	9.22774	35.2735	42.4577	10.5267	10.8169	15.2015	12.1277	8.25484	38.2975	45.7684	10.8838	11.0677	18.7385	21.0527	10.1685	10.1426	10.3287	10.3776	10.1086	10.0944
1262	3.5788	13.557	9.22774	33.794	41.0964	10.476	10.8332	15.2015	12.1277	8.25484	36.6602	44.2682	10.8228	11.0849	18.2942	20.6039	10.1613	10.1474	10.2848	10.3822	10.1038	10.0993
1263	3.5788	13.557	9.22774	32.5274	39.6623	10.431	10.9287	15.2015	12.1277	8.25484	35.2471	42.6966	10.7697	11.1825	17.8925	20.1302	10.1557	10.1538	10.2639	10.3574	10.1003	10.1043
1264	3.5788	13.557	9.22774	31.517	38.3597	10.3914	10.9427	15.2015	12.1277	8.25484	34.1116	41.2718	10.7228	11.1984	17.5404	19.702	10.1515	10.1554	10.2497	10.3379	10.0981	10.1053
1265	3.5788	13.557	9.22774	30.5209	37.2514	10.3571	10.9225	15.2015	12.1277	8.25484	33.0036	40.0707	10.6791	11.1791	17.2132	19.3532	10.1468	10.1566	10.2424	10.3473	10.0955	10.107
1266	3.5788	13.557	9.22774	29.5765	36.3719	10.3268	10.9584	15.2015	12.1277	8.25484	31.9479	39.106	10.636	11.2168	16.8753	19.0125	10.1402	10.1592	10.2459	10.3727	10.0913	10.1092
1267	3.82902	9.97883	8.53234	28.631	35.4665	10.3007	10.9092	13.6548	8.92674	7.63276	30.9014	38.0962	10.5943	11.1699	16.5271	18.6365	10.1321	10.157	10.2426	10.3714	10.0857	10.1071
1268	4.10217	6.25294	7.82659	27.7527	34.523	10.2801	10.8367	12.0702	5.59367	7.00141	29.9249	37.0386	10.5569	11.0944	16.1933	18.2625	10.1236	10.1545	10.2347	10.3575	10.0797	10.1061
1269	4.10217	6.25294	7.82659	26.858	33.6483	10.2656	10.8257	12.0702	5.59367	7.00141	28.943	36.0619	10.5258	11.075	15.8886	17.9079	10.1154	10.1504	10.218	10.3456	10.0739	10.1034
1270	4.10217	6.25294	7.82659	26.1162	32.7349	10.2566	10.9064	12.0702	5.59367	7.00141	28.128	35.0636	10.5005	11.1514	15.6487	17.5741	10.1074	10.1568	10.2008	10.3327	10.0681	10.1101
1271	4.10217	6.25294	7.82659	25.6339	31.9547	10.251	10.9678	12.0702	5.59367	7.00141	27.583	34.2078	10.4793	11.2112	15.4777	17.3053	10.0991	10.1626	10.1948	10.332	10.0617	10.1158
1272	4.10217	6.25294	7.82659	25.3237	31.2701	10.2472	10.9283	12.0702	5.59367	7.00141	27.218	33.4602	10.4616	11.1681	15.3505	17.0819	10.0918	10.1564	10.1964	10.3244	10.0561	10.1103
1273	4.10217	6.25294	7.82659	25.0197	30.6714	10.2437	10.8561	12.0702	5.59367	7.00141	26.8683	32.8062	10.4469	11.0942	15.2395	16.8914	10.0863	10.15	10.1932	10.3138	10.052	10.105
1274	4.10217	6.25294	7.82659	24.6755	30.1105	10.2397	10.8253	12.0702	5.59367	7.00141	26.4877	32.1999	10.4334	11.0576	15.1365	16.7278	10.0815	10.1475	10.1855	10.3098	10.0485	10.1036
1275	4.10217	6.25294	7.82659	24.3881	29.6065	10.2348	10.8546	12.0702	5.59367	7.00141	26.1648	31.6656	10.4196	11.0819	15.0503	16.5949	10.0768	10.1535	10.1734	10.308	10.045	10.1109
1276	4.10217	6.25294	7.82659	24.2398	29.2188	10.2287	10.9009	12.0702	5.59367	7.00141	25.9881	31.2526	10.4049	11.1264	15.0031	16.4847	10.0721	10.1596	10.1666	10.3064	10.0414	10.1176
1277	4.10217	6.25294	7.82659	24.1572	28.8475	10.2214	10.922	12.0702	5.59367	7.00141	25.8846	30.8484	10.3892	11.144	14.9761	16.3649	10.0678	10.1574	10.1647	10.2898	10.0382	10.1153
1278	4.10217	6.25294	7.82659	24.0131	28.4332	10.2132	10.8734	12.0702	5.59367	7.00141	25.7201	30.4125	10.3732	11.0928	14.93	16.253	10.0642	10.1491	10.162	10.2748	10.0357	10.1072
1279	4.10217	6.25294	7.82659	23.791	28.062	10.2048	10.7786	12.0702	5.59367	7.00141	25.4786	30.0165	10.3577	10.9933	14.8611	16.1585	10.0611	10.1376	10.1617	10.2564	10.0339	10.0966
1280	4.10217	6.25294	7.82659	23.5546	27.8113	10.1969	10.6975	12.0702	5.59367	7.00141	25.2151	29.7438	10.3434	10.9075	14.7787	16.0996	10.0585	10.1324	10.1565	10.2467	10.0324	10.0931
1281	4.10217	6.25294	7.82659	23.3439	27.6594	10.1897	10.6393	12.0702	5.59367	7.00141	24.9746	29.5742	10.3306	10.8475	14.699	16.0669	10.0562	10.1339	10.1506	10.2434	10.0311	10.0963
1282	4.10217	6.25294	7.82659	23.1743	27.5778	10.1835	10.5875	12.0702	5.59367	7.00141	24.7808	29.4771	10.3193	10.7931	14.6355	16.0523	10.0542	10.1325	10.1497	10.2375	10.0299	10.0965
1283	4.10217	6.25294	7.82659	23.0453	27.5845	10.1781	10.5388	12.0702	5.59367	7.00141	24.627	29.4698	10.3092	10.7399	14.5825	16.0622	10.0524	10.1256	10.1464	10.2252	10.0289	10.0907
1284	4.10217	6.25294	7.82659	22.9455	27.6808	10.1732	10.4993	12.0702	5.59367	7.00141	24.5047	29.5648	10.2999	10.6992	14.5404	16.1084	10.0507	10.1203	10.145	10.2195	10.028	10.0861
1285	4.10217	6.25294	7.82659	22.8894	27.8582	10.1686	10.4744	12.0702	5.59367	7.00141	24.4316	29.7487	10.2909	10.671	14.5159	16.1829	10.0491	10.1137	10.1476	10.2161	10.0272	10.08
1286	4.10217	6.25294	7.82659	22.9355	28.1495	10.1644	10.4664	12.0702	5.59367	7.00141	24.4695	30.0554	10.2822	10.6578	14.5277	16.2953	10.0474	10.1078	10.1509	10.2123	10.0264	10.0745
1287	4.10217	6.25294	7.82659	23.2193	28.7154	10.1602	10.4707	12.0702	5.59367	7.00141	24.7648	30.6687	10.2735	10.6592	14.6228	16.5131	10.0458	10.1069	10.1507	10.2142	10.0255	10.0739
1288	17.6374	36.3223	65.2099	24.506	30.6886	10.1562	10.4786	70.1306	32.4928	58.3347	26.1622	32.8284	10.265	10.6675	15.0883	17.2489	10.0442	10.1105	10.1486	10.2129	10.0247	10.0779
1289	1241.56	397.325	557.238	29.3787	37.3751	10.1522	10.483	2182.32	355.434	498.487	31.5073	40.172	10.2566	10.6712	16.9062	19.7538	10.0426	10.1126	10.1471	10.2083	10.0239	10.0805
1290	2673.49	393.492	278.885	28.4271	36.0988	10.1483	10.482	4084.07	352.005	249.481	30.4494	38.7598	10.2485	10.6672	16.5909	19.3326	10.0411	10.1121	10.1463	10.2044	10.0231	10.0805
1291	513.574	136.157	254.355	27.2489	34.455	10.1444	10.4763	900.789	121.801	227.537	29.1438	36.9428	10.2408	10.6575	16.1061	18.6528	10.0396	10.1103	10.1441	10.1985	10.0223	10.0792
1292	69.4134	112.44	326.698	27.2143	34.4721	10.1407	10.4672	293.593	100.585	292.254	29.0968	36.9523	10.2335	10.6438	16.0702	18.622	10.0383	10.1076	10.1399	10.1914	10.0216	10.0771
1293	52.0342	85.9932	243.179	26.159	33.2638	10.137	10.4558	220.077	76.9267	217.54	27.9286	35.6165	10.2266	10.6301	15.6857	18.1749	10.0371	10.1069	10.1351	10.1867	10.021	10.0771
1294	33.8552	58.3295	155.816	24.9627	31.878	10.1335	10.4428	143.179	52.1797	139.387	26.6074	34.0881	10.2202	10.6175	15.257	17.6709	10.036	10.1081	10.1302	10.185	10.0203	10.0789
1295	66.3519	107.781	311.985	25.555	32.74	10.1301	10.4298	280.642	96.4174	279.092	27.2551	35.0323	10.2142	10.6036	15.476	17.9777	10.035	10.1077	10.1253	10.1829	10.0198	10.0791
1296	81.4548	130.467	383.921	25.5874	32.7853	10.1267	10.4181	344.11	116.712	343.443	27.2875	35.0768	10.2086	10.5879	15.4927	17.9883	10.034	10.1041	10.1203	10.1785	10.0193	10.076
1297	7.91107	5.5879	2.26689	22.1777	28.0545	10.1235	10.4085	14.694	4.99875	2.02789	23.5338	29.8678	10.2033	10.5723	14.2671	16.2767	10.0332	10.0985	10.1156	10.1729	10.0188	10.0708
1298	7.91107	5.5879	2.26689	21.1361	26.6319	10.1203	10.4007	14.694	4.99875	2.02789	22.385	28.2996	10.1984	10.5582	13.8942	15.761	10.0325	10.093	10.1118	10.1678	10.0184	10.0657
1299	7.91107	5.5879	2.26689	20.5174	25.7665	10.1173	10.3941	14.694	4.99875	2.02789	21.7016	27.3468	10.1939	10.5467	13.6726	15.4492	10.0318	10.089	10.1092	10.1639	10.018	10.062
1300	7.91107	5.5879	2.26689	20.0471	25.0692	10.1145	10.3877	14.694	4.99875	2.02789	21.1819	26.5808	10.1896	10.5374	13.504	15.2006	10.0312	10.0868	10.1077	10.1611	10.0177	10.0603
1301	7.91107	5.5879	2.26689	19.6486	24.4544	10.1117	10.3808	14.694	4.99875	2.02789	20.7417	25.9065	10.1857	10.529	13.3615	14.9836	10.0307	10.086	10.1069	10.1582	10.0174	10.0598
1302	7.91107	5.5879	2.26689	19.29	23.8935	10.1091	10.3731	14.694	4.99875	2.02789	20.3459	25.2919	10.182	10.5204	13.234	14.7874	10.0302	10.0856	10.1064	10.1548	10.0171	10.0598
1303	7.91107	5.5879	2.26689	18.9547	23.3722	10.1067	10.3642	14.694	4.99875	2.02789	19.9767	24.7211	10.1787	10.5106	13.1162	14.6063	10.0297	10.0851	10.1058	10.1506	10.0168	10.0596
1304	7.91107	5.5879	2.26689	18.6353	22.8798	10.1045	10.3538	14.694	4.99875	2.02789	19.6258	24.1826	10.1757	10.4994	13.0057	14.4368	10.0294	10.0844	10.1052	10.1459	10.0166	10.0592
1305	7.91107	5.5879	2.26689	18.3267	22.4113	10.1024	10.3419	14.694	4.99875	2.02789	19.2877	23.6711	10.1729	10.4865	12.9004	14.277	10.029	10.0833	10.1042	10.141	10.0164	10.0584
1306	7.91107	5.5879	2.26689	18.028	21.9646	10.1005	10.3284	14.694	4.99875	2.02789	18.9608	23.1842	10.1704	10.4719	12.7993	14.1261	10.0287	10.0818	10.1025	10.1362	10.0162	10.0573
1307	7.91107	5.5879	2.26689	17.7416	21.5399	10.0988	10.3135	14.694	4.99875	2.02789	18.6473	22.7223	10.1681	10.4556	12.7029	13.9837	10.0285	10.0799	10.1	10.1316	10.0161	10.0556
1308	7.91107	5.5879	2.26689	17.469	21.1377	10.0972	10.2976	14.694	4.99875	2.02789	18.3483	22.2853	10.166	10.4382	12.611	13.8497	10.0282	10.0776	10.0964	10.1274	10.0159	10.0536
1309	7.91107	5.5879	2.26689	17.2107	20.7581	10.0957	10.2813	14.694	4.99875	2.02789	18.0647	21.8734	10.1641	10.4203	12.5236	13.7237	10.028	10.0751	10.0921	10.1235	10.0158	10.0514
1310	7.91107	5.5879	2.26689	16.9683	20.4023	10.0943	10.2653	14.694	4.99875	2.02789	17.7982	21.4873	10.1623	10.4028	12.4414	13.6054	10.0278	10.0726	10.0876	10.12	10.0157	10.0492
1311	7.91107	5.5879	2.26689	16.7428	20.071	10.0931	10.2501	14.694	4.99875	2.02789	17.5504	21.1275	10.1607	10.3864	12.3648	13.495	10.0276	10.0704	10.0834	10.1168	10.0156	10.0473
1312	1.11735	0.789227	0.320172	16.5351	19.765	10.092	10.2364	2.07537	0.706017	0.286416	17.3223	20.7949	10.1592	10.3717	12.2945	13.3924	10.0274	10.0685	10.0798	10.1141	10.0155	10.0456
1313	0	0	0	16.346	19.4847	10.0909	10.2243	0	0	0	17.115	20.4898	10.1578	10.3588	12.2307	13.2979	10.0272	10.0669	10.077	10.1118	10.0153	10.0441
1314	0	0	0	16.1762	19.23	10.09	10.2142	0	0	0	16.929	20.2121	10.1565	10.3479	12.1736	13.2112	10.0271	10.0655	10.075	10.11	10.0152	10.0429
1315	0	0	0	16.0254	18.9999	10.0891	10.2058	0	0	0	16.7641	19.9607	10.1552	10.3389	12.1229	13.1321	10.0269	10.0643	10.0736	10.1085	10.0151	10.0419
1316	0	0	0	15.8936	18.7932	10.0882	10.1992	0	0	0	16.6198	19.7343	10.1539	10.3317	12.0785	13.0601	10.0267	10.0634	10.0727	10.1072	10.015	10.0411
1317	0	0	0	17.634	16.0962	10.0711	10.1234	0	0	0	18.5435	16.7601	10.1071	10.1449	12.6905	12.122	10.0158	10.0174	10.08	10.0596	10.0091	10.0132
1318	0	0	0	18.0408	16.4093	10.0795	10.1342	0	0	0	19.0016	17.1044	10.1183	10.1566	12.8338	12.225	10.0173	10.0191	10.0847	10.0633	10.0101	10.0147
1319	0	0	0	18.4706	16.7526	10.0891	10.1444	0	0	0	19.4858	17.4815	10.131	10.1677	12.9852	12.3362	10.0189	10.0207	10.0896	10.0676	10.0111	10.0162
1320	0	0	0	18.9257	17.1244	10.1	10.1539	0	0	0	19.9988	17.8901	10.1454	10.1782	13.1454	12.456	10.0208	10.0223	10.0949	10.0728	10.0123	10.0176
1321	0	0	0	19.409	17.5206	10.1125	10.1613	0	0	0	20.5439	18.326	10.1617	10.1866	13.3155	12.5846	10.0229	10.0239	10.1006	10.0788	10.0136	10.0189
1322	0	0	0	19.9248	17.9375	10.1267	10.1646	0	0	0	21.1259	18.7862	10.1802	10.1911	13.4971	12.7227	10.0252	10.0252	10.1067	10.0855	10.0151	10.0201
1323	0	0	0	20.4782	18.3796	10.1431	10.1625	0	0	0	21.7504	19.2761	10.2013	10.1904	13.6917	12.8731	10.0278	10.026	10.1134	10.0926	10.0168	10.0208
1324	0	0	0	21.0755	18.8654	10.1621	10.1568	0	0	0	22.4247	19.8155	10.2257	10.1862	13.9014	13.0404	10.0308	10.0262	10.1206	10.0996	10.0187	10.0206
1325	0	0	0	21.7247	19.426	10.1843	10.151	0	0	0	23.1578	20.4373	10.2538	10.1825	14.1287	13.2307	10.0342	10.026	10.1286	10.1067	10.0209	10.0201
1326	0	0	0	22.4343	20.0948	10.2105	10.1475	0	0	0	23.9589	21.1763	10.2868	10.1815	14.3761	13.4507	10.038	10.0262	10.1375	10.1152	10.0234	10.0198
1327	0	0	0	23.2126	20.8884	10.2418	10.1445	0	0	0	24.838	22.0505	10.3257	10.1815	14.6466	13.7051	10.0425	10.0269	10.1477	10.1269	10.0263	10.02
1328	2.60805	2.93441	2.86167	24.0702	21.7927	10.2796	10.1378	6.27044	2.62502	2.55996	25.8074	23.0465	10.3721	10.1783	14.9447	13.9957	10.0477	10.0275	10.1593	10.1421	10.0297	10.0201
1329	11.4268	12.8567	12.538	25.0257	22.771	10.3259	10.128	27.4731	11.5012	11.2161	26.8879	24.1288	10.4282	10.1726	15.2773	14.3215	10.0538	10.0273	10.1725	10.1586	10.0337	10.0192
1330	11.4268	12.8567	12.538	26.103	23.801	10.383	10.1269	27.4731	11.5012	11.2161	28.106	25.2761	10.4965	10.1762	15.6519	14.6813	10.0611	10.0272	10.1869	10.1727	10.0385	10.0181
1331	11.4268	12.8567	12.538	27.3221	24.9225	10.454	10.1528	27.4731	11.5012	11.2161	29.4836	26.5296	10.5802	10.2074	16.0753	15.0797	10.0698	10.0288	10.2031	10.1832	10.0444	10.0183
1332	11.4268	12.8567	12.538	28.6827	26.2395	10.5417	10.2104	27.4731	11.5012	11.2161	31.0215	27.9956	10.6826	10.271	16.5504	15.5328	10.0803	10.0337	10.222	10.1953	10.0517	10.0215
1333	11.4268	12.8567	12.538	30.1708	27.8183	10.6489	10.2817	27.4731	11.5012	11.2161	32.7058	29.7426	10.8066	10.3494	17.0739	16.0567	10.0931	10.0411	10.2426	10.2167	10.0606	10.0272
1334	11.4268	12.8567	12.538	31.7922	29.6252	10.7766	10.3432	27.4731	11.5012	11.2161	34.5413	31.7384	10.9537	10.4191	17.64	16.6534	10.1084	10.0485	10.2638	10.2468	10.0715	10.0329
1335	11.4268	12.8567	12.538	33.5794	31.5977	10.924	10.384	27.4731	11.5012	11.2161	36.5594	33.9199	11.1234	10.4694	18.2436	17.3119	10.1264	10.0546	10.2885	10.275	10.0845	10.0373
1336	11.4268	12.8567	12.538	35.5244	33.731	11.0889	10.3994	27.4731	11.5012	11.2161	38.7492	36.2824	11.3136	10.4954	18.8767	18.0269	10.1471	10.0602	10.3224	10.2993	10.0997	10.0412
1337	11.4268	12.8567	12.538	37.5152	36.0511	11.2699	10.3782	27.4731	11.5012	11.2161	40.996	38.8536	11.5234	10.4857	19.5255	18.7879	10.1706	10.0646	10.3644	10.3261	10.117	10.0443
1338	11.4268	12.8567	12.538	39.3861	38.4533	11.4685	10.3413	27.4731	11.5012	11.2161	43.1299	41.5258	11.7536	10.4608	20.1605	19.569	10.1966	10.0673	10.4024	10.3665	10.1362	10.0455
1339	8.20731	13.1581	11.1879	41.0774	40.779	11.6855	10.3357	22.4486	11.7708	10.0083	45.0788	44.1303	12.0042	10.4678	20.7519	20.35	10.2252	10.0713	10.431	10.41	10.1575	10.0473
1340	3.69555	13.545	9.31671	42.6854	43.2461	11.9104	10.3677	15.401	12.117	8.33442	46.9246	46.8701	12.2634	10.5135	21.3065	21.1182	10.2552	10.0782	10.4583	10.446	10.1803	10.0516
1341	3.5788	13.557	9.22774	44.1686	46.5077	12.1123	10.4445	15.2015	12.1277	8.25484	48.6165	50.392	12.4984	10.6053	21.8242	21.9432	10.2843	10.0872	10.4875	10.5195	10.2025	10.0572
1342	3.5788	13.557	9.22774	45.5007	49.9192	12.2486	10.6274	15.2015	12.1277	8.25484	50.1164	54.045	12.6641	10.8031	22.2729	22.811	10.3082	10.1017	10.5095	10.6282	10.221	10.067
1343	3.5788	13.557	9.22774	46.6244	51.9854	12.2844	10.8366	15.2015	12.1277	8.25484	51.3537	56.3194	12.7236	11.0252	22.6227	23.5476	10.3236	10.1194	10.5378	10.674	10.2328	10.0808
1344	3.5788	13.557	9.22774	46.9185	52.7695	12.2055	10.754	15.2015	12.1277	8.25484	51.7011	57.2723	12.6626	10.9537	22.7949	24.1048	10.3292	10.1192	10.5312	10.634	10.2368	10.0802
1345	2.85291	10.8072	7.35608	46.8043	53.6332	12.0322	10.5647	12.1182	9.66781	6.58051	51.5721	58.2432	12.5014	10.7745	22.7955	24.5308	10.3257	10.1075	10.5185	10.5994	10.2332	10.0681
1346	1.23673	4.68489	3.18883	46.2174	54.0231	11.8148	10.6811	5.25317	4.19095	2.85262	50.9066	58.6505	12.2901	10.9008	22.6501	24.7495	10.315	10.117	10.4996	10.6064	10.2237	10.0744
1347	3.36265	12.7382	8.6704	45.4106	53.932	11.6221	10.8417	14.2833	11.3952	7.75626	49.975	58.496	12.0984	11.0718	22.4129	24.7296	10.3012	10.1349	10.4741	10.6289	10.2113	10.0896
1348	3.5788	13.557	9.22774	44.5726	52.9278	11.4997	10.9745	15.2015	12.1277	8.25484	48.9794	57.3823	11.9733	11.2159	22.1058	24.4891	10.289	10.1517	10.4647	10.6018	10.2003	10.1036
1349	3.5788	13.557	9.22774	43.8377	51.7475	11.4047	11.087	15.2015	12.1277	8.25484	48.076	56.0739	11.8708	11.3385	21.7521	24.1202	10.2768	10.1625	10.4621	10.5497	10.19	10.1116
1350	3.50971	13.2953	9.04959	42.9627	50.6419	11.2682	10.7667	14.908	11.8935	8.09547	47.0538	54.8403	11.7225	11.0251	21.4212	23.7417	10.2605	10.1379	10.4458	10.5158	10.1768	10.0886
1351	2.42869	9.20024	6.26226	41.8126	50.232	11.0777	10.9744	10.3162	8.23023	5.60201	45.7638	54.3083	11.5181	11.2372	21.0972	23.4352	10.2395	10.1552	10.4044	10.5249	10.1597	10.1034
1352	3.08361	11.6811	7.95091	40.597	48.6578	10.8773	10.9477	13.0981	10.4496	7.11263	44.3846	52.6124	11.3018	11.2131	20.7089	23.0446	10.2168	10.1579	10.3701	10.469	10.1415	10.1064
1353	3.56939	13.5213	9.20347	39.3863	47.3728	10.7232	11.0242	15.1615	12.0958	8.23313	42.9974	51.1996	11.1304	11.291	20.2786	22.6586	10.1984	10.1657	10.3498	10.4425	10.1274	10.1136
1354	3.57372	13.5378	9.21464	38.3513	46.1708	10.6237	10.9987	15.1799	12.1104	8.24312	41.7798	49.8613	11.0141	11.2671	19.8407	22.2601	10.1853	10.1656	10.3564	10.419	10.1183	10.1134
1355	3.5788	13.557	9.22774	37.0909	44.6553	10.5548	10.85	15.2015	12.1277	8.25484	40.3402	48.1998	10.9305	11.1203	19.3783	21.812	10.1751	10.1524	10.3387	10.3946	10.1115	10.1011
1356	3.5788	13.557	9.22774	35.431	43.3073	10.4971	10.9483	15.2015	12.1277	8.25484	38.5072	46.7036	10.8608	11.2199	18.8968	21.3547	10.1668	10.1634	10.3006	10.3966	10.1059	10.1113
1357	3.5788	13.557	9.22774	34.1764	41.839	10.4449	11.0066	15.2015	12.1277	8.25484	37.0937	45.0953	10.7993	11.2791	18.4674	20.8785	10.1604	10.1635	10.281	10.3698	10.1019	10.11
1358	3.5788	13.557	9.22774	33.0312	40.4829	10.4003	10.9854	15.2015	12.1277	8.25484	35.813	43.6079	10.7471	11.2589	18.0905	20.4414	10.1563	10.1645	10.2618	10.3512	10.1002	10.1111
1359	3.5788	13.557	9.22774	32.0348	39.5761	10.3639	11.0255	15.2015	12.1277	8.25484	34.6947	42.5913	10.7021	11.2992	17.7434	20.0904	10.1531	10.1676	10.2641	10.3631	10.0993	10.1141
1360	3.5788	13.557	9.22774	31.0684	38.6769	10.3344	10.9798	15.2015	12.1277	8.25484	33.6066	41.6001	10.6607	11.2536	17.3719	19.7252	10.1483	10.1606	10.2655	10.3812	10.097	10.1069
1361	3.87122	9.38992	8.41937	30.027	37.5857	10.3115	10.8941	13.4023	8.39992	7.5317	32.451	40.4086	10.622	11.1693	16.9852	19.322	10.141	10.1606	10.2554	10.3999	10.0923	10.1083
1362	4.10217	6.25294	7.82659	28.9238	36.5186	10.295	10.8991	12.0702	5.59367	7.00141	31.2439	39.2212	10.5879	11.1742	16.6129	18.8978	10.1325	10.1677	10.2444	10.3928	10.0865	10.1168
1363	4.10217	6.25294	7.82659	27.8778	35.3334	10.2842	10.974	12.0702	5.59367	7.00141	30.0989	37.9119	10.5596	11.2414	16.2709	18.4568	10.124	10.1686	10.2252	10.3603	10.0805	10.1179
1364	4.10217	6.25294	7.82659	27.1336	34.21	10.2772	11.0342	12.0702	5.59367	7.00141	29.2722	36.6879	10.5355	11.2943	16.0109	18.0727	10.1156	10.169	10.2191	10.3591	10.0743	10.1181
1365	4.10217	6.25294	7.82659	26.6433	33.2238	10.2716	10.9853	12.0702	5.59367	7.00141	28.7096	35.6125	10.5131	11.2433	15.818	17.7436	10.1066	10.1644	10.216	10.3461	10.0673	10.1145
1366	4.10217	6.25294	7.82659	26.2041	32.387	10.266	10.9046	12.0702	5.59367	7.00141	28.2062	34.7038	10.4918	11.1587	15.6567	17.4797	10.0979	10.1562	10.2057	10.3345	10.0604	10.1075
1367	4.10217	6.25294	7.82659	25.7452	31.6846	10.2597	10.8936	12.0702	5.59367	7.00141	27.6934	33.9386	10.4726	11.1454	15.513	17.265	10.0911	10.1607	10.1928	10.3262	10.0553	10.1135
1368	4.10217	6.25294	7.82659	25.3499	31.0644	10.2525	10.9474	12.0702	5.59367	7.00141	27.2554	33.2685	10.4543	11.1933	15.3956	17.0816	10.0853	10.1679	10.1872	10.3183	10.0509	10.1219
1369	4.10217	6.25294	7.82659	25.1013	30.5848	10.2447	10.9875	12.0702	5.59367	7.00141	26.9668	32.7569	10.4362	11.2286	15.3121	16.9439	10.0797	10.1682	10.1814	10.3157	10.0467	10.1223
1370	4.10217	6.25294	7.82659	24.9702	30.1167	10.2361	10.9623	12.0702	5.59367	7.00141	26.8043	32.2577	10.4176	11.2005	15.2641	16.8111	10.0743	10.1618	10.1751	10.3017	10.0425	10.116
1371	4.10217	6.25294	7.82659	24.8279	29.6006	10.2269	10.8626	12.0702	5.59367	7.00141	26.6363	31.7056	10.399	11.0978	15.2163	16.6685	10.0695	10.1503	10.169	10.2765	10.0391	10.1053
1372	4.10217	6.25294	7.82659	24.6108	29.1664	10.2175	10.7564	12.0702	5.59367	7.00141	26.3935	31.2449	10.381	10.9876	15.1445	16.5592	10.0656	10.1424	10.1661	10.2652	10.0365	10.099
1373	4.10217	6.25294	7.82659	24.3557	28.8823	10.2086	10.688	12.0702	5.59367	7.00141	26.112	30.9318	10.3644	10.9133	15.0577	16.4826	10.0624	10.1398	10.1674	10.2567	10.0346	10.0984
1374	4.10217	6.25294	7.82659	24.1157	28.6868	10.2007	10.6391	12.0702	5.59367	7.00141	25.836	30.712	10.3497	10.8603	14.9635	16.4295	10.0596	10.1392	10.1615	10.2512	10.033	10.0996
1375	4.10217	6.25294	7.82659	23.906	28.5418	10.1939	10.5926	12.0702	5.59367	7.00141	25.5952	30.5452	10.337	10.8118	14.8815	16.3907	10.0572	10.1364	10.1603	10.2418	10.0317	10.0981
1376	4.10217	6.25294	7.82659	23.7293	28.4859	10.1882	10.5515	12.0702	5.59367	7.00141	25.3874	30.4688	10.326	10.7656	14.8088	16.3776	10.0552	10.1276	10.158	10.2281	10.0306	10.0902
1377	4.10217	6.25294	7.82659	23.5743	28.5255	10.1831	10.5237	12.0702	5.59367	7.00141	25.2017	30.4969	10.3161	10.7355	14.7429	16.3998	10.0534	10.1221	10.1567	10.2212	10.0296	10.0853
1378	4.10217	6.25294	7.82659	23.4316	28.6158	10.1784	10.5134	12.0702	5.59367	7.00141	25.0311	30.5834	10.3067	10.7222	14.6839	16.4418	10.0516	10.1187	10.1598	10.2214	10.0287	10.0824
1379	4.10217	6.25294	7.82659	23.3124	28.7404	10.1739	10.5158	12.0702	5.59367	7.00141	24.8859	30.7043	10.2974	10.719	14.6339	16.4916	10.0499	10.1151	10.1633	10.2201	10.0278	10.0794
1380	4.10217	6.25294	7.82659	23.2443	28.898	10.1693	10.5216	12.0702	5.59367	7.00141	24.7937	30.8663	10.2882	10.7215	14.6005	16.5567	10.0482	10.1152	10.1619	10.2225	10.0269	10.0799
1381	4.10217	6.25294	7.82659	23.2991	29.175	10.1647	10.5235	12.0702	5.59367	7.00141	24.8368	31.1582	10.2788	10.7237	14.6147	16.6625	10.0464	10.1185	10.1579	10.2208	10.026	10.0838
1382	22.8241	47.5116	86.9502	24.4129	30.9125	10.1601	10.52	92.1203	42.5023	77.7828	26.0486	33.057	10.2696	10.7188	15.0271	17.3067	10.0447	10.1198	10.1552	10.2163	10.0251	10.0856
1383	194.607	426.081	812.951	30.8695	39.6852	10.1555	10.5121	826.622	381.159	727.239	33.141	42.6969	10.2606	10.7074	17.4191	20.552	10.0431	10.1186	10.1534	10.2123	10.0242	10.0851
1384	154.201	216.781	372.735	29.0652	36.8175	10.151	10.501	480.522	193.925	333.436	31.1472	39.5318	10.252	10.6915	16.7716	19.5048	10.0415	10.1158	10.1497	10.2063	10.0234	10.083
1385	53.9176	97.6479	242.388	27.7506	34.7891	10.1466	10.4875	227.577	87.3526	216.832	29.6929	37.2911	10.2438	10.6741	16.2875	18.7329	10.0401	10.1132	10.1442	10.2007	10.0226	10.0811
1386	83.1359	133.322	392.645	28.4486	35.6944	10.1423	10.4733	351.64	119.266	351.247	30.4542	38.2812	10.2362	10.6591	16.5348	19.0385	10.0388	10.1133	10.1382	10.1982	10.0219	10.0819
1387	83.1359	133.322	392.645	28.2453	35.3986	10.1382	10.4599	351.64	119.266	351.247	30.2256	37.9519	10.2291	10.6455	16.4591	18.9226	10.0376	10.1137	10.1324	10.1966	10.0212	10.0828
1388	83.1359	133.322	392.645	27.6905	34.7309	10.1343	10.4485	351.64	119.266	351.247	29.6109	37.2129	10.2225	10.6307	16.2576	18.6759	10.0365	10.111	10.1271	10.1926	10.0206	10.0807
1389	82.3372	132.347	388.537	27.0351	34.0764	10.1305	10.439	348.249	118.393	347.573	28.8858	36.4881	10.2164	10.615	16.0202	18.4352	10.0356	10.1056	10.1226	10.1865	10.0201	10.0758
1390	70.658	117.338	328.403	26.2024	32.983	10.1269	10.4305	298.292	104.967	293.779	27.9661	35.2825	10.2108	10.5997	15.7196	18.0396	10.0347	10.0997	10.1191	10.1804	10.0196	10.0703
1391	7.94787	5.81888	2.47439	23.135	28.6154	10.1235	10.422	14.9412	5.20538	2.21351	24.5887	30.4782	10.2056	10.5859	14.6105	16.4627	10.0339	10.0952	10.1169	10.1754	10.0192	10.0663
1392	7.91107	5.5879	2.26689	21.823	26.9298	10.1204	10.4128	14.694	4.99875	2.02789	23.1431	28.6263	10.2008	10.5734	14.1374	15.8592	10.0332	10.0926	10.1156	10.1714	10.0188	10.0642
1393	7.91107	5.5879	2.26689	20.9393	25.892	10.1174	10.4023	14.694	4.99875	2.02789	22.1696	27.4882	10.1964	10.5612	13.8204	15.492	10.0326	10.0915	10.1146	10.1673	10.0184	10.0634
1394	7.91107	5.5879	2.26689	20.284	25.0777	10.1146	10.3903	14.694	4.99875	2.02789	21.4484	26.5963	10.1924	10.5481	13.5875	15.2067	10.0321	10.0907	10.1137	10.1625	10.0181	10.0631
1395	7.91107	5.5879	2.26689	19.7605	24.3814	10.112	10.3765	14.694	4.99875	2.02789	20.8731	25.8345	10.1887	10.5334	13.4041	14.965	10.0316	10.0898	10.1125	10.157	10.0178	10.0625
1396	7.91107	5.5879	2.26689	19.3181	23.7646	10.1096	10.361	14.694	4.99875	2.02789	20.3879	25.1605	10.1854	10.5169	13.2517	14.7531	10.0312	10.0885	10.111	10.1511	10.0176	10.0616
1397	7.91107	5.5879	2.26689	18.926	23.2038	10.1075	10.344	14.694	4.99875	2.02789	19.9587	24.5488	10.1824	10.4988	13.1184	14.5624	10.0308	10.0869	10.109	10.1452	10.0174	10.0603
1398	7.91107	5.5879	2.26689	18.5695	22.6848	10.1055	10.326	14.694	4.99875	2.02789	19.5684	23.9835	10.1796	10.4793	12.998	14.3873	10.0304	10.0847	10.1061	10.1398	10.0172	10.0586
1399	7.91107	5.5879	2.26689	18.2379	22.2012	10.1037	10.3076	14.694	4.99875	2.02789	19.2049	23.4578	10.1772	10.4592	12.8859	14.225	10.0301	10.0822	10.1023	10.135	10.017	10.0564
1400	7.91107	5.5879	2.26689	17.9292	21.7517	10.102	10.2895	14.694	4.99875	2.02789	18.866	22.9693	10.1749	10.4393	12.781	14.0745	10.0298	10.0794	10.0978	10.1308	10.0168	10.054
1401	7.91107	5.5879	2.26689	17.6433	21.3354	10.1005	10.2725	14.694	4.99875	2.02789	18.5514	22.517	10.1728	10.4206	12.6834	13.9348	10.0296	10.0768	10.093	10.1272	10.0167	10.0517
1402	7.91107	5.5879	2.26689	17.3791	20.9507	10.0991	10.2571	14.694	4.99875	2.02789	18.2607	22.0987	10.1709	10.4037	12.593	13.8052	10.0293	10.0744	10.0884	10.1242	10.0165	10.0496
1403	7.91107	5.5879	2.26689	17.1366	20.5967	10.0979	10.2437	14.694	4.99875	2.02789	17.994	21.7135	10.1691	10.3891	12.51	13.685	10.0291	10.0724	10.0847	10.1217	10.0164	10.0479
1404	7.91107	5.5879	2.26689	16.9164	20.2729	10.0967	10.2325	14.694	4.99875	2.02789	17.7521	21.3604	10.1675	10.3768	12.4348	13.5741	10.0289	10.0708	10.0818	10.1197	10.0163	10.0465
1405	7.91107	5.5879	2.26689	16.7186	19.9789	10.0956	10.2234	14.694	4.99875	2.02789	17.5352	21.0393	10.1659	10.3668	12.3674	13.4724	10.0286	10.0695	10.0798	10.1182	10.0162	10.0454
1406	1.07602	0.760036	0.30833	16.543	19.7137	10.0946	10.2163	1.9986	0.679903	0.275822	17.3426	20.7488	10.1644	10.3589	12.3075	13.3797	10.0284	10.0684	10.0784	10.117	10.016	10.0445
1407	0	0	0	16.3888	19.4753	10.0936	10.211	0	0	0	17.1733	20.4871	10.1629	10.3529	12.2548	13.2954	10.0282	10.0675	10.0775	10.116	10.0159	10.0437
1408	0	0	0	16.2549	19.2616	10.0927	10.2072	0	0	0	17.0258	20.2517	10.1614	10.3484	12.2088	13.2189	10.028	10.0668	10.0767	10.1151	10.0158	10.0431
1409	0	0	0	16.1399	19.0698	10.0918	10.2047	0	0	0	16.8984	20.0398	10.16	10.3453	12.1688	13.1495	10.0277	10.0662	10.0758	10.1141	10.0156	10.0426
1410	0	0	0	16.0421	18.8973	10.0909	10.2033	0	0	0	16.7892	19.8485	10.1586	10.3431	12.1343	13.0864	10.0275	10.0656	10.0748	10.1131	10.0155	10.0421
1411	0	0	0	17.1101	15.8141	10.0578	10.0968	0	0	0	17.9511	16.45	10.0899	10.1165	12.5055	12.0298	10.0137	10.0138	10.074	10.056	10.0078	10.0098
1412	0	0	0	17.5087	16.1013	10.0646	10.1108	0	0	0	18.3995	16.7674	10.0993	10.1317	12.6465	12.1286	10.0149	10.0152	10.0783	10.0587	10.0085	10.0109
1413	0	0	0	17.93	16.4163	10.0725	10.1248	0	0	0	18.8737	17.115	10.11	10.1469	12.7954	12.2353	10.0163	10.017	10.083	10.0618	10.0094	10.0125
1414	0	0	0	18.3769	16.7644	10.0815	10.1378	0	0	0	19.3771	17.4984	10.1221	10.1613	12.9532	12.3511	10.0179	10.019	10.0881	10.0655	10.0104	10.0142
1415	0	0	0	18.8523	17.1483	10.0919	10.1499	0	0	0	19.9127	17.9209	10.136	10.1747	13.1209	12.4768	10.0198	10.021	10.0936	10.0701	10.0115	10.016
1416	0	0	0	19.3597	17.568	10.104	10.1609	0	0	0	20.4848	18.3825	10.1519	10.1872	13.2999	12.6128	10.0218	10.023	10.0995	10.0758	10.0128	10.0178
1417	0	0	0	19.9037	18.0202	10.1178	10.1699	0	0	0	21.0984	18.8805	10.1701	10.1977	13.4917	12.7596	10.0241	10.025	10.1059	10.0825	10.0143	10.0196
1418	0	0	0	20.4898	18.5032	10.1339	10.1753	0	0	0	21.7597	19.4138	10.1911	10.2048	13.6982	12.9192	10.0267	10.0269	10.1129	10.0902	10.016	10.0213
1419	0	0	0	21.1245	19.0238	10.1527	10.1756	0	0	0	22.4759	19.9906	10.2153	10.207	13.9217	13.0955	10.0297	10.0284	10.1205	10.0985	10.0179	10.0225
1420	0	0	0	21.8163	19.6034	10.1748	10.1717	0	0	0	23.257	20.634	10.2435	10.2053	14.1648	13.2944	10.0331	10.0291	10.1288	10.1069	10.0201	10.023
1421	0	0	0	22.5761	20.2774	10.2009	10.1663	0	0	0	24.1147	21.3815	10.2766	10.2024	14.4308	13.523	10.0371	10.0293	10.1381	10.1152	10.0226	10.0227
1422	2.86128	3.21933	3.13953	23.4147	21.0834	10.2324	10.1615	6.87928	2.87991	2.80852	25.0617	22.2724	10.316	10.2006	14.7231	13.7883	10.0417	10.0296	10.1486	10.1251	10.0256	10.0223
1423	11.4268	12.8567	12.538	24.3443	22.04	10.2706	10.1567	27.4731	11.5012	11.2161	26.1119	23.3267	10.3633	10.1993	15.0462	14.0963	10.047	10.0302	10.1608	10.1389	10.029	10.0224
1424	11.4268	12.8567	12.538	25.3828	23.1297	10.3176	10.1496	27.4731	11.5012	11.2161	27.2858	24.5283	10.4207	10.1961	15.4071	14.4498	10.0533	10.0307	10.1748	10.1572	10.0331	10.0223
1425	11.4268	12.8567	12.538	26.5568	24.3063	10.3763	10.1434	27.4731	11.5012	11.2161	28.6128	25.8317	10.4912	10.1945	15.8149	14.846	10.0609	10.0306	10.1907	10.1768	10.0381	10.0213
1426	11.4268	12.8567	12.538	27.897	25.565	10.4498	10.1544	27.4731	11.5012	11.2161	30.1269	27.2341	10.5785	10.2107	16.2799	15.2864	10.07	10.0309	10.2083	10.1927	10.0442	10.0202
1427	11.4268	12.8567	12.538	29.4091	26.9989	10.5422	10.2002	27.4731	11.5012	11.2161	31.8348	28.8323	10.6868	10.2624	16.8058	15.7867	10.0812	10.0337	10.2285	10.2048	10.0518	10.0213
1428	11.4268	12.8567	12.538	31.0742	28.7238	10.6571	10.2756	27.4731	11.5012	11.2161	33.7174	30.7449	10.8201	10.3449	17.3889	16.3684	10.0948	10.0404	10.2516	10.222	10.0613	10.026
1429	11.4268	12.8567	12.538	32.8977	30.7883	10.7969	10.3542	27.4731	11.5012	11.2161	35.7808	33.0242	10.9813	10.4321	18.0262	17.0523	10.1114	10.0491	10.2759	10.252	10.073	10.0328
1430	11.4268	12.8567	12.538	34.886	33.1088	10.9618	10.4103	27.4731	11.5012	11.2161	38.028	35.5834	11.171	10.4986	18.7017	17.8215	10.1312	10.0567	10.3032	10.2871	10.0873	10.0384
1431	14.5336	12.2782	20.5239	37.2684	35.8813	11.1499	10.4314	35.166	10.9837	18.36	40.708	38.6454	11.3877	10.5317	19.4887	18.7542	10.1545	10.063	10.34	10.3188	10.1042	10.0428
1432	18.7322	11.4975	31.3152	39.5742	38.5802	11.3595	10.4057	45.5626	10.2853	28.0135	43.3131	41.6406	11.63	10.5195	20.2407	19.6406	10.1812	10.0676	10.3876	10.3505	10.1238	10.0459
1433	27.0731	9.94111	52.7589	41.7602	41.3552	11.5915	10.3615	66.2162	8.893	47.1964	45.8103	44.7404	11.8983	10.49	20.9829	20.5518	10.2111	10.0705	10.4321	10.3931	10.1459	10.0469
1434	25.3941	10.0497	53.1362	43.6018	43.8897	11.8451	10.36	64.0553	8.99009	47.5339	47.938	47.5864	12.1903	10.5045	21.6267	21.3995	10.2441	10.0761	10.4648	10.4386	10.1705	10.0498
1435	11.1304	12.3425	24.4378	45.1759	46.5639	12.1023	10.4085	32.1173	11.0412	21.8612	49.7515	50.5352	12.4861	10.5708	22.1712	22.1759	10.2785	10.0855	10.4944	10.4836	10.1967	10.0558
1436	8.26338	12.8034	18.6631	46.761	50.3797	12.3176	10.533	25.6949	11.4535	16.6954	51.5554	54.6326	12.7368	10.7143	22.6521	23.0105	10.3102	10.0985	10.5216	10.5829	10.2213	10.0641
1437	4.08354	13.4762	10.2444	48.1114	53.4747	12.4349	10.7911	16.3323	12.0554	9.16431	53.0569	57.9592	12.8831	10.9897	23.1412	23.9302	10.3338	10.1199	10.5488	10.6918	10.2398	10.0799
1438	3.5788	13.557	9.22774	48.9958	54.9736	12.4163	10.9116	15.2015	12.1277	8.25484	54.044	59.6712	12.8874	11.1249	23.4663	24.6532	10.3462	10.1354	10.5718	10.6987	10.2493	10.0928
1439	2.39217	9.06187	6.16808	48.988	55.6866	12.2647	10.6774	10.1611	8.10645	5.51776	54.0591	60.5409	12.7532	10.9031	23.5374	25.1745	10.3471	10.1225	10.5544	10.6408	10.2494	10.08
1440	0	0	0	48.498	56.4436	12.035	10.6674	0	0	0	53.5122	61.3656	12.5338	10.9048	23.4259	25.529	10.3391	10.1217	10.5381	10.6268	10.242	10.0764
1441	0.455601	1.72588	1.17474	47.628	56.3846	11.8107	10.8735	1.93523	1.54391	1.05089	52.5193	61.259	12.3126	11.1223	23.1856	25.5748	10.3261	10.1411	10.5106	10.6265	10.2306	10.0923
1442	1.85332	7.02064	4.77869	46.6148	55.6643	11.6569	11.002	7.87225	6.28043	4.27486	51.3319	60.427	12.1564	11.2635	22.8336	25.3952	10.3128	10.1577	10.4912	10.6306	10.2187	10.1059
1443	2.28495	8.6557	5.89161	45.8849	54.4791	11.5411	11.1746	9.70565	7.74311	5.27044	50.4212	59.1073	12.0332	11.4471	22.4687	25.0319	10.2988	10.1766	10.498	10.594	10.2067	10.1217
1444	0.344334	1.30439	0.887847	45.0316	53.2507	11.3836	10.8532	1.46261	1.16686	0.794239	49.4171	57.7439	11.8653	11.1324	22.1422	24.6159	10.2807	10.1525	10.4802	10.5524	10.1915	10.0991
1445	0	0	0	43.8504	52.7606	11.1684	11.045	0	0	0	48.0896	57.1239	11.6372	11.3282	21.8163	24.2837	10.2575	10.1641	10.437	10.5596	10.1722	10.108
1446	0.756298	2.86496	1.95007	42.6886	51.069	10.9436	11.0268	3.21249	2.5629	1.74447	46.7621	55.3025	11.3956	11.3127	21.4417	23.8855	10.2315	10.1678	10.4024	10.4907	10.1509	10.1118
1447	0.851849	3.22692	2.19645	41.6029	49.9986	10.7715	11.0996	3.61835	2.8867	1.96487	45.4974	54.1007	11.2039	11.3877	21.0372	23.5294	10.2094	10.1752	10.3847	10.4693	10.1335	10.1185
1448	0.890749	3.37428	2.29675	40.6472	48.6016	10.6631	11.0056	3.78359	3.01852	2.0546	44.3488	52.5637	11.076	11.2953	20.6051	23.1177	10.1938	10.1711	10.3871	10.4345	10.1223	10.115
1449	2.61636	9.91114	6.74614	39.0257	47.1648	10.5861	10.9365	11.1134	8.86618	6.03488	42.5279	50.9733	10.9822	11.228	20.0927	22.6699	10.182	10.1659	10.3474	10.4158	10.1142	10.1104
1450	3.5788	13.557	9.22774	37.3647	45.8331	10.5183	11.072	15.2015	12.1277	8.25484	40.6727	49.4855	10.9007	11.3658	19.5727	22.2133	10.1722	10.178	10.319	10.4127	10.1076	10.1211
1451	3.5788	13.557	9.22774	35.9976	44.3061	10.4576	11.0542	15.2015	12.1277	8.25484	39.139	47.8122	10.8294	11.3496	19.1203	21.7356	10.1649	10.175	10.2948	10.3779	10.1031	10.1175
1452	3.5788	13.557	9.22774	34.789	43.1201	10.4092	11.0941	15.2015	12.1277	8.25484	37.7827	46.4907	10.7723	11.3892	18.7173	21.3121	10.1608	10.1795	10.2837	10.3867	10.1016	10.122
1453	3.5788	13.557	9.22774	33.8017	42.2507	10.3733	11.0676	15.2015	12.1277	8.25484	36.6566	45.4966	10.7279	11.3619	18.3306	20.9277	10.1587	10.1719	10.2924	10.3844	10.102	10.1136
1454	3.5788	13.557	9.22774	32.7159	41.1841	10.3473	10.959	15.2015	12.1277	8.25484	35.4402	44.3138	10.691	11.2521	17.9201	20.5146	10.1561	10.165	10.2802	10.3944	10.1022	10.1082
1455	3.77787	10.6927	8.66929	31.463	39.9526	10.3288	10.9782	13.9608	9.56534	7.75526	34.0599	42.9757	10.6576	11.2704	17.4919	20.0604	10.1508	10.1745	10.2638	10.4198	10.0997	10.1191
1456	4.10217	6.25294	7.82659	30.1743	38.5373	10.3162	11.0527	12.0702	5.59367	7.00141	32.6551	41.4387	10.6271	11.3454	17.0752	19.5635	10.1429	10.1825	10.2524	10.4102	10.0945	10.1271
1457	4.10217	6.25294	7.82659	29.1101	37.0998	10.3075	11.1032	12.0702	5.59367	7.00141	31.4826	39.8619	10.6	11.3911	16.7075	19.063	10.1341	10.1843	10.245	10.3917	10.0883	10.1288
1458	4.10217	6.25294	7.82659	28.3196	35.7163	10.3003	11.0452	12.0702	5.59367	7.00141	30.5984	38.3551	10.5749	11.3234	16.4153	18.5971	10.1252	10.1723	10.2408	10.3734	10.0817	10.1179
1459	4.10217	6.25294	7.82659	27.6721	34.5113	10.2926	10.9693	12.0702	5.59367	7.00141	29.8689	37.0476	10.5492	11.2435	16.1841	18.2091	10.1152	10.1657	10.2272	10.3568	10.0738	10.1128
1460	4.10217	6.25294	7.82659	27.0672	33.5789	10.2838	10.9874	12.0702	5.59367	7.00141	29.189	36.0344	10.5225	11.2578	15.9846	17.9166	10.1048	10.173	10.2081	10.3508	10.0654	10.1219
1461	4.10217	6.25294	7.82659	26.5582	32.8183	10.2738	11.0492	12.0702	5.59367	7.00141	28.6172	35.2062	10.4972	11.3163	15.8206	17.6778	10.0963	10.182	10.198	10.3354	10.0588	10.1316
1462	4.10217	6.25294	7.82659	26.185	32.1623	10.2634	11.0513	12.0702	5.59367	7.00141	28.1948	34.4967	10.4736	11.3127	15.6976	17.479	10.0892	10.1764	10.1976	10.3204	10.0534	10.1261
1463	4.10217	6.25294	7.82659	25.9423	31.5562	10.2529	10.9625	12.0702	5.59367	7.00141	27.9072	33.8546	10.4511	11.2189	15.6103	17.3193	10.0825	10.1632	10.1896	10.3062	10.0484	10.1135
1464	4.10217	6.25294	7.82659	25.7713	30.966	10.2426	10.8324	12.0702	5.59367	7.00141	27.7	33.2244	10.4294	11.0848	15.5482	17.163	10.0764	10.1516	10.1797	10.2863	10.0437	10.1035
1465	4.10217	6.25294	7.82659	25.5667	30.4821	10.2324	10.7429	12.0702	5.59367	7.00141	27.4622	32.7013	10.4088	10.9919	15.4744	17.0281	10.0712	10.1498	10.1749	10.2744	10.04	10.1038
1466	4.10217	6.25294	7.82659	25.3079	30.1523	10.2227	10.6947	12.0702	5.59367	7.00141	27.1713	32.339	10.3897	10.9379	15.3816	16.9333	10.0671	10.1495	10.1767	10.2687	10.0374	10.1057
1467	4.10217	6.25294	7.82659	25.0456	29.9059	10.2138	10.6534	12.0702	5.59367	7.00141	26.8726	32.061	10.3726	10.8903	15.2807	16.8584	10.0637	10.1446	10.1764	10.2567	10.0354	10.1023
1468	4.10217	6.25294	7.82659	24.8073	29.7043	10.2063	10.6123	12.0702	5.59367	7.00141	26.5948	31.8318	10.3579	10.846	15.182	16.7992	10.0609	10.1385	10.1729	10.2443	10.0338	10.0973
1469	4.10217	6.25294	7.82659	24.5973	29.5935	10.1999	10.5814	12.0702	5.59367	7.00141	26.3492	31.6944	10.3454	10.8106	15.095	16.7664	10.0585	10.1309	10.1727	10.2325	10.0325	10.0904
1470	4.10217	6.25294	7.82659	24.4019	29.592	10.1943	10.5676	12.0702	5.59367	7.00141	26.1167	31.6718	10.3345	10.7927	15.0117	16.769	10.0564	10.1266	10.1713	10.2264	10.0313	10.0868
1471	4.10217	6.25294	7.82659	24.2021	29.6441	10.1892	10.567	12.0702	5.59367	7.00141	25.8819	31.7133	10.3243	10.7894	14.9316	16.7949	10.0545	10.1264	10.173	10.2297	10.0303	10.0873
1472	4.10217	6.25294	7.82659	23.9984	29.706	10.1841	10.5699	12.0702	5.59367	7.00141	25.6441	31.7628	10.3142	10.7863	14.8543	16.8192	10.0526	10.124	10.1748	10.2298	10.0293	10.0856
1473	4.10217	6.25294	7.82659	23.799	29.7617	10.1789	10.569	12.0702	5.59367	7.00141	25.4086	31.81	10.304	10.7818	14.7786	16.8431	10.0508	10.1239	10.1714	10.232	10.0283	10.0861
1474	4.10217	6.25294	7.82659	23.6116	29.7868	10.1735	10.563	12.0702	5.59367	7.00141	25.1864	31.8227	10.2936	10.7756	14.7105	16.8522	10.0489	10.1267	10.1663	10.2301	10.0273	10.0896
1475	4.10217	6.25294	7.82659	23.4507	29.8179	10.1681	10.5527	12.0702	5.59367	7.00141	24.9976	31.843	10.2834	10.7632	14.6589	16.8621	10.047	10.1271	10.1633	10.2265	10.0263	10.0907
1476	12.9765	26.9147	44.685	23.8427	30.6381	10.1627	10.5392	50.2184	24.077	39.9737	25.4195	32.7336	10.2733	10.7455	14.816	17.1653	10.0453	10.1247	10.1605	10.2228	10.0254	10.0891
1477	91.6147	210.496	371.011	26.9986	35.2665	10.1575	10.5241	388.352	188.303	331.895	28.882	37.8132	10.2637	10.7254	15.9953	18.8769	10.0436	10.121	10.1548	10.2173	10.0245	10.0862
1478	44.969	112.856	170.855	27.0894	34.6413	10.1524	10.5089	189.857	100.957	152.841	28.9736	37.1174	10.2547	10.7076	16.0408	18.6514	10.0421	10.1193	10.1477	10.2135	10.0237	10.0853
1479	21.2394	57.7494	74.3382	26.4993	33.205	10.1475	10.4952	88.8215	51.6607	66.5005	28.3177	35.5332	10.2463	10.6936	15.8332	18.1212	10.0407	10.1199	10.141	10.2116	10.0229	10.0865
1480	37.6301	77.7617	158.629	26.8565	33.5136	10.1429	10.4832	158.418	69.5631	141.904	28.7048	35.869	10.2386	10.6791	15.9675	18.228	10.0394	10.1184	10.1354	10.2078	10.0222	10.0856
1481	35.4143	75.0563	147.234	26.7811	33.2255	10.1386	10.472	149.01	67.1429	131.711	28.6166	35.5483	10.2315	10.6619	15.9407	18.1217	10.0383	10.1133	10.131	10.2009	10.0216	10.081
1482	29.5806	67.9336	117.234	26.3456	32.4519	10.1345	10.4607	124.239	60.7712	104.873	28.1331	34.6955	10.225	10.6432	15.7814	17.843	10.0373	10.1069	10.1278	10.1934	10.021	10.0752
1483	17.6986	53.4262	56.1294	25.4733	31.2292	10.1308	10.4481	73.7869	47.7934	50.2115	27.1703	33.3518	10.2191	10.6246	15.4664	17.4089	10.0364	10.1016	10.1255	10.1868	10.0205	10.0704
1484	15.0078	50.1409	42.2919	24.8064	30.3301	10.1272	10.4339	62.3616	44.8544	37.833	26.4349	32.367	10.2137	10.6068	15.2262	17.0938	10.0356	10.0984	10.1239	10.1812	10.0201	10.0678
1485	9.34166	14.5691	10.3353	23.6683	28.5471	10.124	10.4178	24.3031	13.033	9.24564	25.1824	30.411	10.2088	10.5888	14.8084	16.4482	10.0349	10.0968	10.1224	10.1756	10.0197	10.0666
1486	7.91107	5.5879	2.26689	22.5213	27.0461	10.121	10.3999	14.694	4.99875	2.02789	23.9214	28.7654	10.2043	10.5697	14.398	15.9157	10.0343	10.0955	10.1206	10.1693	10.0193	10.0659
1487	7.91107	5.5879	2.26689	21.4967	25.9273	10.1182	10.3804	14.694	4.99875	2.02789	22.7961	27.5402	10.2002	10.5491	14.0351	15.5235	10.0337	10.0941	10.1185	10.1624	10.019	10.0649
1488	7.91107	5.5879	2.26689	20.6437	25.0157	10.1157	10.3597	14.694	4.99875	2.02789	21.86	26.5433	10.1965	10.5272	13.7356	15.2066	10.0332	10.0922	10.1159	10.1556	10.0187	10.0635
1489	7.91107	5.5879	2.26689	19.9587	24.2462	10.1134	10.3387	14.694	4.99875	2.02789	21.1088	25.703	10.1932	10.5046	13.4971	14.9412	10.0328	10.0899	10.1128	10.1493	10.0185	10.0616
1490	7.91107	5.5879	2.26689	19.4071	23.5884	10.1113	10.3181	14.694	4.99875	2.02789	20.5035	24.9859	10.1902	10.4822	13.3062	14.7162	10.0324	10.0872	10.1088	10.144	10.0183	10.0593
1491	7.91107	5.5879	2.26689	18.9486	23.0116	10.1094	10.2988	14.694	4.99875	2.02789	19.9998	24.3579	10.1875	10.4609	13.1475	14.5197	10.032	10.0843	10.1041	10.1395	10.0181	10.0569
1492	7.91107	5.5879	2.26689	18.556	22.4954	10.1077	10.2814	14.694	4.99875	2.02789	19.5676	23.7959	10.185	10.4415	13.0115	14.3439	10.0316	10.0815	10.0991	10.136	10.0179	10.0545
1493	7.91107	5.5879	2.26689	18.2083	22.0286	10.1061	10.2665	14.694	4.99875	2.02789	19.1847	23.2876	10.1827	10.4248	12.8906	14.1842	10.0313	10.0791	10.0944	10.1332	10.0177	10.0524
1494	7.91107	5.5879	2.26689	17.9001	21.6068	10.1046	10.2541	14.694	4.99875	2.02789	18.8452	22.8277	10.1806	10.4109	12.7836	14.0389	10.031	10.0771	10.0904	10.1311	10.0175	10.0507
1495	7.91107	5.5879	2.26689	17.6254	21.2243	10.1033	10.2443	14.694	4.99875	2.02789	18.5429	22.4099	10.1786	10.3998	12.6883	13.906	10.0307	10.0755	10.0875	10.1295	10.0173	10.0494
1496	7.91107	5.5879	2.26689	17.3813	20.8771	10.102	10.2368	14.694	4.99875	2.02789	18.2746	22.03	10.1767	10.3912	12.6039	13.7842	10.0305	10.0743	10.0855	10.1284	10.0172	10.0484
1497	7.91107	5.5879	2.26689	17.1661	20.5635	10.1009	10.2313	14.694	4.99875	2.02789	18.0381	21.686	10.1748	10.3847	12.5296	13.673	10.0302	10.0733	10.0841	10.1274	10.017	10.0476
1498	7.91107	5.5879	2.26689	16.9778	20.2812	10.0997	10.2276	14.694	4.99875	2.02789	17.8308	21.3755	10.1731	10.38	12.4644	13.572	10.0299	10.0725	10.083	10.1266	10.0169	10.047
1499	7.91107	5.5879	2.26689	16.8141	20.028	10.0987	10.2254	14.694	4.99875	2.02789	17.6501	21.0961	10.1714	10.3768	12.4074	13.4805	10.0296	10.0719	10.082	10.1256	10.0167	10.0465
1500	1.09366	0.772495	0.313385	16.6727	19.8006	10.0976	10.2243	2.03137	0.691049	0.280344	17.4932	20.8446	10.1696	10.3748	12.3577	13.3976	10.0293	10.0713	10.0809	10.1245	10.0165	10.046
1501	0	0	0	16.5513	19.5954	10.0966	10.2241	0	0	0	17.3575	20.6169	10.1679	10.3736	12.3145	13.3224	10.0291	10.0707	10.0796	10.1232	10.0164	10.0455
1502	0	0	0	16.4479	19.4095	10.0956	10.2247	0	0	0	17.241	20.4102	10.1663	10.373	12.2773	13.2539	10.0288	10.07	10.0781	10.1218	10.0162	10.0449
1503	0	0	0	16.3608	19.2394	10.0946	10.2258	0	0	0	17.1418	20.2207	10.1645	10.3729	12.2456	13.1911	10.0285	10.0694	10.0765	10.1202	10.016	10.0444
1504	0	0	0	16.2884	19.0823	10.0937	10.2272	0	0	0	17.0584	20.0456	10.1628	10.3732	12.2188	13.1331	10.0281	10.0687	10.0748	10.1185	10.0159	10.0438
1505	0	0	0	16.5594	15.537	10.047	10.0808	0	0	0	17.3291	16.1435	10.0754	10.0989	12.3087	11.933	10.0118	10.0139	10.0688	10.0548	10.0066	10.0104
1506	0	0	0	16.9514	15.8101	10.0522	10.0869	0	0	0	17.7694	16.4458	10.083	10.1059	12.448	12.0284	10.0128	10.0139	10.0726	10.0568	10.0072	10.01
1507	0	0	0	17.3647	16.1044	10.0584	10.0973	0	0	0	18.234	16.7714	10.0917	10.1173	12.5948	12.131	10.014	10.0142	10.0768	10.059	10.0079	10.0101
1508	0	0	0	17.8018	16.425	10.0655	10.1109	0	0	0	18.7257	17.1259	10.1017	10.1321	12.7498	12.242	10.0154	10.0151	10.0814	10.0616	10.0087	10.0107
1509	0	0	0	18.2661	16.7777	10.0739	10.1261	0	0	0	19.2483	17.5156	10.1131	10.1486	12.9142	12.3628	10.0169	10.0166	10.0864	10.0646	10.0097	10.0118
1510	0	0	0	18.7613	17.1686	10.0836	10.1414	0	0	0	19.8061	17.9468	10.1263	10.1655	13.0895	12.4945	10.0187	10.0186	10.0919	10.0684	10.0107	10.0135
1511	0	0	0	19.2914	17.6018	10.095	10.1559	0	0	0	20.4035	18.4243	10.1416	10.1818	13.277	12.638	10.0207	10.0208	10.098	10.073	10.012	10.0154
1512	0	0	0	19.8614	18.0795	10.1083	10.1691	0	0	0	21.0462	18.9503	10.1592	10.1969	13.4784	12.794	10.0229	10.0231	10.1046	10.0789	10.0134	10.0175
1513	0	0	0	20.4775	18.6012	10.1238	10.1798	0	0	0	21.7412	19.5251	10.1797	10.2098	13.6961	12.9639	10.0255	10.0255	10.1119	10.0863	10.0151	10.0196
1514	0	0	0	21.1471	19.1685	10.1421	10.1869	0	0	0	22.4968	20.1516	10.2036	10.2193	13.9325	13.151	10.0285	10.028	10.1198	10.0951	10.0169	10.0217
1515	0	0	0	21.8795	19.7904	10.1638	10.1893	0	0	0	23.3235	20.8405	10.2315	10.2244	14.1906	13.3609	10.0319	10.0303	10.1286	10.105	10.0191	10.0237
1516	0.688274	0.774401	0.755206	22.6871	20.4902	10.1898	10.1876	1.65479	0.692754	0.675583	24.2354	21.6172	10.2646	10.2257	14.4746	13.6002	10.0359	10.032	10.1384	10.1151	10.0217	10.025
1517	10.6849	12.022	11.724	23.5836	21.3079	10.2211	10.1832	25.6894	10.7545	10.4879	25.2477	22.5243	10.3042	10.2247	14.7885	13.8768	10.0406	10.0328	10.1494	10.1252	10.0247	10.0253
1518	11.4268	12.8567	12.538	24.5842	22.2898	10.2595	10.1774	27.4731	11.5012	11.2161	26.378	23.6101	10.352	10.2227	15.1371	14.2002	10.0461	10.0334	10.1621	10.137	10.0282	10.0253
1519	11.4268	12.8567	12.538	25.709	23.4556	10.3071	10.1708	27.4731	11.5012	11.2161	27.6491	24.896	10.4106	10.2202	15.5277	14.5776	10.0526	10.0342	10.1768	10.1535	10.0324	10.0254
1520	11.4268	12.8567	12.538	26.9928	24.7811	10.367	10.1642	27.4731	11.5012	11.2161	29.0994	26.3591	10.4831	10.2182	15.9733	15.0118	10.0604	10.0348	10.194	10.1758	10.0375	10.0252
1521	11.4268	12.8567	12.538	28.4779	26.2377	10.4431	10.166	27.4731	11.5012	11.2161	30.7755	27.9738	10.574	10.2251	16.4881	15.5065	10.07	10.0349	10.2133	10.199	10.0439	10.0241
1522	11.4268	12.8567	12.538	30.1712	27.8763	10.5401	10.1967	27.4731	11.5012	11.2161	32.6858	29.7957	10.6883	10.2618	17.075	16.0759	10.0818	10.0361	10.2352	10.2169	10.0518	10.0235
1523	11.4268	12.8567	12.538	32.0649	29.8264	10.6632	10.2669	27.4731	11.5012	11.2161	34.8233	31.9594	10.8316	10.3392	17.7346	16.7427	10.0964	10.0409	10.2605	10.2324	10.0618	10.0261
1524	19.6787	11.3213	33.748	34.4483	32.5814	10.8166	10.3588	47.9062	10.1277	30.1899	37.5078	34.9995	11.0087	10.4401	18.5705	17.674	10.1144	10.0498	10.2885	10.2584	10.0744	10.0328
1525	33.8917	8.67671	70.2802	36.9706	35.6515	11.002	10.4366	83.1001	7.76191	62.8704	40.3514	38.3778	11.2219	10.5288	19.4332	18.6943	10.1364	10.0593	10.3193	10.2975	10.0902	10.0399
1526	33.8939	8.67631	70.2859	39.4172	38.5604	11.2187	10.4704	83.1055	7.76154	62.8754	43.1154	41.5885	11.4714	10.5759	20.2354	19.656	10.1628	10.0667	10.36	10.3384	10.1093	10.0451
1527	33.8939	8.67631	70.2859	41.8426	41.3916	11.4649	10.4428	83.1055	7.76154	62.8754	45.8734	44.7466	11.756	10.5643	21.0236	20.5819	10.1938	10.0717	10.4144	10.3792	10.1319	10.0482
1528	33.8939	8.67631	70.2859	44.0436	44.1194	11.7406	10.389	83.1055	7.76154	62.8754	48.4117	47.8201	12.0748	10.5295	21.7707	21.4778	10.229	10.0747	10.4666	10.4272	10.1577	10.0486
1529	33.8939	8.67631	70.2859	46.1004	46.9378	12.0409	10.3921	83.1055	7.76154	62.8754	50.7897	50.9858	12.4204	10.5545	22.4876	22.4079	10.2678	10.0824	10.5049	10.4747	10.1867	10.0526
1530	33.8939	8.67631	70.2859	48.1336	50.546	12.3342	10.4684	83.1055	7.76154	62.8754	53.1118	54.9343	12.7568	10.6548	23.1921	23.4066	10.307	10.0958	10.5379	10.534	10.2168	10.0613
1531	30.4827	9.22784	63.4156	49.9802	54.9234	12.5543	10.6697	75.4658	8.25492	56.7295	55.1953	59.6241	13.0126	10.8789	23.8221	24.4763	10.3405	10.1148	10.5628	10.6633	10.2433	10.0741
1532	26.5247	9.86122	55.4432	51.5294	57.8488	12.6297	10.9719	66.5981	8.82153	49.5977	56.9066	62.8117	13.1159	11.2006	24.3151	25.4231	10.3623	10.1429	10.5976	10.7482	10.2607	10.0966
1533	14.8701	4.54429	30.9415	51.7677	58.5386	12.5282	10.8808	36.8355	4.06517	27.6793	57.2038	63.6889	13.0364	11.1262	24.4722	26.013	10.3696	10.1456	10.6005	10.7047	10.2661	10.0985
1534	0	0	0	51.1537	59.1046	12.2938	10.6864	0	0	0	56.5427	64.3521	12.8183	10.9466	24.3257	26.3705	10.3648	10.1318	10.583	10.6694	10.2613	10.0831
1535	0	0	0	50.2148	59.1265	12.0336	10.906	0	0	0	55.4911	64.368	12.5656	11.1801	24.0836	26.5198	10.3535	10.1507	10.5538	10.6394	10.2513	10.0974
1536	0	0	0	49.0076	58.6103	11.8442	11.0419	0	0	0	54.0894	63.7357	12.3741	11.3299	23.6835	26.3965	10.3404	10.1666	10.5265	10.6448	10.2401	10.11
1537	0	0	0	48.1758	57.5163	11.7055	11.2483	0	0	0	53.0593	62.4937	12.2278	11.5475	23.2801	26.0588	10.3255	10.1888	10.5326	10.6306	10.2273	10.1288
1538	0	0	0	47.3445	56.2521	11.5216	10.9581	0	0	0	52.0681	61.0805	12.0351	11.265	22.9496	25.6102	10.3055	10.1716	10.5207	10.5952	10.21	10.113
1539	0	0	0	46.0848	55.5601	11.2752	11.1236	0	0	0	50.6518	60.2564	11.7764	11.4352	22.6059	25.2399	10.2794	10.1785	10.4747	10.5893	10.1879	10.1169
1540	0	0	0	45.0658	53.9523	11.0238	11.13	0	0	0	49.4644	58.518	11.5069	11.4433	22.2701	24.8798	10.2497	10.1822	10.4398	10.5236	10.1632	10.1206
1541	0	0	0	44.207	53.0864	10.8312	11.1586	0	0	0	48.4226	57.5163	11.2924	11.4722	21.9094	24.5768	10.2232	10.1841	10.427	10.4968	10.1417	10.122
1542	0	0	0	43.0941	51.515	10.7097	11.0346	0	0	0	47.1049	55.7883	11.1488	11.3487	21.4551	24.1306	10.2041	10.179	10.411	10.4554	10.1273	10.1183
1543	0.206728	0.783115	0.533037	41.2557	50.0855	10.6201	11.085	0.878108	0.700549	0.476838	45.047	54.1945	11.0395	11.4008	20.9055	23.6611	10.1895	10.1833	10.3713	10.4397	10.1169	10.1224
1544	3.20952	12.1581	8.27558	39.563	48.6845	10.5389	11.1455	13.6329	10.8763	7.40307	43.1386	52.6327	10.9422	11.4641	20.3434	23.1974	10.1776	10.1877	10.3355	10.426	10.1087	10.1254
1545	3.5788	13.557	9.22774	38.0565	47.2699	10.4701	11.1597	15.2015	12.1277	8.25484	41.4485	51.0629	10.8609	11.4813	19.857	22.7328	10.1694	10.1932	10.3121	10.4093	10.1038	10.131
1546	3.5788	13.557	9.22774	36.893	46.225	10.4209	11.168	15.2015	12.1277	8.25484	40.1223	49.8685	10.8016	11.49	19.4254	22.2871	10.1652	10.1895	10.318	10.418	10.1026	10.1262
1547	3.5788	13.557	9.22774	35.7672	45.1545	10.3889	11.0441	15.2015	12.1277	8.25484	38.8424	48.6595	10.7602	11.3634	18.9834	21.8554	10.1638	10.1769	10.3134	10.4175	10.104	10.1146
1548	3.5788	13.557	9.22774	34.4349	43.9439	10.3679	11.0606	15.2015	12.1277	8.25484	37.3663	47.3097	10.7287	11.3769	18.5273	21.3831	10.1631	10.1844	10.2892	10.419	10.1062	10.1238
1549	3.89392	9.07311	8.3586	33.0163	42.3845	10.3534	11.145	13.2665	8.11651	7.47733	35.808	45.6196	10.7009	11.4582	18.0607	20.8424	10.1606	10.1903	10.2764	10.4158	10.1067	10.1296
1550	4.10217	6.25294	7.82659	31.6773	40.6531	10.3426	11.1743	12.0702	5.59367	7.00141	34.3357	43.7619	10.6732	11.4856	17.602	20.2852	10.1545	10.1926	10.2683	10.4282	10.1036	10.1318
1551	4.10217	6.25294	7.82659	30.5291	38.9167	10.3333	11.1129	12.0702	5.59367	7.00141	33.0711	41.8788	10.6451	11.422	17.198	19.7088	10.1458	10.1894	10.2662	10.4136	10.0975	10.1299
1552	4.10217	6.25294	7.82659	29.5447	37.2852	10.3236	11.0599	12.0702	5.59367	7.00141	31.9805	40.1014	10.6168	11.3595	16.8578	19.1671	10.1361	10.181	10.2532	10.3868	10.0902	10.1233
1553	4.10217	6.25294	7.82659	28.7345	35.9652	10.3125	11.1011	12.0702	5.59367	7.00141	31.0774	38.6675	10.5863	11.3939	16.5869	18.7374	10.1251	10.1869	10.2341	10.3768	10.0815	10.1308
1554	4.10217	6.25294	7.82659	28.0734	34.9105	10.2998	11.1374	12.0702	5.59367	7.00141	30.3295	37.5233	10.5533	11.4264	16.3585	18.4009	10.1128	10.1907	10.2185	10.356	10.0714	10.1351
1555	4.10217	6.25294	7.82659	27.5587	34.0462	10.2864	11.0716	12.0702	5.59367	7.00141	29.7425	36.5872	10.5214	11.3562	16.1774	18.1385	10.1021	10.1809	10.2113	10.3305	10.0629	10.1258
1556	4.10217	6.25294	7.82659	27.1666	33.2532	10.2733	10.9295	12.0702	5.59367	7.00141	29.294	35.7349	10.4926	11.208	16.043	17.9181	10.0934	10.1654	10.207	10.3078	10.0562	10.1118
1557	4.10217	6.25294	7.82659	26.8976	32.5912	10.2612	10.8095	12.0702	5.59367	7.00141	28.9728	35.0289	10.4663	11.0826	15.9429	17.7439	10.0855	10.158	10.1965	10.2991	10.0502	10.1068
1558	4.10217	6.25294	7.82659	26.6765	32.0614	10.25	10.7547	12.0702	5.59367	7.00141	28.7061	34.4497	10.4422	11.0225	15.8552	17.5864	10.0786	10.1593	10.1896	10.2882	10.045	10.1104
1559	4.10217	6.25294	7.82659	26.4203	31.6499	10.2394	10.7212	12.0702	5.59367	7.00141	28.4076	33.9962	10.4203	10.9843	15.7546	17.4605	10.073	10.1587	10.1888	10.2773	10.0411	10.1117
1560	4.10217	6.25294	7.82659	26.1471	31.3285	10.2296	10.6829	12.0702	5.59367	7.00141	28.0959	33.6356	10.4004	10.9389	15.6493	17.3597	10.0688	10.1497	10.1927	10.261	10.0384	10.1039
1561	4.10217	6.25294	7.82659	25.8879	31.0796	10.2208	10.6489	12.0702	5.59367	7.00141	27.7919	33.3516	10.383	10.8992	15.5401	17.2817	10.0653	10.141	10.1898	10.2484	10.0364	10.096
1562	4.10217	6.25294	7.82659	25.6324	30.9251	10.2133	10.6304	12.0702	5.59367	7.00141	27.4945	33.1639	10.3682	10.8767	15.4355	17.2311	10.0624	10.1369	10.1894	10.2411	10.0347	10.0928
1563	4.10217	6.25294	7.82659	25.3737	30.8773	10.2068	10.6259	12.0702	5.59367	7.00141	27.1922	33.0852	10.3554	10.8665	15.3318	17.2109	10.0599	10.1343	10.1863	10.2364	10.0333	10.0912
1564	4.10217	6.25294	7.82659	25.0981	30.8902	10.2008	10.6252	12.0702	5.59367	7.00141	26.8741	33.0791	10.3438	10.8628	15.229	17.2175	10.0578	10.1358	10.1847	10.2404	10.0322	10.0935
1565	4.10217	6.25294	7.82659	24.8127	30.9142	10.1949	10.6213	12.0702	5.59367	7.00141	26.5479	33.0843	10.3325	10.8526	15.1293	17.2242	10.0557	10.1337	10.1848	10.2412	10.031	10.0923
1566	4.10217	6.25294	7.82659	24.531	30.9154	10.1888	10.6124	12.0702	5.59367	7.00141	26.2227	33.0684	10.3211	10.8395	15.0307	17.2235	10.0537	10.133	10.181	10.2435	10.0299	10.0925
1567	4.10217	6.25294	7.82659	24.2483	30.8676	10.1826	10.5992	12.0702	5.59367	7.00141	25.8965	32.9988	10.3096	10.8257	14.9334	17.2022	10.0516	10.1349	10.1758	10.2423	10.0289	10.0953
1568	4.10217	6.25294	7.82659	23.9576	30.7559	10.1763	10.5833	12.0702	5.59367	7.00141	25.5655	32.8612	10.2981	10.8069	14.8372	17.1577	10.0496	10.1338	10.1721	10.2399	10.0278	10.095
1569	4.10217	6.25294	7.82659	23.6679	30.6	10.1701	10.5663	12.0702	5.59367	7.00141	25.237	32.6771	10.287	10.785	14.7415	17.0984	10.0477	10.1301	10.1668	10.2361	10.0267	10.0922
1570	5.20176	10.6781	11.3016	23.4636	30.5513	10.1641	10.5498	17.1409	9.55224	10.1101	25.0022	32.6131	10.2764	10.764	14.675	17.0816	10.0459	10.1267	10.1589	10.2309	10.0257	10.0896
1571	15.0078	50.1409	42.2919	24.0326	31.7224	10.1584	10.5344	62.3616	44.8544	37.833	25.6191	33.8963	10.2665	10.7473	14.8983	17.5289	10.0443	10.1265	10.1513	10.2275	10.0248	10.0901
1572	15.0078	50.1409	42.2919	24.8353	32.4227	10.1531	10.5195	62.3616	44.8544	37.833	26.4946	34.6644	10.2575	10.7306	15.2023	17.7997	10.0428	10.1259	10.1454	10.2232	10.024	10.0902
1573	15.0078	50.1409	42.2919	25.3319	32.2376	10.1481	10.504	62.3616	44.8544	37.833	27.0348	34.4586	10.2492	10.7094	15.3894	17.7364	10.0415	10.1212	10.1409	10.2155	10.0233	10.0862
1574	15.0078	50.1409	42.2919	25.4673	31.8593	10.1435	10.4869	62.3616	44.8544	37.833	27.179	34.0421	10.2417	10.6846	15.4488	17.6038	10.0403	10.1141	10.1374	10.2061	10.0227	10.0797
1575	15.0078	50.1409	42.2919	25.532	31.557	10.1393	10.4679	62.3616	44.8544	37.833	27.2473	33.7127	10.2349	10.6589	15.4862	17.514	10.0392	10.1078	10.1346	10.1975	10.0221	10.0741
1576	15.0078	50.1409	42.2919	25.4513	31.0722	10.1353	10.4469	62.3616	44.8544	37.833	27.1575	33.1855	10.2287	10.6338	15.4666	17.3564	10.0383	10.1039	10.1321	10.1901	10.0216	10.0708
1577	15.0078	50.1409	42.2919	25.1734	30.4051	10.1318	10.4241	62.3616	44.8544	37.833	26.8524	32.4588	10.2231	10.609	15.3744	17.1324	10.0375	10.1017	10.1295	10.1828	10.0211	10.0692
1578	15.0078	50.1409	42.2919	24.7012	29.6662	10.1285	10.4001	62.3616	44.8544	37.833	26.3348	31.6532	10.2181	10.5837	15.2125	16.8814	10.0368	10.0999	10.1267	10.1752	10.0207	10.068
1579	11.4206	27.6206	22.0604	23.8989	28.4529	10.1255	10.3759	38.267	24.7085	19.7345	25.4547	30.3252	10.2136	10.5581	14.9267	16.4509	10.0361	10.098	10.1236	10.1676	10.0204	10.0666
1580	7.91107	5.5879	2.26689	22.855	26.9608	10.1228	10.3522	14.694	4.99875	2.02789	24.3088	28.6906	10.2095	10.5328	14.5501	15.9155	10.0355	10.0956	10.1202	10.1606	10.02	10.0648
1581	7.91107	5.5879	2.26689	21.9588	25.8931	10.1204	10.3302	14.694	4.99875	2.02789	23.3246	27.5228	10.2058	10.5087	14.2317	15.5403	10.035	10.0928	10.1162	10.1548	10.0197	10.0626
1582	7.91107	5.5879	2.26689	21.0912	24.9778	10.1182	10.3106	14.694	4.99875	2.02789	22.3708	26.5225	10.2024	10.4869	13.9235	15.22	10.0345	10.0899	10.1114	10.1502	10.0195	10.0602
1583	7.91107	5.5879	2.26689	20.3143	24.1811	10.1161	10.2939	14.694	4.99875	2.02789	21.5156	25.6522	10.1993	10.4678	13.6469	14.941	10.0341	10.0871	10.1063	10.1469	10.0192	10.0578
1584	7.91107	5.5879	2.26689	19.6678	23.5099	10.1143	10.2803	14.694	4.99875	2.02789	20.8034	24.9191	10.1965	10.4521	13.4169	14.7059	10.0337	10.0847	10.1014	10.1446	10.019	10.0558
1585	7.91107	5.5879	2.26689	19.1398	22.9451	10.1126	10.2697	14.694	4.99875	2.02789	20.2216	24.3018	10.1939	10.4397	13.2296	14.5078	10.0333	10.0828	10.0973	10.143	10.0188	10.0542
1586	7.91107	5.5879	2.26689	18.703	22.4531	10.111	10.2618	14.694	4.99875	2.02789	19.7405	23.7636	10.1915	10.4302	13.0752	14.3343	10.0329	10.0814	10.0943	10.1418	10.0186	10.053
1587	7.91107	5.5879	2.26689	18.3348	22.0178	10.1095	10.2564	14.694	4.99875	2.02789	19.3351	23.2865	10.1891	10.4233	12.9455	14.1797	10.0325	10.0802	10.0922	10.141	10.0184	10.0522
1588	7.91107	5.5879	2.26689	18.0231	21.6283	10.1081	10.2529	14.694	4.99875	2.02789	18.992	22.8587	10.1869	10.4186	12.8359	14.0403	10.0322	10.0794	10.0907	10.1401	10.0182	10.0516
1589	7.91107	5.5879	2.26689	17.7579	21.2775	10.1068	10.2511	14.694	4.99875	2.02789	18.6997	22.4725	10.1848	10.4154	12.7427	13.9139	10.0319	10.0787	10.0894	10.1392	10.018	10.0511
1590	7.91107	5.5879	2.26689	17.5324	20.9623	10.1055	10.2505	14.694	4.99875	2.02789	18.4504	22.1246	10.1827	10.4135	12.6631	13.7995	10.0315	10.078	10.0881	10.1379	10.0178	10.0506
1591	7.91107	5.5879	2.26689	17.3404	20.6794	10.1043	10.2509	14.694	4.99875	2.02789	18.2373	21.8116	10.1807	10.4125	12.595	13.6963	10.0312	10.0773	10.0866	10.1364	10.0176	10.0501
1592	7.91107	5.5879	2.26689	17.1767	20.4252	10.1031	10.252	14.694	4.99875	2.02789	18.0545	21.5298	10.1786	10.4122	12.5364	13.6034	10.0308	10.0766	10.0848	10.1345	10.0174	10.0495
1593	7.91107	5.5879	2.26689	17.0369	20.1954	10.1019	10.2536	14.694	4.99875	2.02789	17.8974	21.2747	10.1766	10.4123	12.4859	13.5193	10.0304	10.0759	10.0829	10.1325	10.0172	10.0489
1594	2.43916	1.72287	0.698931	16.9181	19.9857	10.1008	10.2556	4.53049	1.54122	0.625241	17.7628	21.0416	10.1745	10.4127	12.4427	13.4427	10.0301	10.0752	10.0809	10.1304	10.017	10.0483
1595	0	0	0	16.8175	19.7928	10.0996	10.2577	0	0	0	17.648	20.8272	10.1725	10.4134	12.4057	13.3725	10.0297	10.0745	10.0789	10.1282	10.0168	10.0477
1596	0	0	0	16.7328	19.6134	10.0985	10.2599	0	0	0	17.5503	20.628	10.1704	10.4142	12.3744	13.3077	10.0293	10.0738	10.0771	10.1262	10.0165	10.0472
1597	0	0	0	16.6616	19.4448	10.0973	10.2622	0	0	0	17.4676	20.441	10.1684	10.4152	12.348	13.2474	10.0289	10.0733	10.0754	10.1243	10.0163	10.0467
1598	0	0	0	16.6016	19.2848	10.0962	10.2643	0	0	0	17.3972	20.2638	10.1663	10.4161	12.3257	13.1907	10.0286	10.0728	10.0738	10.1225	10.0161	10.0463
1599	0	0	0	15.9748	15.2488	10.0385	10.0973	0	0	0	16.6711	15.8253	10.0635	10.1148	12.0967	11.8315	10.0101	10.017	10.0647	10.0535	10.0056	10.0137
1600	0	0	0	16.3584	15.5116	10.0425	10.0939	0	0	0	17.101	16.1159	10.0695	10.112	12.2338	11.9235	10.011	10.0167	10.0681	10.0557	10.0061	10.0133
1601	0	0	0	16.7638	15.7933	10.0471	10.0926	0	0	0	17.5557	16.4276	10.0764	10.1115	12.3784	12.0222	10.012	10.0163	10.0718	10.058	10.0067	10.0127
1602	0	0	0	17.1926	16.0969	10.0526	10.095	0	0	0	18.0371	16.7637	10.0844	10.1147	12.5313	12.1284	10.0131	10.0159	10.0758	10.0603	10.0073	10.0121
1603	0	0	0	17.6474	16.4266	10.059	10.102	0	0	0	18.5481	17.1285	10.0936	10.1227	12.6932	12.2436	10.0144	10.0158	10.0801	10.0628	10.0081	10.0116
1604	0	0	0	18.1315	16.788	10.0665	10.1136	0	0	0	19.0925	17.5284	10.1042	10.1355	12.8653	12.3694	10.0159	10.0161	10.085	10.0655	10.009	10.0115
1605	0	0	0	18.649	17.1877	10.0754	10.1287	0	0	0	19.6748	17.9702	10.1166	10.152	13.0492	12.5074	10.0176	10.0171	10.0904	10.0687	10.01	10.012
1606	0	0	0	19.2041	17.632	10.0859	10.1456	0	0	0	20.3	18.461	10.131	10.1705	13.2462	12.6589	10.0195	10.0186	10.0963	10.0724	10.0111	10.0132
1607	0	0	0	19.802	18.1268	10.0983	10.1627	0	0	0	20.9737	19.0069	10.1477	10.1896	13.4583	12.8248	10.0217	10.0207	10.1029	10.077	10.0125	10.0149
1608	0	0	0	20.449	18.6769	10.113	10.1788	0	0	0	21.7032	19.6134	10.1674	10.208	13.6876	13.0063	10.0242	10.0231	10.1103	10.0829	10.0141	10.0169
1609	0	0	0	21.1533	19.287	10.1305	10.192	0	0	0	22.4978	20.2863	10.1906	10.224	13.937	13.2062	10.0272	10.0258	10.1186	10.0906	10.0159	10.0192
1610	0	0	0	21.9252	19.9632	10.1515	10.2009	0	0	0	23.3691	21.0332	10.218	10.2359	14.2099	13.4295	10.0306	10.0287	10.1278	10.1004	10.0181	10.0217
1611	5.65458	6.36217	6.20447	22.7781	20.715	10.1769	10.2048	13.5951	5.69139	5.55032	24.3323	21.8657	10.2507	10.2435	14.5109	13.6823	10.0346	10.0316	10.1381	10.112	10.0206	10.0242
1612	11.4268	12.8567	12.538	23.7274	21.5694	10.2078	10.2048	27.4731	11.5012	11.2161	25.4046	22.8138	10.2902	10.2476	14.8449	13.973	10.0393	10.0342	10.1497	10.1244	10.0236	10.0263
1613	11.4268	12.8567	12.538	24.7916	22.5772	10.246	10.2017	27.4731	11.5012	11.2161	26.6072	23.9316	10.3382	10.249	15.2172	14.3126	10.0449	10.036	10.1631	10.1369	10.0272	10.0275
1614	11.4268	12.8567	12.538	26	23.7891	10.2938	10.1952	27.4731	11.5012	11.2161	27.9727	25.2721	10.3975	10.2474	15.6376	14.7115	10.0516	10.0374	10.1786	10.1512	10.0315	10.028
1615	11.4268	12.8567	12.538	27.4052	25.2356	10.3546	10.1872	27.4731	11.5012	11.2161	29.5591	26.8687	10.4718	10.2446	16.1253	15.1824	10.0597	10.0386	10.1967	10.1714	10.0367	10.0285
1616	11.4268	12.8567	12.538	29.0686	26.9441	10.4329	10.1839	27.4731	11.5012	11.2161	31.4341	28.7554	10.5659	10.2469	16.702	15.7495	10.0697	10.0396	10.2178	10.1986	10.0433	10.0285
1617	12.0252	12.7454	14.076	30.9864	28.9064	10.5345	10.2015	28.9547	11.4016	12.5919	33.5936	30.9275	10.6863	10.2709	17.3649	16.4195	10.0821	10.0406	10.2418	10.2261	10.0515	10.0277
1618	33.754	8.70234	69.9263	33.7371	31.9386	10.6663	10.2606	82.7591	7.78483	62.5538	36.6758	34.279	10.8401	10.3378	18.3226	17.4676	10.0977	10.0438	10.2695	10.2472	10.0621	10.0285
1619	33.8939	8.67631	70.2859	36.1719	34.677	10.8347	10.358	83.1055	7.76154	62.8754	39.4203	37.2977	11.0348	10.4448	19.1693	18.388	10.1173	10.0518	10.3015	10.2702	10.0758	10.0338
1620	33.8939	8.67631	70.2859	38.7206	37.7783	11.0447	10.4596	83.1055	7.76154	62.8754	42.3021	40.7035	11.2765	10.5582	20.0403	19.4098	10.142	10.0628	10.3372	10.3091	10.0932	10.0421
1621	33.8939	8.67631	70.2859	41.3815	41.0319	11.298	10.5157	83.1055	7.76154	62.8754	45.3251	44.3005	11.5694	10.6297	20.9156	20.479	10.1728	10.0725	10.3831	10.3587	10.1153	10.049
1622	33.8939	8.67631	70.2859	43.9811	44.0298	11.5948	10.4938	83.1055	7.76154	62.8754	48.3134	47.6802	11.9158	10.6292	21.7619	21.4602	10.2107	10.0793	10.4469	10.4122	10.1424	10.0529
1623	33.8939	8.67631	70.2859	46.3879	46.9666	11.9358	10.4363	83.1055	7.76154	62.8754	51.1194	51.024	12.3181	10.6034	22.5802	22.4276	10.2562	10.0848	10.5107	10.4725	10.1749	10.0537
1624	33.8939	8.67631	70.2859	48.8273	50.305	12.3013	10.4497	83.1055	7.76154	62.8754	53.9405	54.777	12.7445	10.6534	23.4254	23.5044	10.3048	10.0967	10.5583	10.5267	10.2107	10.0591
1625	33.8939	8.67631	70.2859	51.2412	54.836	12.6347	10.5748	83.1055	7.76154	62.8754	56.6897	59.7103	13.1267	10.8117	24.2655	24.7051	10.3499	10.1159	10.5969	10.6105	10.2455	10.0715
1626	33.8939	8.67631	70.2859	53.3994	59.7493	12.8358	10.883	83.1055	7.76154	62.8754	59.0938	64.9654	13.3554	11.1434	24.9884	25.9768	10.3814	10.1429	10.6188	10.7623	10.2718	10.0913
1627	20.1571	5.1599	41.7998	54.5716	61.6745	12.8244	11.0958	49.4238	4.61588	37.3928	60.3898	67.1307	13.3609	11.3726	25.3967	26.8346	10.3953	10.1696	10.6487	10.7871	10.2842	10.1149
1628	0	0	0	54.2216	61.9098	12.6099	10.8105	0	0	0	60.0461	67.5092	13.1669	11.1033	25.3664	27.2526	10.3951	10.154	10.6358	10.7173	10.2834	10.0993
1629	0	0	0	53.3516	62.3256	12.3153	10.9309	0	0	0	59.1112	68.0069	12.8978	11.2471	25.1685	27.5835	10.3892	10.1646	10.61	10.6877	10.2762	10.104
1630	0	0	0	51.9629	61.9682	12.0807	11.1198	0	0	0	57.5186	67.5577	12.6684	11.4592	24.733	27.5581	10.3786	10.1872	10.5768	10.6612	10.2669	10.1214
1631	0	0	0	50.9291	60.918	11.9138	11.3333	0	0	0	56.2536	66.3362	12.4863	11.6818	24.2637	27.2433	10.3622	10.2077	10.5746	10.659	10.2544	10.1387
1632	0	0	0	49.98	59.7907	11.6967	11.0745	0	0	0	55.1115	65.0381	12.2567	11.4273	23.8748	26.7901	10.3391	10.1954	10.5693	10.6513	10.2349	10.1284
1633	0	0	0	48.5781	58.7577	11.4081	11.2244	0	0	0	53.5294	63.8504	11.9532	11.579	23.4893	26.3507	10.3085	10.2006	10.5193	10.6169	10.2089	10.1312
1634	0	0	0	47.8353	57.521	11.1252	11.2509	0	0	0	52.6142	62.4837	11.6469	11.6023	23.2289	26.0901	10.2737	10.2018	10.4861	10.5586	10.18	10.1327
1635	0	0	0	47.3545	56.8948	10.9093	11.1901	0	0	0	51.9425	61.7148	11.4074	11.5397	22.9488	25.8899	10.2422	10.1959	10.4757	10.5215	10.1537	10.1273
1636	0	0	0	45.925	55.4686	10.7672	11.1392	0	0	0	50.2965	60.1281	11.24	11.4864	22.476	25.4767	10.218	10.1962	10.4323	10.4875	10.1347	10.1291
1637	0	0	0	43.9645	53.6532	10.6568	11.2293	0	0	0	48.0917	58.1238	11.1046	11.5749	21.8575	24.8754	10.1986	10.1983	10.4014	10.4655	10.1204	10.1303
1638	1.03091	3.90524	2.65815	42.0307	51.9985	10.5596	11.2348	4.37895	3.4935	2.3779	45.9185	56.2877	10.987	11.5824	21.2286	24.3317	10.1834	10.2022	10.3597	10.4525	10.1096	10.1343
1639	3.56494	13.5045	9.19201	40.5376	50.7923	10.4856	11.269	15.1426	12.0807	8.22288	44.2153	54.9072	10.8974	11.62	20.703	23.8471	10.1739	10.2058	10.3474	10.4559	10.104	10.1369
1640	3.5788	13.557	9.22774	39.2968	49.6208	10.4401	11.1536	15.2015	12.1277	8.25484	42.789	53.5671	10.8398	11.5061	20.216	23.3608	10.1698	10.1955	10.3462	10.4526	10.1032	10.127
1641	3.5788	13.557	9.22774	37.8161	48.3386	10.4141	11.1528	15.2015	12.1277	8.25484	41.1403	52.1261	10.8029	11.5027	19.7084	22.8665	10.1688	10.2002	10.3222	10.45	10.1054	10.1334
1642	3.74732	11.1224	8.75208	36.3212	46.7734	10.3973	11.2498	14.1455	9.94976	7.82933	39.4853	50.4058	10.775	11.5937	19.2122	22.3154	10.1691	10.2051	10.3072	10.4359	10.1088	10.138
1643	4.10166	6.25659	7.82693	34.8397	44.8959	10.384	11.2504	12.0712	5.59694	7.00172	37.8479	48.3706	10.7498	11.5887	18.7036	21.7024	10.1691	10.2008	10.294	10.4201	10.1122	10.1339
1644	4.10217	6.25294	7.82659	33.3977	42.8983	10.3717	11.2004	12.0702	5.59367	7.00141	36.2595	46.2236	10.7231	11.5339	18.2027	21.0629	10.1663	10.1986	10.2851	10.4272	10.1125	10.1333
1645	4.10217	6.25294	7.82659	32.0392	40.8904	10.3591	11.1783	12.0702	5.59367	7.00141	34.77	44.0687	10.693	11.5089	17.7451	20.4244	10.159	10.2015	10.2783	10.4324	10.1079	10.1383
1646	4.10217	6.25294	7.82659	30.8887	39.0921	10.3457	11.212	12.0702	5.59367	7.00141	33.5024	42.1137	10.6603	11.5367	17.3597	19.8253	10.1489	10.2052	10.2642	10.4078	10.1003	10.1431
1647	4.10217	6.25294	7.82659	30.0129	37.5552	10.331	11.1838	12.0702	5.59367	7.00141	32.5206	40.448	10.625	11.4985	17.0518	19.3266	10.137	10.195	10.2506	10.3759	10.0909	10.1332
1648	4.10217	6.25294	7.82659	29.2974	36.3163	10.3152	11.047	12.0702	5.59367	7.00141	31.7054	39.1096	10.5858	11.3568	16.7897	18.9469	10.1226	10.1816	10.2369	10.3465	10.079	10.1213
1649	4.10217	6.25294	7.82659	28.7233	35.3593	10.2992	10.896	12.0702	5.59367	7.00141	31.0476	38.0748	10.5474	11.2002	16.5814	18.6686	10.109	10.1714	10.2246	10.3222	10.068	10.114
1650	4.10217	6.25294	7.82659	28.3153	34.5791	10.2842	10.8218	12.0702	5.59367	7.00141	30.5734	37.2268	10.5134	11.1193	16.4327	18.4376	10.0982	10.1707	10.2195	10.3094	10.0595	10.116
1651	4.10217	6.25294	7.82659	28.0128	33.9446	10.271	10.7959	12.0702	5.59367	7.00141	30.2072	36.5376	10.4835	11.0868	16.3091	18.2485	10.0889	10.1711	10.2122	10.3032	10.0523	10.1185
1652	4.10217	6.25294	7.82659	27.7304	33.413	10.2592	10.764	12.0702	5.59367	7.00141	29.8674	35.9472	10.4573	11.0488	16.1906	18.0786	10.0811	10.1648	10.2082	10.2833	10.0464	10.1135
1653	4.10217	6.25294	7.82659	27.4393	33.0098	10.2482	10.7272	12.0702	5.59367	7.00141	29.5273	35.4956	10.4341	11.0056	16.0741	17.9504	10.0752	10.1553	10.2092	10.2689	10.0423	10.1049
1654	4.10217	6.25294	7.82659	27.1424	32.7079	10.238	10.7033	12.0702	5.59367	7.00141	29.1839	35.1465	10.4133	10.9738	15.9581	17.8471	10.0707	10.1471	10.2094	10.2586	10.0395	10.0978
1655	4.10217	6.25294	7.82659	26.8153	32.509	10.2288	10.6944	12.0702	5.59367	7.00141	28.8057	34.9062	10.3951	10.9598	15.831	17.775	10.0671	10.1459	10.2045	10.255	10.0374	10.0977
1656	4.10217	6.25294	7.82659	26.461	32.4147	10.2207	10.6901	12.0702	5.59367	7.00141	28.4001	34.7722	10.3796	10.949	15.7007	17.7321	10.0641	10.1449	10.2	10.2509	10.0357	10.098
1657	4.10217	6.25294	7.82659	26.1017	32.3808	10.2135	10.6826	12.0702	5.59367	7.00141	27.9898	34.709	10.3659	10.9373	15.5744	17.7144	10.0616	10.1461	10.1967	10.2532	10.0343	10.1003
1658	4.10217	6.25294	7.82659	25.74	32.3629	10.2064	10.6699	12.0702	5.59367	7.00141	27.5798	34.6653	10.3529	10.9183	15.4529	17.702	10.0593	10.1438	10.1968	10.2552	10.033	10.0992
1659	4.10217	6.25294	7.82659	25.3853	32.3154	10.1993	10.6531	12.0702	5.59367	7.00141	27.1744	34.593	10.3401	10.8967	15.3316	17.6804	10.057	10.1418	10.1925	10.2582	10.0318	10.0983
1660	4.10217	6.25294	7.82659	25.031	32.1902	10.1922	10.6338	12.0702	5.59367	7.00141	26.7696	34.4372	10.3272	10.8761	15.2096	17.6306	10.0548	10.1422	10.1856	10.2578	10.0306	10.0997
1661	4.10217	6.25294	7.82659	24.6644	31.9765	10.185	10.6138	12.0702	5.59367	7.00141	26.3548	34.1881	10.3144	10.8523	15.0845	17.5517	10.0526	10.1397	10.1795	10.2552	10.0294	10.0981
1662	4.10217	6.25294	7.82659	24.2896	31.6744	10.178	10.5939	12.0702	5.59367	7.00141	25.9312	33.8448	10.3021	10.8269	14.9543	17.4435	10.0505	10.1355	10.1718	10.2498	10.0282	10.0948
1663	4.10217	6.25294	7.82659	23.9221	31.2891	10.1714	10.5738	12.0702	5.59367	7.00141	25.5157	33.4146	10.2905	10.8036	14.8249	17.3103	10.0486	10.1334	10.1636	10.2438	10.0272	10.0936
1664	5.2226	10.7619	11.3675	23.5828	30.8876	10.1652	10.5525	17.2371	9.62728	10.169	25.1334	32.9718	10.2799	10.7808	14.7069	17.1777	10.0468	10.133	10.157	10.2382	10.0262	10.0939
1665	15.0078	50.1409	42.2919	23.8103	31.3686	10.1595	10.5296	62.3616	44.8544	37.833	25.3769	33.501	10.2702	10.7529	14.806	17.3812	10.0452	10.1288	10.1519	10.2294	10.0254	10.0905
1666	14.7673	49.3373	41.6141	23.9365	31.5278	10.1542	10.5045	61.3621	44.1355	37.2266	25.5112	33.6775	10.2614	10.7197	14.8664	17.4627	10.0438	10.121	10.1474	10.218	10.0246	10.0836
1667	11.3888	38.0498	32.0936	24.1184	31.2141	10.1494	10.4776	47.3236	34.0381	28.7099	25.7089	33.3373	10.2535	10.6854	14.9468	17.3676	10.0426	10.1137	10.1434	10.2074	10.0239	10.0771
1668	7.0427	23.5296	19.8463	24.2694	30.7063	10.1451	10.4495	29.2644	21.0488	17.7539	25.875	32.7868	10.2465	10.6528	14.9347	17.0951	10.0415	10.1091	10.1396	10.1983	10.0233	10.0732
1669	8.71442	29.1148	24.5572	24.4874	30.4169	10.1411	10.4212	36.2109	26.0451	21.9681	26.1163	32.477	10.2401	10.6221	15.1074	17.1089	10.0405	10.1063	10.1359	10.1899	10.0228	10.0712
1670	15.0078	50.1409	42.2919	24.7287	30.2464	10.1375	10.3938	62.3616	44.8544	37.833	26.384	32.2975	10.2344	10.5931	15.2274	17.0839	10.0397	10.1042	10.1323	10.1818	10.0223	10.0699
1671	15.0078	50.1409	42.2919	24.656	29.7351	10.1343	10.3684	62.3616	44.8544	37.833	26.3063	31.7423	10.2292	10.566	15.218	16.9183	10.0389	10.102	10.1286	10.1743	10.0219	10.0683
1672	15.0078	50.1409	42.2919	24.4267	29.1492	10.1314	10.3462	62.3616	44.8544	37.833	26.0557	31.1048	10.2246	10.5416	15.1462	16.7211	10.0382	10.0994	10.1246	10.1682	10.0216	10.0663
1673	13.743	42.2008	35.1588	23.9772	28.3199	10.1287	10.3275	53.8665	37.7515	31.4519	25.5615	30.199	10.2204	10.5203	14.9893	16.4307	10.0376	10.0966	10.1199	10.1638	10.0212	10.0641
1674	9.13221	13.2542	9.15404	23.0354	26.8982	10.1263	10.3126	22.8963	11.8568	8.18891	24.5245	28.6412	10.2165	10.5027	14.6437	15.9143	10.037	10.094	10.1148	10.1608	10.0209	10.062
1675	7.95572	5.86818	2.51869	22.3055	25.955	10.124	10.3013	14.9939	5.24949	2.25314	23.7199	27.609	10.213	10.4889	14.3788	15.5774	10.0364	10.0917	10.1098	10.159	10.0206	10.0602
1676	7.91107	5.5879	2.26689	21.5623	25.1151	10.122	10.2933	14.694	4.99875	2.02789	22.9007	26.6893	10.2097	10.4786	14.1099	15.2774	10.0359	10.09	10.1056	10.1578	10.0203	10.0588
1677	7.91107	5.5879	2.26689	20.8048	24.3336	10.1201	10.2881	14.694	4.99875	2.02789	22.0663	25.8327	10.2067	10.4714	13.8365	14.9969	10.0355	10.0887	10.1024	10.157	10.02	10.0578
1678	7.91107	5.5879	2.26689	20.1067	23.6281	10.1183	10.2852	14.694	4.99875	2.02789	21.2975	25.0584	10.2038	10.4666	13.5852	14.7422	10.035	10.0877	10.1001	10.1562	10.0198	10.0572
1679	7.91107	5.5879	2.26689	19.5292	23.0605	10.1167	10.2839	14.694	4.99875	2.02789	20.6614	24.4346	10.2011	10.4636	13.3783	14.5373	10.0346	10.0869	10.0983	10.1552	10.0195	10.0567
1680	7.91107	5.5879	2.26689	19.0513	22.5815	10.1151	10.2841	14.694	4.99875	2.02789	20.1345	23.9072	10.1985	10.462	13.2074	14.3641	10.0341	10.0862	10.0967	10.1537	10.0193	10.0562
1681	7.91107	5.5879	2.26689	18.6569	22.1618	10.1136	10.2851	14.694	4.99875	2.02789	19.6988	23.4441	10.196	10.4612	13.0661	14.2118	10.0337	10.0855	10.0949	10.1518	10.019	10.0557
1682	7.91107	5.5879	2.26689	18.333	21.7881	10.1121	10.2869	14.694	4.99875	2.02789	19.3399	23.0312	10.1935	10.4611	12.9498	14.076	10.0333	10.0847	10.0928	10.1495	10.0188	10.0552
1683	7.91107	5.5879	2.26689	18.0663	21.455	10.1107	10.289	14.694	4.99875	2.02789	19.0432	22.6625	10.191	10.4613	12.8536	13.9549	10.0328	10.0839	10.0906	10.1468	10.0185	10.0545
1684	7.91107	5.5879	2.26689	17.8451	21.1564	10.1093	10.2914	14.694	4.99875	2.02789	18.7958	22.3318	10.1886	10.4617	12.7735	13.8467	10.0324	10.083	10.0883	10.1441	10.0183	10.0538
1685	7.91107	5.5879	2.26689	17.6605	20.887	10.1079	10.2939	14.694	4.99875	2.02789	18.5884	22.0333	10.1861	10.4623	12.7062	13.7495	10.0319	10.0822	10.086	10.1413	10.018	10.0531
1686	7.91107	5.5879	2.26689	17.5055	20.641	10.1066	10.2963	14.694	4.99875	2.02789	18.4131	21.7609	10.1837	10.4629	12.6495	13.6614	10.0315	10.0814	10.0838	10.1386	10.0178	10.0525
1687	7.91107	5.5879	2.26689	17.3748	20.4141	10.1052	10.2987	14.694	4.99875	2.02789	18.2646	21.5099	10.1813	10.4636	12.6016	13.5808	10.0311	10.0807	10.0818	10.1361	10.0175	10.052
1688	4.33377	3.06111	1.24183	17.2641	20.2026	10.1039	10.3008	8.04955	2.73837	1.1109	18.1381	21.2765	10.1788	10.4642	12.5609	13.5064	10.0306	10.0801	10.08	10.1339	10.0173	10.0515
1689	0	0	0	17.1696	20.004	10.1025	10.3027	0	0	0	18.0295	21.0575	10.1764	10.4648	12.5262	13.4373	10.0301	10.0797	10.0784	10.1319	10.017	10.0512
1690	0	0	0	17.0877	19.8157	10.1012	10.3044	0	0	0	17.9349	20.8503	10.1739	10.4653	12.4961	13.3723	10.0297	10.0793	10.0769	10.13	10.0167	10.051
1691	0	0	0	17.0149	19.6365	10.0999	10.3058	0	0	0	17.8506	20.6535	10.1715	10.4656	12.4695	13.311	10.0292	10.0791	10.0756	10.1283	10.0165	10.0509
1692	0	0	0	16.9481	19.4652	10.0985	10.307	0	0	0	17.773	20.4656	10.169	10.4657	12.4451	13.2528	10.0288	10.0789	10.0744	10.1267	10.0162	10.0509
1693	0	0	0	15.3701	14.9525	10.032	10.1154	0	0	0	15.9934	15.4983	10.0536	10.1329	11.876	11.727	10.0087	10.017	10.06	10.0498	10.0047	10.0135
1694	0	0	0	15.7375	15.2026	10.0349	10.1155	0	0	0	16.4041	15.7749	10.0584	10.1335	12.0071	11.8145	10.0094	10.0178	10.0636	10.0525	10.0052	10.0144
1695	0	0	0	16.1285	15.472	10.0384	10.1137	0	0	0	16.8416	16.0728	10.0639	10.1324	12.1468	11.9089	10.0103	10.0184	10.0673	10.0553	10.0056	10.0149
1696	0	0	0	16.5443	15.7619	10.0425	10.1108	0	0	0	17.3074	16.3936	10.0702	10.1302	12.2955	12.0106	10.0112	10.0187	10.0712	10.0581	10.0062	10.0151
1697	0	0	0	16.9866	16.0749	10.0472	10.1084	0	0	0	17.8032	16.74	10.0774	10.1285	12.4537	12.1204	10.0123	10.0187	10.0752	10.0609	10.0068	10.015
1698	0	0	0	17.4579	16.4148	10.0529	10.108	0	0	0	18.332	17.1163	10.0858	10.129	12.622	12.2397	10.0135	10.0186	10.0796	10.0638	10.0075	10.0146
1699	0	0	0	17.9617	16.7872	10.0595	10.1115	0	0	0	18.8977	17.5286	10.0955	10.1335	12.8019	12.3701	10.0149	10.0184	10.0843	10.0668	10.0083	10.0141
1700	0	0	0	18.5026	17.1991	10.0674	10.1202	0	0	0	19.5056	17.9845	10.1069	10.1434	12.9948	12.514	10.0165	10.0184	10.0895	10.0701	10.0092	10.0136
1701	0	0	0	19.0856	17.6579	10.0769	10.1339	0	0	0	20.1613	18.4919	10.1203	10.1585	13.2026	12.6735	10.0183	10.0188	10.0952	10.0737	10.0103	10.0135
1702	0	0	0	19.7155	18.1705	10.0882	10.1514	0	0	0	20.8703	19.0585	10.1361	10.1778	13.4269	12.85	10.0204	10.0198	10.1016	10.0777	10.0116	10.014
1703	0	0	0	20.3986	18.7441	10.1018	10.1709	0	0	0	21.6399	19.6921	10.1547	10.1995	13.67	13.0447	10.0229	10.0216	10.1088	10.0825	10.0131	10.0152
1704	0	0	0	21.1429	19.3881	10.1182	10.1905	0	0	0	22.479	20.4031	10.1768	10.2217	13.9346	13.26	10.0258	10.0239	10.117	10.0885	10.0148	10.017
1705	0.683167	0.768655	0.749602	21.9591	20.1128	10.1381	10.2075	1.64252	0.687614	0.67057	23.4001	21.2031	10.2032	10.2419	14.2243	13.4997	10.0291	10.0266	10.1264	10.0963	10.0169	10.0192
1706	10.6796	12.016	11.7182	22.8604	20.9255	10.1624	10.2192	25.6766	10.7491	10.4827	24.4177	22.1013	10.2351	10.2573	14.5435	13.7688	10.0331	10.0296	10.137	10.1069	10.0194	10.0216
1707	11.4268	12.8567	12.538	23.8603	21.8425	10.1925	10.2242	27.4731	11.5012	11.2161	25.5476	23.1169	10.2739	10.2669	14.8966	14.0761	10.0378	10.0328	10.1493	10.1202	10.0224	10.0243
1708	11.4268	12.8567	12.538	24.9806	22.9024	10.2299	10.2248	27.4731	11.5012	11.2161	26.8143	24.2925	10.3216	10.2726	15.2904	14.4345	10.0434	10.0359	10.1634	10.1353	10.0259	10.0268
1709	11.4268	12.8567	12.538	26.2663	24.1687	10.2775	10.2222	27.4731	11.5012	11.2161	28.2678	25.696	10.3812	10.2757	15.7396	14.8584	10.0503	10.0387	10.1797	10.1511	10.0303	10.0288
1710	11.4268	12.8567	12.538	27.8036	25.7446	10.3386	10.2149	27.4731	11.5012	11.2161	30.0026	27.438	10.4566	10.2746	16.2743	15.3776	10.0586	10.0409	10.1988	10.1688	10.0356	10.0301
1711	21.684	10.9482	38.9024	30.022	28.1712	10.4186	10.2071	52.8717	9.79389	34.8008	32.4907	30.1135	10.5536	10.2735	17.0488	16.1916	10.069	10.043	10.2213	10.1936	10.0424	10.0313
1712	33.8939	8.67631	70.2859	32.4637	30.8486	10.5244	10.2136	83.1055	7.76154	62.8754	35.2279	33.0654	10.6796	10.2877	17.8928	17.0942	10.0821	10.0451	10.2477	10.2269	10.051	10.0318
1713	33.8939	8.67631	70.2859	35.0113	33.5384	10.6648	10.2586	83.1055	7.76154	62.8754	38.0858	36.0292	10.8442	10.3419	18.7702	18.0057	10.0987	10.0482	10.2783	10.2597	10.0622	10.0324
1714	33.8939	8.67631	70.2859	37.7336	36.6311	10.8501	10.3546	83.1055	7.76154	62.8754	41.1449	39.4199	11.0588	10.4491	19.7073	19.0373	10.1201	10.0554	10.3148	10.2872	10.0769	10.0363
1715	33.8939	8.67631	70.2859	40.6283	40.302	11.0911	10.4785	83.1055	7.76154	62.8754	44.4156	43.4351	11.3385	10.5877	20.6933	20.2424	10.1488	10.0681	10.3578	10.3262	10.0968	10.0455
1716	33.8939	8.67631	70.2859	43.6375	44.0834	11.4165	10.5832	83.1055	7.76154	62.8754	47.8808	47.6509	11.7428	10.7321	21.6901	21.485	10.1962	10.0886	10.417	10.3886	10.1281	10.0588
1717	33.8939	8.67631	70.2859	46.3539	47.0164	11.847	10.6278	83.1055	7.76154	62.8754	51.1501	51.1177	12.3178	10.8671	22.591	22.4654	10.2718	10.121	10.5083	10.4695	10.1759	10.0763
1718	33.8939	8.67631	70.2859	49.2795	50.4423	12.347	10.6328	83.1055	7.76154	62.8754	54.6729	55.1337	12.989	10.9932	23.5913	23.6017	10.3616	10.1566	10.6082	10.5654	10.233	10.0914
1719	33.8939	8.67631	70.2859	52.2372	54.6163	12.8093	10.6763	83.1055	7.76154	62.8754	58.129	59.8442	13.5465	11.1093	24.6144	24.9054	10.4283	10.1796	10.6746	10.639	10.2803	10.1013
1720	33.8939	8.67631	70.2859	54.9272	60.2187	13.1309	10.8498	83.1055	7.76154	62.8754	61.1211	65.8478	13.8615	11.2849	25.5488	26.3355	10.4578	10.1908	10.703	10.7467	10.3093	10.11
1721	14.2427	3.64592	29.5352	56.8931	64.4208	13.2002	11.1983	34.9222	3.26152	26.4212	63.1823	70.2607	13.8564	11.5883	26.1855	27.5242	10.4516	10.2033	10.7051	10.8721	10.3166	10.1271
1722	0	0	0	57.5009	65.2112	13.0119	11.0886	0	0	0	63.8221	71.2215	13.6299	11.447	26.4762	28.2391	10.4381	10.1958	10.6983	10.7998	10.3125	10.128
1723	0	0	0	57.1638	66.0343	12.7194	10.9975	0	0	0	63.5579	72.2662	13.4172	11.407	26.4822	28.7922	10.4507	10.1977	10.6916	10.7616	10.315	10.1209
1724	0	0	0	55.8285	66.2215	12.4889	11.3164	0	0	0	62.1649	72.5544	13.3	11.8327	26.118	29.034	10.4759	10.2532	10.6721	10.7349	10.3235	10.1559
1725	0	0	0	54.5444	65.0469	12.2276	11.5081	0	0	0	60.5416	71.1233	12.9501	11.9993	25.5635	28.7159	10.4357	10.261	10.6508	10.692	10.3005	10.1665
1726	0	0	0	53.1488	64.057	11.9155	11.2044	0	0	0	58.7902	69.8318	12.5409	11.6337	24.9993	28.2363	10.3834	10.2265	10.6231	10.7051	10.267	10.1457
1727	0	0	0	51.4759	62.6903	11.574	11.3553	0	0	0	56.8863	68.2699	12.1759	11.7726	24.5173	27.7379	10.3464	10.2322	10.5738	10.6559	10.2365	10.1516
1728	0	0	0	50.9989	61.6586	11.2591	11.3771	0	0	0	56.234	67.1052	11.8324	11.7826	24.3155	27.5053	10.3066	10.2264	10.547	10.5984	10.2035	10.1472
1729	0	0	0	51.2319	61.9307	11.0227	11.2391	0	0	0	56.2687	67.2364	11.5786	11.6457	24.2483	27.6168	10.2723	10.2174	10.5217	10.5492	10.1733	10.1391
1730	48.2823	64.8031	242.609	51.3978	62.769	10.845	11.3305	205.086	57.9708	217.03	56.364	68.0966	11.3697	11.7312	24.4059	27.9623	10.2402	10.2259	10.4708	10.5216	10.1472	10.1484
1731	11.6174	15.5925	58.375	47.7278	58.4739	10.6981	11.3421	49.3465	13.9486	52.2203	52.2994	63.4295	11.1825	11.7297	23.1818	26.5306	10.2112	10.2176	10.4299	10.4991	10.126	10.1413
1732	0	0	0	45.0871	56.0604	10.5846	11.3674	0	0	0	49.3395	60.7392	11.0419	11.7517	22.2862	25.6419	10.1914	10.2191	10.4031	10.5092	10.1117	10.1432
1733	1.2655	4.79388	3.26302	43.4491	54.6878	10.5108	11.2818	5.37539	4.28845	2.91899	47.4571	59.1572	10.9474	11.6671	21.6686	25.0623	10.1798	10.2115	10.3891	10.5038	10.1047	10.1358
1734	2.2664	8.58544	5.84379	41.7942	53.2848	10.4719	11.269	9.62686	7.68025	5.22766	45.588	57.5664	10.8929	11.6555	21.0887	24.5287	10.175	10.2177	10.362	10.4912	10.1038	10.1436
1735	3.15346	10.9411	7.83347	40.1073	51.6209	10.4506	11.3615	12.8156	9.78759	7.00757	43.7111	55.7215	10.8585	11.7457	20.532	23.9514	10.1738	10.2242	10.3409	10.4685	10.1061	10.1495
1736	4.06513	6.73292	7.9148	38.511	49.6266	10.4343	11.3418	12.2705	6.02305	7.08032	41.9386	53.5496	10.8297	11.7193	19.989	23.3153	10.1742	10.2173	10.3257	10.4431	10.11	10.143
1737	4.10217	6.25294	7.82659	36.9182	47.6184	10.4181	11.3206	12.0702	5.59367	7.00141	40.1748	51.3705	10.8018	11.6889	19.4413	22.6682	10.1756	10.2166	10.31	10.4351	10.115	10.1445
1738	4.10217	6.25294	7.82659	35.3163	45.4168	10.4011	11.3076	12.0702	5.59367	7.00141	38.4118	48.9901	10.7735	11.6683	18.8992	21.957	10.1766	10.2159	10.3008	10.4297	10.1194	10.1459
1739	4.10217	6.25294	7.82659	33.7836	43.1298	10.384	11.2856	12.0702	5.59367	7.00141	36.7292	46.5427	10.7424	11.6409	18.3794	21.231	10.1733	10.2126	10.29	10.4307	10.1191	10.1432
1740	4.10217	6.25294	7.82659	32.5352	41.0478	10.367	11.1761	12.0702	5.59367	7.00141	35.3488	44.3063	10.7068	11.5277	17.9422	20.5692	10.1642	10.203	10.2856	10.4058	10.1127	10.1347
1741	4.10217	6.25294	7.82659	31.5492	39.3066	10.3497	11.0091	12.0702	5.59367	7.00141	34.2413	42.4204	10.6675	11.3501	17.5827	20.0143	10.1515	10.1866	10.2751	10.3694	10.1027	10.1213
1742	4.10217	6.25294	7.82659	30.7382	38.0058	10.3317	10.9041	12.0702	5.59367	7.00141	33.3176	41.0095	10.6233	11.2378	17.2792	19.6064	10.1351	10.1836	10.2589	10.3462	10.0891	10.1216
1743	4.10217	6.25294	7.82659	30.1385	37.046	10.3139	10.879	12.0702	5.59367	7.00141	32.622	39.9598	10.5781	11.2058	17.0481	19.2998	10.1178	10.1867	10.2466	10.3287	10.0747	10.1273
1744	4.10217	6.25294	7.82659	29.6933	36.2158	10.2974	10.8564	12.0702	5.59367	7.00141	32.0967	39.0487	10.5383	11.1753	16.8741	19.0346	10.104	10.1816	10.2424	10.3102	10.0636	10.1237
1745	4.10217	6.25294	7.82659	29.2912	35.5431	10.2829	10.8175	12.0702	5.59367	7.00141	31.615	38.3076	10.5041	11.1283	16.7117	18.8228	10.0928	10.1708	10.2341	10.2976	10.0547	10.114
1746	4.10217	6.25294	7.82659	28.9155	35.032	10.27	10.7878	12.0702	5.59367	7.00141	31.1708	37.7264	10.4751	11.0917	16.5653	18.6476	10.084	10.1632	10.2276	10.2836	10.048	10.1075
1747	4.10217	6.25294	7.82659	28.5505	34.6751	10.258	10.7752	12.0702	5.59367	7.00141	30.75	37.3103	10.45	11.0706	16.4338	18.5185	10.0778	10.159	10.2257	10.2775	10.0437	10.1046
1748	4.10217	6.25294	7.82659	28.1553	34.4153	10.2468	10.7676	12.0702	5.59367	7.00141	30.2965	36.9971	10.4276	11.0552	16.292	18.417	10.073	10.1578	10.2203	10.2731	10.0408	10.1049
1749	4.10217	6.25294	7.82659	27.707	34.2613	10.2366	10.7555	12.0702	5.59367	7.00141	29.7876	36.7945	10.4082	11.0364	16.135	18.3483	10.0692	10.1575	10.2165	10.269	10.0385	10.1062
1750	4.10217	6.25294	7.82659	27.2562	34.177	10.2276	10.7372	12.0702	5.59367	7.00141	29.2754	36.6698	10.3915	11.0121	15.9792	18.3067	10.0661	10.1564	10.2123	10.269	10.0368	10.1067
1751	4.10217	6.25294	7.82659	26.8213	34.0912	10.2192	10.7143	12.0702	5.59367	7.00141	28.7841	36.5493	10.3763	10.9828	15.833	18.2695	10.0634	10.1531	10.2099	10.2723	10.0353	10.1047
1752	4.10217	6.25294	7.82659	26.39	33.9546	10.211	10.6891	12.0702	5.59367	7.00141	28.2943	36.3782	10.3617	10.952	15.6837	18.2183	10.0609	10.1495	10.2024	10.2749	10.0339	10.1022
1753	4.10217	6.25294	7.82659	25.9586	33.718	10.2029	10.6628	12.0702	5.59367	7.00141	27.8043	36.1014	10.3473	10.9235	15.5325	18.1344	10.0584	10.1485	10.1932	10.2731	10.0325	10.1024
1754	4.10217	6.25294	7.82659	25.5185	33.3628	10.1949	10.6356	12.0702	5.59367	7.00141	27.3074	35.6996	10.3331	10.8914	15.3791	18.0126	10.056	10.1449	10.1859	10.2681	10.0312	10.0998
1755	4.10217	6.25294	7.82659	25.0635	32.909	10.1872	10.607	12.0702	5.59367	7.00141	26.7944	35.1936	10.3196	10.8575	15.2195	17.8596	10.0538	10.1408	10.1777	10.26	10.03	10.0968
1756	4.10217	6.25294	7.82659	24.6033	32.3564	10.18	10.5765	12.0702	5.59367	7.00141	26.2777	34.585	10.3071	10.8246	15.0595	17.677	10.0517	10.1392	10.17	10.2521	10.0289	10.0962
1757	4.10217	6.25294	7.82659	24.1436	31.7202	10.1734	10.5443	12.0702	5.59367	7.00141	25.7647	33.8875	10.2957	10.7881	14.9031	17.4665	10.0498	10.1356	10.1634	10.2422	10.0279	10.0936
1758	4.07162	7.62072	8.47683	23.6864	31.0655	10.1674	10.5109	12.9246	6.81725	7.5831	25.2574	33.1704	10.2854	10.7464	14.7506	17.2496	10.0481	10.1275	10.1573	10.2294	10.027	10.0866
1759	5.07317	16.9494	14.2962	23.2851	30.627	10.1619	10.4775	21.0805	15.1624	12.7889	24.814	32.694	10.2761	10.7049	14.6213	17.1154	10.0466	10.1193	10.1517	10.2173	10.0262	10.0794
1760	0.96762	3.23281	2.72675	23.0821	30.3938	10.157	10.4454	4.02074	2.89197	2.43926	24.5908	32.4464	10.2679	10.6678	14.5676	17.0594	10.0453	10.1142	10.1467	10.2074	10.0255	10.0752
1761	0	0	0	23.0309	29.9851	10.1526	10.4161	0	0	0	24.5359	32.0061	10.2605	10.6358	14.5701	16.9357	10.0441	10.1114	10.1423	10.199	10.0248	10.0733
1762	0	0	0	23.1091	29.5579	10.1486	10.3907	0	0	0	24.6238	31.5443	10.2539	10.6084	14.6149	16.7903	10.0431	10.1094	10.1384	10.1915	10.0243	10.0722
1763	2.84043	9.48984	8.00432	23.2927	29.2289	10.145	10.3699	11.8028	8.4893	7.1604	24.827	31.1896	10.2479	10.5852	14.6868	16.6836	10.0422	10.1073	10.1345	10.1854	10.0238	10.0708
1764	15.0078	50.1409	42.2919	23.9137	29.5044	10.1417	10.3537	62.3616	44.8544	37.833	25.5101	31.4993	10.2425	10.5661	14.9431	16.8208	10.0413	10.105	10.1301	10.1811	10.0233	10.0692
1765	15.0078	50.1409	42.2919	24.0427	29.1735	10.1387	10.342	62.3616	44.8544	37.833	25.6505	31.1416	10.2376	10.5512	15.009	16.7193	10.0405	10.1027	10.125	10.1784	10.0229	10.0674
1766	15.0078	50.1409	42.2919	24.0047	28.7271	10.136	10.3341	62.3616	44.8544	37.833	25.6062	30.6563	10.2331	10.5403	15.0057	16.5689	10.0398	10.1007	10.1199	10.177	10.0225	10.066
1767	15.0078	50.1409	42.2919	23.8439	28.1701	10.1335	10.3294	62.3616	44.8544	37.833	25.427	30.0482	10.229	10.5327	14.9535	16.3746	10.0392	10.0992	10.1154	10.1761	10.0222	10.0649
1768	15.0078	50.1409	42.2919	23.5255	27.4336	10.1312	10.3273	62.3616	44.8544	37.833	25.0748	29.2416	10.2252	10.528	14.8414	16.1117	10.0385	10.098	10.112	10.1752	10.0218	10.0642
1769	14.5143	47.0429	39.5087	22.9945	26.6362	10.1291	10.3269	59.047	42.083	35.3432	24.4892	28.3665	10.2216	10.5253	14.649	15.8237	10.0379	10.0972	10.1094	10.174	10.0215	10.0637
1770	12.889	36.8391	30.342	22.3337	25.8058	10.127	10.328	48.1299	32.9551	27.143	23.7608	27.4538	10.2181	10.5239	14.4078	15.5214	10.0374	10.0964	10.1072	10.1723	10.0212	10.0633
1771	11.219	26.355	20.9235	21.6107	24.984	10.1251	10.3298	36.913	23.5764	18.7174	22.9636	26.5495	10.2149	10.5234	14.1433	15.2213	10.0368	10.0956	10.105	10.1699	10.0208	10.0628
1772	9.54904	15.871	11.5049	20.7117	23.9782	10.1233	10.3323	25.696	14.1977	10.2919	21.9721	25.4419	10.2117	10.5234	13.8114	14.8495	10.0363	10.0948	10.1026	10.1668	10.0205	10.0622
1773	8.00869	6.20071	2.81742	20.0844	23.3196	10.1215	10.335	15.3497	5.54695	2.52037	21.2786	24.7158	10.2087	10.5235	13.5821	14.609	10.0357	10.0938	10.0999	10.1634	10.0202	10.0615
1774	7.91107	5.5879	2.26689	19.5804	22.8091	10.1198	10.3377	14.694	4.99875	2.02789	20.7201	24.1522	10.2057	10.5237	13.3985	14.424	10.0352	10.0927	10.0972	10.1598	10.0199	10.0607
1775	7.91107	5.5879	2.26689	19.1607	22.3767	10.1181	10.3404	14.694	4.99875	2.02789	20.2538	23.6747	10.2027	10.5239	13.2455	14.2683	10.0347	10.0917	10.0944	10.1561	10.0196	10.0599
1776	7.91107	5.5879	2.26689	18.8139	22.0029	10.1165	10.3429	14.694	4.99875	2.02789	19.8673	23.2621	10.1998	10.5241	13.1189	14.1347	10.0341	10.0907	10.0918	10.1527	10.0193	10.0592
1777	7.91107	5.5879	2.26689	18.528	21.6742	10.1149	10.3453	14.694	4.99875	2.02789	19.5477	22.8995	10.1969	10.5243	13.0146	14.0183	10.0336	10.0898	10.0895	10.1495	10.019	10.0585
1778	7.91107	5.5879	2.26689	18.2917	21.3793	10.1133	10.3474	14.694	4.99875	2.02789	19.2825	22.5747	10.194	10.5245	12.9282	13.9149	10.0331	10.0891	10.0873	10.1466	10.0187	10.0581
1779	7.91107	5.5879	2.26689	18.095	21.1098	10.1117	10.3492	14.694	4.99875	2.02789	19.0611	22.2781	10.1912	10.5246	12.8564	13.8213	10.0325	10.0886	10.0854	10.1441	10.0184	10.0577
1780	7.91107	5.5879	2.26689	17.9301	20.8596	10.1101	10.3508	14.694	4.99875	2.02789	18.8748	22.0033	10.1883	10.5247	12.7963	13.7351	10.032	10.0882	10.0837	10.1417	10.0181	10.0575
1781	7.91107	5.5879	2.26689	17.7897	20.6252	10.1086	10.3523	14.694	4.99875	2.02789	18.7157	21.746	10.1855	10.5247	12.7452	13.655	10.0315	10.0879	10.0821	10.1396	10.0178	10.0574
1782	6.22838	4.39934	1.78472	17.6675	20.4039	10.1071	10.3535	11.5686	3.93551	1.59655	18.5768	21.5034	10.1826	10.5247	12.7009	13.5798	10.0309	10.0877	10.0807	10.1375	10.0175	10.0575
1783	0	0	0	17.5582	20.1941	10.1055	10.3547	0	0	0	18.4523	21.2733	10.1798	10.5246	12.6613	13.5088	10.0304	10.0876	10.0793	10.1355	10.0172	10.0575
1784	0	0	0	17.4575	19.9947	10.104	10.3558	0	0	0	18.3375	21.0548	10.177	10.5246	12.625	13.4415	10.0299	10.0875	10.0779	10.1335	10.0169	10.0577
1785	0	0	0	17.3623	19.805	10.1025	10.3568	0	0	0	18.2289	20.8469	10.1743	10.5245	12.5907	13.3776	10.0294	10.0875	10.0765	10.1315	10.0166	10.0579
1786	0	0	0	17.27	19.6246	10.1011	10.3579	0	0	0	18.1237	20.649	10.1715	10.5246	12.5577	13.3168	10.0289	10.0875	10.0752	10.1295	10.0163	10.0581
1787	0	0	0	14.7632	14.6527	10.0265	10.0997	0	0	0	15.317	15.1676	10.045	10.1169	11.6584	11.6256	10.0073	10.0134	10.0526	10.0464	10.004	10.0098
1788	0	0	0	15.107	14.8827	10.0289	10.1088	0	0	0	15.7002	15.4219	10.0489	10.1267	11.7794	11.7048	10.008	10.0147	10.0566	10.0484	10.0043	10.0109
1789	0	0	0	15.4763	15.1346	10.0315	10.1163	0	0	0	16.1122	15.7005	10.0534	10.135	11.91	11.7918	10.0087	10.016	10.0607	10.0508	10.0047	10.0122
1790	0	0	0	15.8722	15.4092	10.0346	10.1218	0	0	0	16.5545	16.0042	10.0584	10.1413	12.0505	11.8871	10.0095	10.0174	10.065	10.0536	10.0052	10.0135
1791	0	0	0	16.296	15.7075	10.0382	10.1249	0	0	0	17.0283	16.3341	10.0642	10.1452	12.2015	11.9911	10.0104	10.0186	10.0695	10.0566	10.0057	10.0147
1792	0	0	0	16.7493	16.031	10.0423	10.1256	0	0	0	17.5356	16.6921	10.0707	10.1468	12.3633	12.1044	10.0114	10.0197	10.0741	10.0599	10.0062	10.0157
1793	0	0	0	17.2344	16.3827	10.0472	10.1248	0	0	0	18.0791	17.0815	10.0784	10.1469	12.5368	12.2279	10.0125	10.0205	10.0789	10.0633	10.0069	10.0164
1794	0	0	0	17.7552	16.7678	10.0531	10.1238	0	0	0	18.6631	17.5081	10.0873	10.147	12.7231	12.3633	10.0139	10.021	10.084	10.0669	10.0076	10.0167
1795	0	0	0	18.3169	17.1938	10.06	10.1249	0	0	0	19.2935	17.98	10.0977	10.1492	12.9241	12.5131	10.0154	10.0212	10.0893	10.0707	10.0085	10.0167
1796	0	0	0	18.9257	17.6699	10.0684	10.1302	0	0	0	19.9773	18.507	10.11	10.1559	13.1419	12.6802	10.0171	10.0214	10.095	10.0747	10.0095	10.0164
1797	0	0	0	19.588	18.2049	10.0785	10.1415	0	0	0	20.7217	19.099	10.1245	10.1688	13.3788	12.8673	10.0192	10.0218	10.1013	10.0791	10.0107	10.0162
1798	0	0	0	20.3101	18.8066	10.0907	10.1587	0	0	0	21.534	19.7645	10.1418	10.188	13.6368	13.0764	10.0215	10.0225	10.1083	10.0839	10.0121	10.0162
1799	0	0	0	21.0999	19.4859	10.1057	10.1802	0	0	0	22.4235	20.5157	10.1626	10.212	13.9188	13.31	10.0243	10.0239	10.1163	10.0895	10.0138	10.0169
1800	5.64416	6.35044	6.19303	21.9684	20.2535	10.124	10.204	13.5701	5.6809	5.54008	23.4027	21.3645	10.1876	10.2387	14.2283	13.5704	10.0276	10.0261	10.1254	10.0961	10.0157	10.0184
1801	11.4268	12.8567	12.538	22.9265	21.12	10.1468	10.2267	27.4731	11.5012	11.2161	24.4841	22.3225	10.2181	10.2652	14.5691	13.8599	10.0314	10.0289	10.1361	10.1044	10.0181	10.0205
1802	11.4268	12.8567	12.538	23.9839	22.1053	10.1753	10.2436	27.4731	11.5012	11.2161	25.6789	23.4124	10.2556	10.2866	14.9439	14.1872	10.0361	10.032	10.1485	10.1156	10.021	10.0228
1803	11.4268	12.8567	12.538	25.1647	23.2418	10.2114	10.251	27.4731	11.5012	11.2161	27.0147	24.6713	10.3024	10.2994	15.3606	14.567	10.0418	10.0352	10.1631	10.1307	10.0245	10.0253
1804	11.4268	12.8567	12.538	26.5254	24.6005	10.2579	10.2512	27.4731	11.5012	11.2161	28.5539	26.1772	10.3615	10.3057	15.8384	15.0238	10.0487	10.0384	10.1802	10.1491	10.0289	10.0278
1805	19.5659	11.3423	33.4581	28.528	26.7709	10.3186	10.2471	47.6269	10.1464	29.9306	30.8044	28.5752	10.4375	10.3085	16.5427	15.7608	10.0573	10.0415	10.2003	10.1691	10.0343	10.0299
1806	33.8939	8.67631	70.2859	30.9443	29.4117	10.3995	10.2381	83.1055	7.76154	62.8754	33.513	31.4867	10.5366	10.3073	17.3837	16.6415	10.0681	10.0444	10.224	10.1913	10.0412	10.0317
1807	33.8939	8.67631	70.2859	33.448	32.0818	10.5086	10.2341	83.1055	7.76154	62.8754	36.3185	34.4241	10.6677	10.3126	18.2484	17.5264	10.0818	10.0477	10.2521	10.2222	10.0501	10.0336
1808	33.8939	8.67631	70.2859	36.265	35.1444	10.6575	10.263	83.1055	7.76154	62.8754	39.4655	37.7751	10.8431	10.3528	19.2105	18.5442	10.0995	10.0519	10.2859	10.2631	10.0619	10.0352
1809	33.8939	8.67631	70.2859	39.4982	39.1534	10.8632	10.3509	83.1055	7.76154	62.8754	43.0697	42.1149	11.0843	10.4558	20.3055	19.8558	10.1239	10.0594	10.3277	10.304	10.0782	10.0388
1810	33.8939	8.67631	70.2859	43.4961	44.6968	11.2115	10.5446	83.1055	7.76154	62.8754	47.5918	48.142	11.5642	10.7317	21.6455	21.6477	10.1874	10.0965	10.3975	10.3639	10.1164	10.0603
1811	33.8939	8.67631	70.2859	46.7329	48.3152	11.9429	10.9666	83.1055	7.76154	62.8754	51.8315	52.6645	12.8009	11.5306	22.7784	22.901	10.3908	10.2409	10.5536	10.5071	10.2286	10.1383
1812	33.8939	8.67631	70.2859	50.0746	51.3895	12.8969	11.4042	83.1055	7.76154	62.8754	56.4557	56.8744	14.438	12.5095	23.9497	23.9939	10.6644	10.4372	10.7745	10.6939	10.3795	10.2408
1813	29.3426	7.51125	60.8479	53.3583	55.1416	13.4881	11.4259	71.9462	6.71932	54.4326	60.453	61.3045	15.1958	12.6808	25.0751	25.2438	10.7597	10.4822	10.8959	10.8055	10.4422	10.2603
1814	8.69543	2.22589	18.0317	56.2257	59.558	13.9959	11.4447	21.3206	1.99121	16.1306	63.7902	66.2233	15.7439	12.7269	26.064	26.519	10.8146	10.4874	10.9621	10.8859	10.4868	10.2599
1815	0.623205	0.159531	1.29234	58.9009	65.8516	13.8571	11.3731	1.52806	0.142711	1.15609	66.1159	72.413	15.0193	12.212	26.9336	28.0632	10.6408	10.3449	10.8632	10.934	10.4142	10.1911
1816	0	0	0	60.889	69.402	13.5727	11.4515	0	0	0	67.8703	75.9682	14.3723	11.9933	27.6079	29.394	10.5259	10.2711	10.7985	10.9398	10.3645	10.1683
1817	0	0	0	61.5464	70.5592	13.3467	11.2391	0	0	0	68.7575	77.5101	14.2992	11.8777	27.9945	30.2739	10.5677	10.2856	10.7987	10.8577	10.3839	10.1684
1818	0	0	0	61.8998	72.4697	13.9036	12.2713	0	0	0	70.503	80.7693	16.0681	13.8636	28.3652	31.286	10.9796	10.6415	11.0292	11.0283	10.588	10.355
1819	0	0	0	59.6457	71.0586	12.7347	11.878	0	0	0	66.779	78.199	13.8217	12.73	27.4233	30.8766	10.5836	10.3929	10.7901	10.7838	10.3832	10.2342
1820	0	0	0	57.3518	69.604	12.1901	11.3927	0	0	0	63.693	76.0699	12.9246	11.956	26.502	30.1599	10.445	10.2769	10.6952	10.7417	10.3087	10.1716
1821	0	0	0	55.1212	67.721	11.7789	11.5154	0	0	0	61.1005	73.8868	12.4517	12.0184	25.8075	29.5142	10.3942	10.2703	10.6393	10.6966	10.2715	10.1741
1822	0	0	0	54.3403	66.0465	11.4397	11.4869	0	0	0	60.0887	72.0272	12.084	11.969	25.4385	29.0306	10.3521	10.257	10.6263	10.6346	10.2364	10.1639
1823	114.102	153.145	573.342	57.9282	70.8383	11.1622	11.3793	484.667	136.999	512.893	63.8713	77.193	11.7748	11.848	26.6972	30.8137	10.3072	10.2492	10.5651	10.5887	10.1979	10.1601
1824	41.8539	56.1751	210.307	54.4407	66.753	10.9276	11.496	177.78	50.2524	188.134	59.8873	72.5877	11.5006	11.9515	25.5111	29.3561	10.2635	10.2513	10.5126	10.5545	10.1617	10.1627
1825	0	0	0	51.0245	62.7561	10.7491	11.498	0	0	0	56.0211	68.1352	11.2814	11.9407	24.3295	27.9125	10.2289	10.2467	10.479	10.5635	10.1349	10.1602
1826	0	0	0	48.8239	60.7729	10.6238	11.4235	0	0	0	53.5028	65.8794	11.121	11.8578	23.529	27.1021	10.204	10.2336	10.4542	10.5675	10.1169	10.1481
1827	0	0	0	46.6838	58.8552	10.5536	11.4166	0	0	0	51.0781	63.7188	11.0227	11.846	22.7834	26.3878	10.1894	10.2382	10.4188	10.5524	10.1078	10.155
1828	0	0	0	44.6458	56.9617	10.5191	11.4806	0	0	0	48.7957	61.6106	10.967	11.9068	22.1126	25.7525	10.1823	10.2391	10.3912	10.5157	10.1052	10.1553
1829	0.414274	0.631478	0.790399	42.796	54.9081	10.4971	11.4676	1.21895	0.564899	0.707065	46.7304	59.3582	10.9279	11.89	21.4902	25.1184	10.1793	10.237	10.3626	10.4769	10.1063	10.1537
1830	4.04852	6.17116	7.72423	41.039	52.79	10.4761	11.467	11.9123	5.52052	6.90984	44.772	57.0439	10.8919	11.8823	20.8952	24.4485	10.1788	10.242	10.3399	10.4599	10.1098	10.1612
1831	4.10217	6.25294	7.82659	39.3344	50.6158	10.4536	11.4079	12.0702	5.59367	7.00141	42.8795	54.6811	10.8564	11.8131	20.3154	23.7578	10.1803	10.2323	10.3316	10.4447	10.1154	10.1532
1832	4.10217	6.25294	7.82659	37.5905	48.2494	10.4307	11.3034	12.0702	5.59367	7.00141	40.9525	52.1224	10.8235	11.6974	19.7096	22.998	10.1838	10.2164	10.3203	10.4245	10.1227	10.1385
1833	4.10217	6.25294	7.82659	35.9468	45.6685	10.4092	11.1449	12.0702	5.59367	7.00141	39.1354	49.3501	10.793	11.5306	19.1221	22.1768	10.1865	10.2053	10.3164	10.4084	10.1287	10.1304
1834	4.10217	6.25294	7.82659	34.5413	43.373	10.3895	11.0106	12.0702	5.59367	7.00141	37.5768	46.8992	10.7586	11.391	18.6135	21.4591	10.182	10.2026	10.3139	10.4041	10.1272	10.1317
1835	4.10217	6.25294	7.82659	33.4281	41.5392	10.3703	10.9742	12.0702	5.59367	7.00141	36.3317	44.9105	10.7172	11.3467	18.2034	20.8504	10.1698	10.2052	10.3067	10.3779	10.1179	10.1372
1836	4.10217	6.25294	7.82659	32.5058	40.153	10.3509	10.9626	12.0702	5.59367	7.00141	35.2829	43.3965	10.6687	11.3242	17.8524	20.3837	10.1516	10.2005	10.2917	10.3532	10.1028	10.1343
1837	4.10217	6.25294	7.82659	31.778	39.0649	10.3313	10.923	12.0702	5.59367	7.00141	34.4412	42.2	10.6158	11.2763	17.5746	20.0189	10.1295	10.1908	10.2741	10.3315	10.0839	10.1259
1838	4.10217	6.25294	7.82659	31.1706	38.2145	10.3129	10.887	12.0702	5.59367	7.00141	33.7333	41.2541	10.5683	11.2307	17.3509	19.7316	10.1113	10.1815	10.2629	10.3176	10.0687	10.118
1839	4.10217	6.25294	7.82659	30.6364	37.5758	10.2964	10.8704	12.0702	5.59367	7.00141	33.1034	40.5307	10.5284	11.2043	17.1548	19.5097	10.0974	10.1769	10.251	10.3119	10.0575	10.115
1840	4.10217	6.25294	7.82659	30.1725	37.0781	10.2818	10.859	12.0702	5.59367	7.00141	32.5607	39.9501	10.4956	11.1843	16.9914	19.3235	10.0875	10.1755	10.2449	10.3023	10.0499	10.1153
1841	4.10217	6.25294	7.82659	29.7082	36.7217	10.2682	10.8404	12.0702	5.59367	7.00141	32.0292	39.5235	10.4679	11.1557	16.8351	19.1845	10.0808	10.1721	10.2423	10.2947	10.0453	10.1137
1842	4.10217	6.25294	7.82659	29.1778	36.4768	10.2556	10.8128	12.0702	5.59367	7.00141	31.4269	39.2186	10.4436	11.1201	16.6523	19.085	10.0758	10.1692	10.2353	10.2899	10.0422	10.1128
1843	4.10217	6.25294	7.82659	28.615	36.2949	10.2444	10.7793	12.0702	5.59367	7.00141	30.7905	38.9827	10.4226	11.0786	16.4572	19.0103	10.0718	10.1649	10.2264	10.287	10.0399	10.1102
1844	4.10217	6.25294	7.82659	28.0831	36.0958	10.2343	10.7434	12.0702	5.59367	7.00141	30.1907	38.7373	10.4045	11.0357	16.2749	18.9397	10.0685	10.1603	10.2191	10.2888	10.0381	10.1072
1845	4.10217	6.25294	7.82659	27.5713	35.8174	10.2249	10.7064	12.0702	5.59367	7.00141	29.6115	38.4119	10.3876	10.9922	16.0965	18.847	10.0656	10.1555	10.21	10.2886	10.0365	10.1038
1846	4.10217	6.25294	7.82659	27.0447	35.4187	10.2157	10.6683	12.0702	5.59367	7.00141	29.0168	37.9605	10.3714	10.9505	15.9124	18.7158	10.0628	10.1532	10.2011	10.2839	10.0349	10.1029
1847	4.10217	6.25294	7.82659	26.4956	34.8906	10.2069	10.629	12.0702	5.59367	7.00141	28.3998	37.3726	10.3557	10.9052	15.723	18.5421	10.0602	10.1484	10.1933	10.2754	10.0335	10.0995
1848	4.10217	6.25294	7.82659	25.9308	34.2542	10.1986	10.5888	12.0702	5.59367	7.00141	27.7669	36.6711	10.3409	10.8604	15.5293	18.333	10.0577	10.1448	10.1841	10.2653	10.0322	10.0972
1849	4.10217	6.25294	7.82659	25.3577	33.5336	10.1909	10.549	12.0702	5.59367	7.00141	27.1283	35.8815	10.3273	10.8167	15.3354	18.0962	10.0554	10.1415	10.1752	10.2549	10.0309	10.0953
1850	4.10217	6.25294	7.82659	24.7912	32.7373	10.1839	10.5112	12.0702	5.59367	7.00141	26.5001	35.0096	10.3151	10.7709	15.1462	17.8298	10.0533	10.134	10.1672	10.2421	10.0298	10.089
1851	3.9126	5.96398	7.46491	24.2386	31.9037	10.1776	10.4772	11.5124	5.33518	6.67786	25.8895	34.0986	10.3041	10.7278	14.9629	17.5488	10.0515	10.1256	10.1603	10.2299	10.0289	10.0819
1852	0.692165	1.05507	1.32059	23.7056	31.0932	10.1719	10.4482	2.03661	0.943827	1.18136	25.3024	33.2157	10.2943	10.6931	14.7869	17.2759	10.0499	10.1207	10.1547	10.2206	10.028	10.0781
1853	0	0	0	23.2173	30.4303	10.1669	10.425	0	0	0	24.7656	32.4955	10.2855	10.6668	14.6263	17.0556	10.0485	10.1186	10.1502	10.2132	10.0273	10.077
1854	0	0	0	22.8358	29.9391	10.1623	10.4078	0	0	0	24.3463	31.9631	10.2777	10.6468	14.5036	16.8965	10.0472	10.1173	10.1464	10.2072	10.0266	10.0765
1855	0	0	0	22.604	29.4031	10.1582	10.396	0	0	0	24.0907	31.3807	10.2706	10.6318	14.4339	16.7184	10.0461	10.1158	10.1422	10.203	10.026	10.0758
1856	0	0	0	22.4862	28.8945	10.1544	10.3887	0	0	0	23.959	30.8283	10.2642	10.6208	14.4033	16.5453	10.045	10.1141	10.1373	10.2003	10.0255	10.0748
1857	0.0630591	0.21068	0.1777	22.5385	28.5379	10.1511	10.385	0.262028	0.188467	0.158965	24.0134	30.4427	10.2584	10.6133	14.4306	16.4261	10.0441	10.1124	10.132	10.1989	10.0249	10.0738
1858	13.5636	45.316	38.2223	23.1238	28.8664	10.1479	10.384	56.3608	40.5382	34.1924	24.654	30.8099	10.2531	10.6087	14.6575	16.5699	10.0432	10.1112	10.1272	10.1977	10.0244	10.0731
1859	15.0078	50.1409	42.2919	23.4177	28.7536	10.145	10.3849	62.3616	44.8544	37.833	24.9745	30.6905	10.2481	10.6062	14.7786	16.5468	10.0423	10.1102	10.1234	10.1963	10.024	10.0726
1860	15.0078	50.1409	42.2919	23.5332	28.4331	10.1424	10.387	62.3616	44.8544	37.833	25.0993	30.3411	10.2435	10.6052	14.8333	16.4419	10.0416	10.1093	10.1202	10.194	10.0235	10.0723
1861	15.0078	50.1409	42.2919	23.5398	28.009	10.1399	10.3898	62.3616	44.8544	37.833	25.1042	29.8761	10.2392	10.6049	14.8449	16.2955	10.0408	10.1085	10.1174	10.1909	10.0231	10.0718
1862	15.0078	50.1409	42.2919	23.4387	27.4586	10.1375	10.393	62.3616	44.8544	37.833	24.9901	29.271	10.235	10.6048	14.8138	16.1006	10.0401	10.1074	10.1145	10.187	10.0227	10.0712
1863	15.0078	50.1409	42.2919	23.2055	26.8548	10.1352	10.3963	62.3616	44.8544	37.833	24.7299	28.606	10.2311	10.6048	14.7314	15.8846	10.0394	10.1063	10.1113	10.1825	10.0223	10.0704
1864	15.0078	50.1409	42.2919	22.8547	26.2402	10.1331	10.3995	62.3616	44.8544	37.833	24.3398	27.9288	10.2273	10.6047	14.6037	15.6639	10.0387	10.105	10.108	10.1777	10.0219	10.0695
1865	15.0078	50.1409	42.2919	22.4091	25.6094	10.131	10.4025	62.3616	44.8544	37.833	23.8448	27.2338	10.2236	10.6044	14.4397	15.4369	10.038	10.1037	10.1047	10.173	10.0216	10.0686
1866	15.0078	50.1409	42.2919	21.867	24.9335	10.129	10.4053	62.3616	44.8544	37.833	23.2432	26.4894	10.22	10.6042	14.2395	15.193	10.0374	10.1025	10.1016	10.1686	10.0212	10.0678
1867	8.4305	8.84882	5.1964	20.8149	23.6772	10.127	10.4079	18.1829	7.91586	4.64853	22.0804	25.1071	10.2164	10.604	13.8454	14.7282	10.0367	10.1015	10.0987	10.1645	10.0208	10.0671
1868	7.91107	5.5879	2.26689	20.2378	23.0747	10.1251	10.4102	14.694	4.99875	2.02789	21.44	24.4443	10.2129	10.6038	13.6323	14.5121	10.0361	10.1008	10.0961	10.161	10.0204	10.0666
1869	7.91107	5.5879	2.26689	19.7877	22.6162	10.1232	10.4125	14.694	4.99875	2.02789	20.9394	23.9404	10.2095	10.6039	13.4672	14.3504	10.0355	10.1002	10.0937	10.1578	10.0201	10.0663
1870	7.91107	5.5879	2.26689	19.4103	22.2294	10.1213	10.4146	14.694	4.99875	2.02789	20.5189	23.5157	10.2061	10.604	13.3293	14.2157	10.0348	10.0998	10.0916	10.1549	10.0197	10.0663
1871	7.91107	5.5879	2.26689	19.0919	21.89	10.1195	10.4166	14.694	4.99875	2.02789	20.1635	23.1434	10.2028	10.6043	13.2132	14.0986	10.0342	10.0996	10.0896	10.1522	10.0194	10.0663
1872	7.91107	5.5879	2.26689	18.8225	21.5849	10.1177	10.4187	14.694	4.99875	2.02789	19.8623	22.8089	10.1994	10.6047	13.1153	13.9941	10.0336	10.0995	10.0878	10.1497	10.019	10.0665
1873	7.91107	5.5879	2.26689	18.5926	21.3058	10.1159	10.4208	14.694	4.99875	2.02789	19.6048	22.5029	10.1961	10.6053	13.032	13.8988	10.033	10.0995	10.0861	10.1472	10.0186	10.0668
1874	7.91107	5.5879	2.26689	18.3936	21.0473	10.1141	10.4229	14.694	4.99875	2.02789	19.3814	22.2195	10.1929	10.6059	12.9601	13.8109	10.0324	10.0996	10.0844	10.1447	10.0183	10.0672
1875	7.91107	5.5879	2.26689	18.2181	20.8057	10.1124	10.4252	14.694	4.99875	2.02789	19.1841	21.9544	10.1897	10.6067	12.8969	13.7288	10.0318	10.0997	10.0828	10.1423	10.018	10.0676
1876	7.76835	5.48709	2.22599	18.06	20.5786	10.1107	10.4275	14.429	4.90857	1.9913	19.0062	21.705	10.1866	10.6076	12.84	13.6516	10.0312	10.0998	10.0812	10.1398	10.0176	10.068
1877	0.354634	0.250492	0.101619	17.9144	20.364	10.109	10.4299	0.658698	0.224082	0.0909052	18.8423	21.4693	10.1835	10.6086	12.7878	13.5787	10.0306	10.1	10.0797	10.1373	10.0173	10.0684
1878	0	0	0	17.7779	20.1611	10.1074	10.4323	0	0	0	18.6885	21.246	10.1804	10.6096	12.739	13.5097	10.0301	10.1001	10.0782	10.1348	10.017	10.0688
1879	0	0	0	17.6479	19.9687	10.1058	10.4348	0	0	0	18.542	21.0342	10.1774	10.6106	12.6926	13.4442	10.0295	10.1002	10.0767	10.1324	10.0167	10.0692
1880	0	0	0	17.5227	19.7862	10.1042	10.4373	0	0	0	18.4011	20.8331	10.1745	10.6115	12.648	13.3819	10.029	10.1003	10.0753	10.1299	10.0164	10.0696
1881	0	0	0	14.1763	14.3971	10.0216	10.0709	0	0	0	14.6666	14.883	10.0372	10.087	11.4568	11.539	10.0061	10.0117	10.0439	10.0468	10.0033	10.0086
1882	0	0	0	14.4852	14.5948	10.0236	10.0786	0	0	0	15.0103	15.1029	10.0405	10.0955	11.5637	11.608	10.0067	10.0122	10.0475	10.0482	10.0036	10.0088
1883	0	0	0	14.822	14.8148	10.0257	10.0878	0	0	0	15.3853	15.3468	10.0442	10.1056	11.6807	11.6842	10.0073	10.0128	10.0514	10.0497	10.0039	10.0092
1884	0	0	0	15.1883	15.0594	10.0281	10.0981	0	0	0	15.7932	15.6178	10.0483	10.1168	11.8084	11.7688	10.0079	10.0137	10.0557	10.0514	10.0043	10.0098
1885	0	0	0	15.5852	15.3306	10.0309	10.1087	0	0	0	16.2357	15.9179	10.0529	10.1284	11.9474	11.8624	10.0087	10.0148	10.0603	10.0535	10.0047	10.0107
1886	0	0	0	16.0143	15.6302	10.034	10.1187	0	0	0	16.7145	16.2493	10.0582	10.1395	12.0984	11.966	10.0095	10.0162	10.0653	10.0559	10.0052	10.0119
1887	0	0	0	16.4772	15.9597	10.0377	10.1272	0	0	0	17.2315	16.6138	10.0643	10.1492	12.2621	12.0803	10.0105	10.0177	10.0706	10.0587	10.0057	10.0132
1888	0	0	0	16.9761	16.321	10.042	10.1337	0	0	0	17.7892	17.0138	10.0712	10.1568	12.4392	12.2063	10.0116	10.0193	10.0762	10.062	10.0063	10.0147
1889	0	0	0	17.5142	16.7184	10.0471	10.1377	0	0	0	18.3915	17.4538	10.0794	10.1622	12.631	12.3456	10.0129	10.0208	10.082	10.0657	10.007	10.0161
1890	0	0	0	18.0967	17.1589	10.0532	10.1397	0	0	0	19.0442	17.9419	10.0889	10.1656	12.8392	12.5006	10.0143	10.0222	10.0882	10.0699	10.0078	10.0174
1891	0	0	0	18.7308	17.6531	10.0604	10.1411	0	0	0	19.7552	18.4895	10.1001	10.1686	13.0663	12.6748	10.016	10.0234	10.0946	10.0744	10.0087	10.0183
1892	0	0	0	19.4241	18.213	10.0693	10.1443	0	0	0	20.5334	19.1095	10.1134	10.1736	13.315	12.8721	10.0179	10.0243	10.1014	10.0792	10.0098	10.0188
1893	0	0	0	20.1844	18.8498	10.0801	10.1522	0	0	0	21.3875	19.8145	10.1293	10.1837	13.5878	13.0963	10.0202	10.0251	10.1086	10.0845	10.0112	10.019
1894	0.678079	0.762931	0.74402	21.0203	19.5753	10.0934	10.1671	1.63028	0.682493	0.665576	22.3278	20.6177	10.1485	10.2011	13.8877	13.3511	10.0228	10.026	10.1167	10.0904	10.0127	10.0192
1895	8.34862	9.39332	9.16049	21.9432	20.3962	10.1099	10.1893	20.0723	8.40296	8.19467	23.3672	21.5268	10.1718	10.2264	14.2182	13.6373	10.026	10.0275	10.1259	10.0972	10.0146	10.0197
1896	9.62988	10.8349	10.5663	22.9609	21.3167	10.1306	10.217	23.1528	9.69256	9.45231	24.515	22.5464	10.2005	10.2579	14.5817	13.9533	10.0298	10.0298	10.1365	10.1052	10.0168	10.021
1897	10.7858	12.1354	11.8346	24.0858	22.3736	10.157	10.2471	25.9319	10.856	10.5869	25.7858	23.717	10.2362	10.2926	14.982	14.31	10.0344	10.0329	10.1489	10.1149	10.0196	10.0231
1898	11.4251	12.8548	12.5361	25.3327	23.596	10.191	10.2734	27.469	11.4995	11.2144	27.1967	25.0709	10.2814	10.3245	15.4234	14.7176	10.04	10.0367	10.1636	10.1276	10.023	10.0258
1899	11.5051	12.8422	12.7391	26.7996	25.1029	10.2354	10.2881	27.6668	11.4882	11.396	28.8565	26.7401	10.3394	10.3457	15.9414	15.2225	10.047	10.0404	10.1811	10.1449	10.0273	10.0286
1900	20.1929	11.2256	35.0698	29.0014	27.4888	10.2947	10.2898	49.1795	10.0421	31.3723	31.3309	29.377	10.4152	10.355	16.7201	16.0373	10.0559	10.0438	10.2019	10.1671	10.0328	10.0309
1901	32.738	8.89138	67.3148	31.6018	30.2952	10.3753	10.2827	80.2433	7.95394	60.2177	34.2462	32.4712	10.5157	10.3567	17.6285	16.977	10.0671	10.0468	10.2265	10.1928	10.0399	10.0326
1902	33.8939	8.67631	70.2859	34.3614	33.2991	10.4865	10.2703	83.1055	7.76154	62.8754	37.3316	35.7651	10.6512	10.3551	18.5813	17.9621	10.0815	10.0501	10.2556	10.2218	10.0491	10.0343
1903	33.8939	8.67631	70.2859	37.6816	37.2791	10.6446	10.2785	83.1055	7.76154	62.8754	41.0079	40.0592	10.8406	10.3781	19.703	19.2514	10.1011	10.0553	10.2919	10.2621	10.0617	10.0368
1904	33.8939	8.67631	70.2859	43.2277	45.1168	10.9827	10.4389	83.1055	7.76154	62.8754	47.114	48.4009	11.3546	10.6637	21.5134	21.7312	10.1764	10.1014	10.3671	10.3402	10.1043	10.0599
1905	33.8939	8.67631	70.2859	49.4415	53.1197	11.8221	11.0075	83.1055	7.76154	62.8754	54.5413	57.485	12.8728	11.7635	23.5976	24.3284	10.4378	10.2981	10.5632	10.5112	10.2442	10.162
1906	31.4052	8.03925	65.1251	50.1006	52.2494	12.2317	11.2314	77.0035	7.19165	58.2588	55.7379	57.1325	13.322	12.076	23.9119	24.2022	10.4783	10.3427	10.6338	10.5788	10.2742	10.1904
1907	6.86315	1.75686	14.2321	51.6531	53.1721	12.6441	11.2161	16.828	1.57163	12.7316	57.7047	58.4263	13.6404	12.0186	24.4395	24.5537	10.4807	10.3343	10.6982	10.6305	10.2889	10.1905
1908	109.73	56.5345	73.3977	56.604	59.0711	13.6411	11.4133	213.143	50.574	65.6592	63.9306	65.4977	15.1215	12.5761	26.1819	26.5753	10.7004	10.4553	10.9077	10.8063	10.4193	10.2493
1909	129.314	66.6247	86.4976	61.4881	66.6895	14.599	11.7212	251.185	59.6003	77.3779	69.9577	74.2051	16.5096	13.199	27.917	28.8164	10.9064	10.5647	11.0768	10.9808	10.5463	10.3018
1910	0	0	0	64.375	73.7002	14.4136	11.7668	0	0	0	72.4484	81.1145	15.7034	12.756	28.8234	30.6659	10.7229	10.4173	10.9723	11.0676	10.4711	10.2349
1911	0	0	0	67.256	77.4482	14.7435	12.1329	0	0	0	76.2642	85.9384	16.6909	13.6039	29.9967	32.5422	10.9586	10.6015	11.0944	11.1219	10.5958	10.338
1912	338.306	174.301	226.291	69.7784	81.8052	14.2889	12.3773	657.139	155.924	202.433	79.2927	91.0762	16.4112	14.0608	31.1654	34.5732	10.9899	10.6757	11.0886	11.0753	10.6022	10.3728
1913	502.489	258.89	336.112	69.5712	83.2214	13.0731	12.1038	976.054	231.595	300.675	78.1033	91.801	14.2898	13.1373	31.0576	35.2881	10.6439	10.462	10.89	10.8501	10.4188	10.2705
1914	0	0	0	63.5418	77.6315	12.4796	11.6305	0	0	0	70.8983	85.0518	13.3557	12.3615	28.7357	32.9883	10.5134	10.3408	10.7933	10.7844	10.3513	10.2048
1915	0	0	0	60.0979	74.2612	12.0319	11.7157	0	0	0	66.8649	81.1712	12.8096	12.3407	27.5656	31.8261	10.4577	10.3176	10.726	10.735	10.3164	10.1988
1916	13.9711	18.7516	70.2019	58.9606	72.1674	11.6801	11.5865	59.3442	16.7746	62.8003	65.4085	78.8554	12.4166	12.1671	27.0182	31.1905	10.4129	10.2938	10.7125	10.6739	10.2809	10.1831
1917	123.091	165.21	618.509	61.4177	75.9596	11.3673	11.6207	522.849	147.791	553.298	67.987	82.9763	12.0643	12.1749	27.994	32.6157	10.3603	10.2911	10.6351	10.6335	10.2361	10.1853
1918	0	0	0	56.5589	69.6998	11.0535	11.6813	0	0	0	62.4667	75.96	11.7047	12.2159	26.2883	30.3286	10.3017	10.2893	10.5762	10.6273	10.1861	10.1863
1919	0	0	0	54.6522	67.6763	10.8302	11.6092	0	0	0	60.1773	73.5649	11.4345	12.128	25.5629	29.4299	10.2571	10.2726	10.5484	10.6424	10.1503	10.1716
1920	0	0	0	52.5492	65.6121	10.6917	11.5976	0	0	0	57.718	71.1838	11.2475	12.0995	24.8102	28.6248	10.2251	10.2734	10.4968	10.6217	10.1272	10.1768
1921	0	0	0	50.3239	63.0817	10.6198	11.6335	0	0	0	55.1781	68.3753	11.1355	12.1226	24.0745	27.7956	10.2054	10.266	10.4605	10.5744	10.1149	10.17
1922	0	0	0	48.0601	60.6298	10.5813	11.642	0	0	0	52.6362	65.6879	11.0675	12.1216	23.3278	27.0625	10.1943	10.2645	10.4187	10.5297	10.1094	10.17
1923	0	0	0	45.9183	58.4939	10.5515	11.5929	0	0	0	50.2435	63.3436	11.0142	12.0628	22.6182	26.4296	10.1877	10.261	10.3889	10.4959	10.1076	10.169
1924	2.79971	4.26759	5.3416	44.0523	56.331	10.522	11.4532	8.23781	3.81765	4.77842	48.1458	60.9727	10.9641	11.9127	21.9741	25.7588	10.1841	10.2413	10.3738	10.4642	10.1089	10.1506
1925	4.10217	6.25294	7.82659	42.2911	54.0283	10.4916	11.2977	12.0702	5.59367	7.00141	46.1665	58.4606	10.9166	11.7456	21.3406	25.0275	10.1838	10.2285	10.3614	10.4415	10.1135	10.141
1926	4.10217	6.25294	7.82659	40.4681	51.5775	10.4627	11.1508	12.0702	5.59367	7.00141	44.1358	55.8014	10.876	11.5864	20.6743	24.2422	10.1878	10.223	10.3584	10.4247	10.122	10.1406
1927	4.10217	6.25294	7.82659	38.6356	48.8733	10.4371	11.0877	12.0702	5.59367	7.00141	42.1026	52.8848	10.8445	11.5115	20.0025	23.3517	10.1954	10.222	10.3525	10.4105	10.1334	10.1433
1928	4.10217	6.25294	7.82659	36.9951	46.4185	10.4149	11.0828	12.0702	5.59367	7.00141	40.2862	50.2452	10.8155	11.4981	19.4089	22.5344	10.2001	10.2227	10.3458	10.4036	10.1414	10.1461
1929	4.10217	6.25294	7.82659	35.6413	44.3907	10.3942	11.0476	12.0702	5.59367	7.00141	38.7878	48.0584	10.7764	11.4557	18.9273	21.8528	10.1927	10.2159	10.3375	10.3926	10.1372	10.1408
1930	4.10217	6.25294	7.82659	34.4403	42.8328	10.3731	11.0067	12.0702	5.59367	7.00141	37.4419	46.3515	10.725	11.4022	18.4959	21.3077	10.174	10.2045	10.3202	10.37	10.1218	10.1312
1931	4.10217	6.25294	7.82659	33.5003	41.6653	10.3517	10.9836	12.0702	5.59367	7.00141	36.365	45.0552	10.6632	11.3684	18.1562	20.8932	10.146	10.2006	10.2994	10.3553	10.0972	10.1293
1932	4.10217	6.25294	7.82659	32.7619	40.7675	10.331	10.9621	12.0702	5.59367	7.00141	35.5053	44.0429	10.6052	11.335	17.8968	20.5734	10.1207	10.1971	10.2869	10.342	10.0754	10.128
1933	4.10217	6.25294	7.82659	32.1307	40.0491	10.312	10.93	12.0702	5.59367	7.00141	34.7626	43.2186	10.5577	11.2908	17.677	20.317	10.103	10.1913	10.2737	10.3311	10.0608	10.1243
1934	4.10217	6.25294	7.82659	31.5293	39.482	10.2951	10.8878	12.0702	5.59367	7.00141	34.0677	42.5538	10.5201	11.2378	17.4739	20.1111	10.0917	10.1846	10.262	10.3194	10.0521	10.1197
1935	4.10217	6.25294	7.82659	30.8996	39.0626	10.2798	10.8398	12.0702	5.59367	7.00141	33.3513	42.0525	10.4893	11.1792	17.2601	19.9594	10.0845	10.1774	10.2491	10.3107	10.0472	10.1146
1936	4.10217	6.25294	7.82659	30.2325	38.7353	10.2659	10.7898	12.0702	5.59367	7.00141	32.597	41.655	10.4629	11.1195	17.029	19.8438	10.0792	10.1711	10.2369	10.3038	10.044	10.1104
1937	4.10217	6.25294	7.82659	29.5757	38.3804	10.2537	10.7397	12.0702	5.59367	7.00141	31.8569	41.2382	10.4403	11.0611	16.8027	19.728	10.075	10.1655	10.2281	10.3016	10.0416	10.1069
1938	4.10217	6.25294	7.82659	28.9363	37.9264	10.2427	10.6904	12.0702	5.59367	7.00141	31.1372	40.7214	10.4204	11.0038	16.5831	19.5818	10.0715	10.1599	10.2191	10.2979	10.0397	10.1032
1939	4.10217	6.25294	7.82659	28.2865	37.3454	10.2324	10.6426	12.0702	5.59367	7.00141	30.4083	40.0725	10.4018	10.9504	16.3613	19.3923	10.0683	10.1562	10.2095	10.2905	10.038	10.1014
1940	4.10217	6.25294	7.82659	27.5967	36.6299	10.2226	10.5979	12.0702	5.59367	7.00141	29.6373	39.2816	10.3841	10.899	16.1265	19.1553	10.0652	10.1513	10.1992	10.2805	10.0363	10.0982
1941	4.10217	6.25294	7.82659	26.8931	35.8061	10.2135	10.5583	12.0702	5.59367	7.00141	28.8528	38.3768	10.3677	10.8544	15.8869	18.8797	10.0624	10.1482	10.1882	10.2706	10.0348	10.0967
1942	4.10217	6.25294	7.82659	26.2098	34.9093	10.2053	10.5255	12.0702	5.59367	7.00141	28.0936	37.3936	10.3529	10.8137	15.6555	18.5753	10.0599	10.1424	10.1786	10.2596	10.0335	10.0924
1943	4.10217	6.25294	7.82659	25.5522	33.9675	10.1978	10.5002	12.0702	5.59367	7.00141	27.3653	36.3625	10.3395	10.7787	15.4334	18.2522	10.0577	10.1351	10.171	10.2488	10.0323	10.0866
1944	4.09506	6.24209	7.81301	24.9269	33.0018	10.1912	10.4822	12.0492	5.58397	6.98926	26.6746	35.3082	10.3276	10.7541	15.2228	17.9199	10.0557	10.1314	10.1654	10.2408	10.0313	10.0841
1945	1.39948	2.13323	2.67009	24.3374	32.0444	10.1852	10.4709	4.11782	1.90832	2.38858	26.0244	34.264	10.317	10.7387	15.0242	17.5893	10.0539	10.1305	10.1611	10.2347	10.0304	10.0843
1946	0	0	0	23.7855	31.133	10.1798	10.465	0	0	0	25.4156	33.2704	10.3075	10.729	14.8373	17.2742	10.0523	10.1301	10.1571	10.2299	10.0295	10.0849
1947	0	0	0	23.2811	30.3486	10.175	10.463	0	0	0	24.8578	32.4166	10.2989	10.7227	14.665	17.0056	10.0508	10.1293	10.1522	10.2266	10.0287	10.085
1948	0	0	0	22.8466	29.7209	10.1706	10.4638	0	0	0	24.3758	31.735	10.2912	10.7188	14.5161	16.795	10.0495	10.1282	10.1467	10.2242	10.028	10.0847
1949	0	0	0	22.5026	29.1161	10.1666	10.4664	0	0	0	23.9932	31.0778	10.2841	10.7168	14.3998	16.5923	10.0483	10.1271	10.1414	10.222	10.0274	10.0843
1950	0	0	0	22.2468	28.5441	10.1629	10.47	0	0	0	23.7081	30.4552	10.2776	10.716	14.316	16.3981	10.0472	10.1261	10.1369	10.2191	10.0268	10.084
1951	0	0	0	22.1146	28.1084	10.1594	10.4741	0	0	0	23.5593	29.9808	10.2715	10.7159	14.2766	16.2512	10.0461	10.1252	10.133	10.2152	10.0262	10.0837
1952	9.40518	31.4226	26.5038	22.4678	28.2665	10.1562	10.4784	39.0812	28.1096	23.7094	23.9442	30.1577	10.2658	10.7159	14.4187	16.3297	10.0451	10.124	10.1293	10.2101	10.0256	10.0831
1953	15.0078	50.1409	42.2919	22.892	28.3973	10.1532	10.4826	62.3616	44.8544	37.833	24.4069	30.303	10.2605	10.7157	14.585	16.3963	10.0442	10.1227	10.1254	10.2043	10.0251	10.0823
1954	15.0078	50.1409	42.2919	23.1107	28.1851	10.1504	10.4867	62.3616	44.8544	37.833	24.6427	30.0701	10.2554	10.7155	14.6739	16.3326	10.0433	10.1212	10.1213	10.1982	10.0246	10.0814
1955	15.0078	50.1409	42.2919	23.241	27.8517	10.1477	10.4905	62.3616	44.8544	37.833	24.7809	29.7034	10.2506	10.7151	14.7291	16.2222	10.0424	10.1197	10.1172	10.1922	10.0241	10.0804
1956	15.0078	50.1409	42.2919	23.2876	27.4039	10.1451	10.4942	62.3616	44.8544	37.833	24.8266	29.2109	10.2459	10.7148	14.7516	16.0684	10.0416	10.1184	10.1133	10.1866	10.0236	10.0796
1957	15.0078	50.1409	42.2919	23.2337	26.8968	10.1426	10.4976	62.3616	44.8544	37.833	24.7616	28.6535	10.2414	10.7147	14.7353	15.8921	10.0407	10.1173	10.1097	10.1817	10.0231	10.079
1958	15.0078	50.1409	42.2919	23.0705	26.3684	10.1402	10.501	62.3616	44.8544	37.833	24.5761	28.0731	10.2371	10.7149	14.6773	15.7074	10.0399	10.1166	10.1065	10.1774	10.0226	10.0786
1959	15.0078	50.1409	42.2919	22.8059	25.8056	10.1378	10.5042	62.3616	44.8544	37.833	24.2791	27.4551	10.2328	10.7152	14.5806	15.5093	10.0392	10.1161	10.1036	10.1735	10.0222	10.0786
1960	14.6101	47.6439	40.0487	22.4325	25.1941	10.1355	10.5074	59.6901	42.6207	35.8263	23.8626	26.7838	10.2286	10.7159	14.443	15.2925	10.0384	10.1158	10.1009	10.1701	10.0218	10.0787
1961	7.91317	5.60104	2.27869	21.5568	24.0167	10.1333	10.5106	14.7081	5.01051	2.03845	22.8936	25.49	10.2246	10.7167	14.1149	14.8599	10.0376	10.1157	10.0985	10.1669	10.0213	10.079
1962	7.91107	5.5879	2.26689	20.9618	23.3611	10.1311	10.5137	14.694	4.99875	2.02789	22.2337	24.7702	10.2206	10.7177	13.8943	14.6253	10.0369	10.1158	10.0962	10.1639	10.0209	10.0795
1963	7.91107	5.5879	2.26689	20.4678	22.8714	10.129	10.5167	14.694	4.99875	2.02789	21.6851	24.2326	10.2166	10.7188	13.7125	14.4529	10.0362	10.1159	10.0941	10.1609	10.0205	10.08
1964	7.91107	5.5879	2.26689	20.0493	22.4616	10.1269	10.5197	14.694	4.99875	2.02789	21.2198	23.7826	10.2128	10.7199	13.5594	14.31	10.0354	10.116	10.0921	10.1579	10.0201	10.0805
1965	7.91107	5.5879	2.26689	19.6865	22.1029	10.1248	10.5225	14.694	4.99875	2.02789	20.8161	23.3887	10.209	10.7208	13.4273	14.1855	10.0348	10.1162	10.0901	10.155	10.0197	10.081
1966	7.91107	5.5879	2.26689	19.3686	21.7824	10.1228	10.525	14.694	4.99875	2.02789	20.4619	23.0363	10.2053	10.7215	13.3119	14.0745	10.0341	10.1163	10.0883	10.1521	10.0193	10.0815
1967	7.91107	5.5879	2.26689	19.0873	21.4918	10.1209	10.5273	14.694	4.99875	2.02789	20.1483	22.7166	10.2017	10.7219	13.2102	13.9741	10.0334	10.1164	10.0865	10.1492	10.0189	10.0819
1968	7.91107	5.5879	2.26689	18.8361	21.2259	10.1189	10.5293	14.694	4.99875	2.02789	19.8679	22.4237	10.1981	10.722	13.1195	13.8822	10.0327	10.1164	10.0848	10.1463	10.0185	10.0823
1969	7.91107	5.5879	2.26689	18.6091	20.9801	10.1171	10.5308	14.694	4.99875	2.02789	19.6144	22.1528	10.1947	10.7217	13.0377	13.7973	10.0321	10.1163	10.0831	10.1435	10.0182	10.0826
1970	7.91107	5.5879	2.26689	18.4022	20.7515	10.1152	10.5318	14.694	4.99875	2.02789	19.3831	21.9005	10.1913	10.7208	12.9633	13.7182	10.0315	10.1162	10.0815	10.1408	10.0178	10.0828
1971	2.10652	1.48792	0.603617	18.2117	20.5377	10.1134	10.5324	3.91266	1.33104	0.539976	19.1701	21.6643	10.188	10.7195	12.8949	13.6442	10.0309	10.1159	10.0799	10.1381	10.0175	10.0829
1972	0	0	0	18.0348	20.3361	10.1117	10.5323	0	0	0	18.9722	21.4414	10.1848	10.7175	12.8316	13.5744	10.0303	10.1156	10.0784	10.1355	10.0172	10.083
1973	0	0	0	17.8688	20.1454	10.11	10.5316	0	0	0	18.7867	21.2304	10.1817	10.7149	12.7722	13.5082	10.0297	10.1152	10.0769	10.1331	10.0168	10.0829
1974	0	0	0	17.712	19.9638	10.1084	10.5304	0	0	0	18.6113	21.0295	10.1787	10.7117	12.7162	13.4452	10.0292	10.1147	10.0755	10.1307	10.0165	10.0828
1975	0	0	0	13.6508	14.2039	10.0171	10.0683	0	0	0	14.0858	14.6624	10.0301	10.0829	11.2813	11.4639	10.005	10.0121	10.0372	10.0484	10.0027	10.0094
1976	0	0	0	13.9151	14.3769	10.0187	10.0703	0	0	0	14.38	14.8556	10.0328	10.0856	11.3727	11.5259	10.0055	10.0125	10.0399	10.0498	10.0029	10.0096
1977	0	0	0	14.2067	14.5664	10.0204	10.0732	0	0	0	14.7046	15.0671	10.0358	10.0894	11.4734	11.5935	10.006	10.0128	10.0429	10.0513	10.0032	10.0098
1978	0	0	0	14.5281	14.7757	10.0224	10.0774	0	0	0	15.0623	15.3003	10.0392	10.0946	11.5844	11.6679	10.0065	10.0132	10.0463	10.0528	10.0035	10.0099
1979	0	0	0	14.8816	15.0084	10.0246	10.0832	0	0	0	15.4559	15.559	10.0431	10.1015	11.7067	11.7501	10.0072	10.0136	10.0501	10.0545	10.0039	10.0101
1980	0	0	0	15.2699	15.2682	10.0271	10.0909	0	0	0	15.8883	15.8475	10.0474	10.1103	11.8413	11.8412	10.0079	10.0142	10.0544	10.0562	10.0042	10.0103
1981	0	0	0	15.6954	15.5588	10.0299	10.1004	0	0	0	16.3623	16.1696	10.0523	10.1211	11.9893	11.9427	10.0087	10.0149	10.0591	10.0582	10.0047	10.0107
1982	0	0	0	16.1608	15.8835	10.0332	10.1113	0	0	0	16.8812	16.5294	10.0578	10.1333	12.1517	12.0558	10.0096	10.0158	10.0644	10.0604	10.0052	10.0112
1983	0	0	0	16.6691	16.2454	10.037	10.1228	0	0	0	17.4484	16.9301	10.0643	10.1463	12.3299	12.1818	10.0107	10.017	10.0703	10.063	10.0057	10.012
1984	0	0	0	17.2235	16.6481	10.0415	10.1339	0	0	0	18.0674	17.3762	10.0717	10.159	12.5251	12.3223	10.0118	10.0184	10.0767	10.066	10.0064	10.0132
1985	0	0	0	17.8288	17.0984	10.0468	10.1436	0	0	0	18.744	17.8751	10.0804	10.1706	12.7394	12.48	10.0132	10.0202	10.0836	10.0696	10.0071	10.0146
1986	0	0	0	18.4925	17.607	10.0531	10.1513	0	0	0	19.4867	18.4388	10.0907	10.1802	12.9756	12.6589	10.0148	10.0221	10.0911	10.0738	10.008	10.0163
1987	0	0	0	19.2234	18.1884	10.0608	10.1569	0	0	0	20.3053	19.0831	10.1029	10.1882	13.2369	12.8642	10.0167	10.0241	10.0991	10.0787	10.0091	10.0181
1988	0	0	0	20.0306	18.8623	10.0702	10.1618	0	0	0	21.2105	19.8296	10.1175	10.1957	13.5265	13.1028	10.0189	10.0261	10.1076	10.0843	10.0103	10.0197
1989	0	0	0	20.9226	19.6449	10.0818	10.1685	0	0	0	22.2122	20.6965	10.1351	10.2053	13.8473	13.3804	10.0215	10.0279	10.1167	10.0907	10.0117	10.021
1990	0	0	0	21.904	20.533	10.0964	10.1802	0	0	0	23.3161	21.6811	10.1567	10.2207	14.2002	13.6949	10.0245	10.0296	10.1267	10.0978	10.0135	10.0219
1991	0	0	0	22.9956	21.5359	10.1148	10.2	0	0	0	24.5461	22.794	10.1834	10.2446	14.5922	14.0483	10.0282	10.0315	10.1378	10.106	10.0156	10.0226
1992	1.91631	6.69328	3.09034	24.2012	22.6851	10.1385	10.2283	7.06489	5.98759	2.76452	25.9071	24.0698	10.2171	10.278	15.0236	14.4487	10.0328	10.034	10.1507	10.1158	10.0183	10.0237
1993	5.78401	19.8407	9.24887	25.522	23.9948	10.1696	10.2637	21.1281	17.7488	8.27374	27.4018	25.5236	10.2602	10.3194	15.4931	14.8947	10.0385	10.0376	10.1658	10.1279	10.0216	10.026
1994	2.8266	3.1803	3.10147	27.091	25.6302	10.2112	10.3012	6.79589	2.845	2.77448	29.1782	27.3368	10.3164	10.3642	16.0495	15.4444	10.0456	10.0426	10.1839	10.1433	10.0259	10.0295
1995	6.99459	3.95943	12.068	29.111	27.7673	10.2677	10.3308	17.0313	3.54197	10.7956	31.4586	29.7031	10.3913	10.4022	16.7646	16.1646	10.0547	10.0481	10.2054	10.1639	10.0314	10.0336
1996	32.4356	8.30301	67.2619	32.1867	31.1768	10.3462	10.3429	79.53	7.42761	60.1703	34.9032	33.4645	10.4922	10.4245	17.8475	17.3237	10.0665	10.0531	10.2308	10.1917	10.0386	10.0371
1997	33.8939	8.67631	70.2859	35.2812	34.7555	10.4579	10.3379	83.1055	7.76154	62.8754	38.3515	37.3633	10.6318	10.4334	18.9163	18.4914	10.0819	10.0575	10.2606	10.2265	10.0481	10.0394
1998	33.8939	8.67631	70.2859	41.7149	43.873	10.7061	10.3953	83.1055	7.76154	62.8754	45.2885	46.9354	11.0172	10.594	20.9978	21.3256	10.1393	10.0925	10.3195	10.2873	10.08	10.0565
[truncated: 4,301 more rows]
